# Supplementary material for: Weak hy­dro­gen bonding in the structures of three double-acyl­ated amino­anti­pyrines
Source: Acta Crystallogr C Struct Chem. 2025 Nov 10;81(Pt 12):687–93. doi: 10.1107/S2053229625009581 (PMC12810325; doi:10.1107/S2053229625009581)
Supplement: Supplementary file 1 [file c-81-00687-sup1.cif]

##############################################################################
#                                                                            #
# This CIF contains the data in a paper accepted for publication in          #
# Acta Crystallographica Section C. It conforms to the requirements of       #
# Notes for Authors for Acta Crystallographica Section C, and has been       #
# peer reviewed under the auspices of the IUCr Commission on Journals.       #
#                                                                            #
# Full details of the Crystallographic Information File format               #
# are given in the paper "The Crystallographic Information File (CIF):       #
# a New Standard Archive File for Crystallography" by S. R. Hall, F. H.      #
# Allen and I. D. Brown [Acta Cryst. (1991), A47, 655-685].                  #
#                                                                            #
# The current version of the core CIF dictionary is obtainable from          #
# ftp://ftp.iucr.org/pub/cif_core.dic.                                       #
#                                                                            #
# Software is freely available for graphical display of the structure(s)     #
# in this CIF. For information consult the CIF software page                 #
# http://www.iucr.org/resources/cif/software.                                #
#                                                                            #
# This file may be used for bona fide research purposes within the           #
# scientific community so long as proper attribution is given to the journal # 
# article from which it was obtained.                                        #
#                                                                            #
##############################################################################
data_3
_audit_creation_method
;
Olex2 1.5-ac5-023
(compiled 2022.04.12 svn.rca3783a0 for Rigaku Oxford Diffraction, GUI svn.r6498)
;
_chemical_name_systematic
;\
<i>N</i>-(1,5-Dimethyl-3-oxo-2-phenyl-2,3-dihydro-1<i>H</i>-pyrazol-4-yl)-\
<i>N</i>-[(thiophen-2-yl)carbonyl]thiophene-2-carboxamide
;
_chemical_name_common     ?
_chemical_formula_moiety     'C21 H17 N3 O3 S2'
_chemical_formula_sum     'C21 H17 N3 O3 S2'
_chemical_formula_weight     423.49
_chemical_melting_point     ?
_space_group_crystal_system     monoclinic
_space_group_name_H-M_alt     'P 1 21/c 1'
_space_group_name_Hall     '-P 2ybc'
loop_
    _space_group_symop_operation_xyz
    'x, y, z'
    '-x, y+1/2, -z+1/2'
    '-x, -y, -z'
    'x, -y-1/2, z-1/2'
_cell_length_a     19.4242(8)
_cell_length_b     7.2670(3)
_cell_length_c     15.0756(6)
_cell_angle_alpha     90
_cell_angle_beta     111.415(4)
_cell_angle_gamma     90
_cell_volume     1981.09(15)
_cell_formula_units_Z     4
_cell_measurement_reflns_used     10875
_cell_measurement_theta_min     2.4180
_cell_measurement_theta_max     77.0670
_cell_measurement_temperature     150.0(2)
_exptl_crystal_description     prism
_exptl_crystal_colour     colourless
_exptl_crystal_size_max     0.26
_exptl_crystal_size_mid     0.1
_exptl_crystal_size_min     0.04
_exptl_crystal_density_diffrn     1.420
_exptl_crystal_density_meas     ?
_exptl_crystal_density_method     ?
_exptl_crystal_F_000     880
loop_
    _exptl_crystal_face_index_h
    _exptl_crystal_face_index_k
    _exptl_crystal_face_index_l
    _exptl_crystal_face_perp_dist
    1 0 0 0.0223
    -1 0 0 0.0163
    0 0 1 0.0420
    0 0 -1 0.0420
    -1 -1 -1 0.1066
    0 2 -1 0.1088
    0 -1 0 0.1358
    1 -1 -1 0.1188
    -1 0 1 0.0468
    1 0 -1 0.0468
_exptl_absorpt_coefficient_mu     2.679
_exptl_absorpt_correction_type     analytical
_exptl_absorpt_process_details
;
(CrysAlis PRO; Rigaku OD, 2023)
;
_exptl_absorpt_correction_T_min     0.652
_exptl_absorpt_correction_T_max     0.905
_diffrn_ambient_temperature     150.0(2)
_diffrn_source     'fine-focus sealed X-ray tube'
_diffrn_radiation_type     CuK\a
_diffrn_radiation_wavelength     1.54184
_diffrn_radiation_monochromator     graphite
_diffrn_measurement_device_type
;
Rigaku XtaLAB Synergy single-source diffractometer with a HyPix-Arc 100
detector
;
_diffrn_measurement_device     'four-circle diffractometer'
_diffrn_measurement_method     '\w scans'
_diffrn_detector     'Hybrid Pixel Array Detector'
_diffrn_detector_area_resol_mean     10.0000
_diffrn_reflns_number     19584
_diffrn_reflns_av_R_equivalents     0.0315
_diffrn_reflns_av_unetI/netI     0.0254
_diffrn_reflns_theta_min     2.443
_diffrn_reflns_theta_max     77.453
_diffrn_reflns_theta_full     67.684
_diffrn_measured_fraction_theta_max     0.940
_diffrn_measured_fraction_theta_full     1.000
_diffrn_reflns_limit_h_min     -24
_diffrn_reflns_limit_h_max     22
_diffrn_reflns_limit_k_min     -6
_diffrn_reflns_limit_k_max     8
_diffrn_reflns_limit_l_min     -17
_diffrn_reflns_limit_l_max     19
_diffrn_radiation_probe     x-ray
_refine_special_details
;
Both thiophene groups in this structure have been modelled
as disordered over two positions. The occupancies of the
disordered sites were refined independently of the atomic
displacement parameters. The geometry of the thiophene
rings were restrained using the SADI card and the
displacement parameters of all partially-occupied non-
hydrogen atoms were restrained using the SIMU card.
Single-crystal diffraction on an XtaLAB Synergy HyPix-Arc 100 diffractometer
using Cu <i>K</i>\a radiation (\l = 1.54184 \%A). Data were collected at 150 K
using an Oxford Cryosystems CryostreamPlus open-flow N~2~ cooling device.
Intensities were corrected for absorption using a multifaceted crystal model
created by indexing the faces of the crystal for which data were collected
(Clark & Reid, 1995). Cell refinement, data collection and data
reduction were
undertaken <i>via</i> the software <i>CrysAlis PRO</i> (Rigaku OD, 2023).
All structures (Fig. 2) were solved using <i>SHELXT</i> (Sheldrick,
2015<i>a</i>) and refined by <i>SHELXL</i> (Sheldrick,
2015<i>b</i>) using the
<i>OLEX2</i> interface (Dolomanov <i>et al.</i>, 2009). All
non-H atoms were
refined anisotropically and H atoms were positioned with idealized geometry.
The displacement parameters of the H atoms were constrained using a riding
model with <i>U</i>~iso~(H) set to be an appropriate multiple of the
<i>U</i>~eq~ value of the parent atom.
;
_reflns_number_total     3961
_reflns_number_gt     3417
_reflns_threshold_expression     'I > 2\s(I)'
_refine_ls_structure_factor_coef     Fsqd
_refine_ls_matrix_type     full
_refine_ls_R_factor_all     0.0404
_refine_ls_R_factor_gt     0.0339
_refine_ls_wR_factor_gt     0.0858
_refine_ls_wR_factor_ref     0.0905
_refine_ls_goodness_of_fit_ref     1.049
_refine_ls_restrained_S_all     1.015
_refine_ls_number_reflns     3961
_refine_ls_number_parameters     337
_refine_ls_number_restraints     496
_refine_ls_hydrogen_treatment     constr
_refine_ls_weighting_scheme     calc
_refine_ls_weighting_details
              'w=1/[\s^2^(Fo^2^)+(0.0419P)^2^+0.6804P] where P=(Fo^2^+2Fc^2^)/3'
_atom_sites_solution_hydrogens     geom
_atom_sites_solution_primary     dual
_atom_sites_solution_secondary     ?
_refine_ls_shift/su_max     0.001
_refine_ls_shift/su_mean     0.000
_refine_diff_density_max     0.339
_refine_diff_density_min     -0.303
_refine_ls_extinction_method
;
SHELXL2019 (Sheldrick, 2015<i>b</i>)
;
_refine_ls_extinction_coef     0.00094(16)
_refine_ls_extinction_expression
                                  'Fc^*^=kFc[1+0.001xFc^2^\l^3^/sin(2\q)]^-1/4^'
loop_
    _atom_type_symbol
    _atom_type_description
    _atom_type_scat_dispersion_real
    _atom_type_scat_dispersion_imag
    _atom_type_scat_source
    'C' 'C' 0.0181 0.0091
                         'International Tables Vol C Tables 4.2.6.8 and 6.1.1.4'
    'H' 'H' 0.0000 0.0000
                         'International Tables Vol C Tables 4.2.6.8 and 6.1.1.4'
    'N' 'N' 0.0311 0.0180
                         'International Tables Vol C Tables 4.2.6.8 and 6.1.1.4'
    'O' 'O' 0.0492 0.0322
                         'International Tables Vol C Tables 4.2.6.8 and 6.1.1.4'
    'S' 'S' 0.3331 0.5567
                         'International Tables Vol C Tables 4.2.6.8 and 6.1.1.4'
_computing_data_collection
;
CrysAlis PRO (Rigaku OD, 2023)
;
_computing_cell_refinement
;
CrysAlis PRO (Rigaku OD, 2023)
;
_computing_data_reduction
;
CrysAlis PRO (Rigaku OD, 2023)
;
_computing_structure_solution
;
SHELXT2018 (Sheldrick, 2015<i>a</i>)
;
_computing_structure_refinement
;
SHELXL2019 (Sheldrick, 2015<i>b</i>)
;
_computing_molecular_graphics
;
OLEX2 (Dolomanov <i>et al.</i>, 2009)
;
_computing_publication_material
;
OLEX2 (Dolomanov <i>et al.</i>, 2009)
;
loop_
    _atom_site_type_symbol
    _atom_site_label
    _atom_site_fract_x
    _atom_site_fract_y
    _atom_site_fract_z
    _atom_site_U_iso_or_equiv
    _atom_site_adp_type
    _atom_site_calc_flag
    _atom_site_occupancy
    _atom_site_disorder_assembly
    _atom_site_disorder_group
    O O1 0.71690(6) 0.43033(15) 0.61115(8) 0.0369(3) Uani d 1 . .
    O O2 0.69520(6) 0.5425(3) 0.37082(9) 0.0672(5) Uani d 1 . .
    O O3 0.88092(6) 0.79242(15) 0.47154(8) 0.0356(3) Uani d 1 . .
    N N1 0.78265(6) 0.67237(17) 0.50084(8) 0.0283(3) Uani d 1 . .
    N N2 0.64782(6) 0.69201(16) 0.61265(8) 0.0274(3) Uani d 1 . .
    N N3 0.63802(6) 0.86554(16) 0.56889(8) 0.0285(3) Uani d 1 . .
    C C1 0.72789(7) 0.7207(2) 0.53881(10) 0.0266(3) Uani d 1 . .
    C C2 0.69059(8) 0.8820(2) 0.52847(10) 0.0288(3) Uani d 1 . .
    C C3 0.70100(7) 0.5924(2) 0.59045(10) 0.0270(3) Uani d 1 . .
    C C4 0.59031(7) 0.6094(2) 0.63590(10) 0.0272(3) Uani d 1 . .
    C C5 0.51625(8) 0.6477(2) 0.58412(10) 0.0312(3) Uani d 1 . .
    H H5 0.502967 0.737095 0.534730 0.037 Uiso calc 1 . .
    C C6 0.46206(8) 0.5539(2) 0.60546(11) 0.0374(4) Uani d 1 . .
    H H6 0.411412 0.581052 0.571149 0.045 Uiso calc 1 . .
    C C7 0.48085(9) 0.4219(2) 0.67583(13) 0.0421(4) Uani d 1 . .
    H H7 0.443357 0.356829 0.689252 0.051 Uiso calc 1 . .
    C C8 0.55470(10) 0.3845(2) 0.72693(13) 0.0434(4) Uani d 1 . .
    H H8 0.567795 0.292652 0.775093 0.052 Uiso calc 1 . .
    C C9 0.60970(9) 0.4803(2) 0.70823(11) 0.0352(3) Uani d 1 . .
    H H9 0.660303 0.457403 0.744859 0.042 Uiso calc 1 . .
    C C10 0.61765(9) 1.0160(2) 0.61901(11) 0.0360(4) Uani d 1 . .
    H H10A 0.564771 1.008405 0.607886 0.054 Uiso calc 1 . .
    H H10B 0.628222 1.134107 0.595255 0.054 Uiso calc 1 . .
    H H10C 0.646322 1.006362 0.687469 0.054 Uiso calc 1 . .
    C C11 0.70133(10) 1.0561(2) 0.48355(13) 0.0417(4) Uani d 1 . .
    H H11A 0.653351 1.101357 0.440078 0.063 Uiso calc 1 . .
    H H11B 0.733728 1.033519 0.447827 0.063 Uiso calc 1 . .
    H H11C 0.724005 1.148233 0.533113 0.063 Uiso calc 1 . .
    C C12 0.75976(8) 0.5504(3) 0.42158(11) 0.0373(4) Uani d 1 . .
    C C13 0.81439(8) 0.4254(2) 0.40971(11) 0.0342(3) Uani d 1 . .
    C C17 0.84995(8) 0.76774(19) 0.52752(10) 0.0271(3) Uani d 1 . .
    C C18 0.88195(7) 0.83319(19) 0.62656(10) 0.0265(3) Uani d 1 . .
    S S1A 0.79162(7) 0.3091(2) 0.30402(8) 0.0472(3) Uani d 0.7849 A 1
    S S2A 0.94847(9) 1.0003(2) 0.65270(11) 0.0324(3) Uani d 0.628 B 1
    C C14A 0.8821(4) 0.3666(12) 0.4716(5) 0.0537(16) Uani d 0.7849 A 1
    H H14A 0.902684 0.411384 0.535046 0.064 Uiso calc 0.7849 A 1
    C C15A 0.9193(2) 0.2385(6) 0.4369(3) 0.0414(9) Uani d 0.7849 A 1
    H H15A 0.967544 0.191975 0.470637 0.050 Uiso calc 0.7849 A 1
    C C16A 0.8752(2) 0.1909(7) 0.3469(3) 0.0416(9) Uani d 0.7849 A 1
    H H16A 0.888803 0.100935 0.310567 0.050 Uiso calc 0.7849 A 1
    C C19A 0.8743(4) 0.7642(13) 0.7057(5) 0.0408(14) Uani d 0.628 B 1
    H H19A 0.841453 0.666550 0.704593 0.049 Uiso calc 0.628 B 1
    C C20A 0.9204(6) 0.8527(16) 0.7907(7) 0.0326(14) Uani d 0.628 B 1
    H H20A 0.920877 0.825506 0.852538 0.039 Uiso calc 0.628 B 1
    C C21A 0.9640(6) 0.9822(18) 0.7715(5) 0.0316(14) Uani d 0.628 B 1
    H H21A 0.999286 1.054610 0.819179 0.038 Uiso calc 0.628 B 1
    S S1B 0.8901(4) 0.3733(10) 0.4945(5) 0.0502(12) Uani d 0.2151 A 2
    S S2B 0.86117(15) 0.7563(5) 0.72158(19) 0.0307(4) Uani d 0.372 B 2
    C C14B 0.7973(9) 0.314(2) 0.3273(9) 0.028(3) Uani d 0.2151 A 2
    H H14B 0.750493 0.317309 0.276680 0.034 Uiso calc 0.2151 A 2
    C C15B 0.8521(7) 0.204(3) 0.3261(12) 0.039(3) Uani d 0.2151 A 2
    H H15B 0.856489 0.138971 0.273666 0.047 Uiso calc 0.2151 A 2
    C C16B 0.8996(8) 0.207(2) 0.4173(12) 0.040(3) Uani d 0.2151 A 2
    H H16B 0.938220 0.118751 0.439224 0.048 Uiso calc 0.2151 A 2
    C C19B 0.9379(7) 0.9569(16) 0.6568(9) 0.041(2) Uani d 0.372 B 2
    H H19B 0.956242 1.018708 0.614428 0.049 Uiso calc 0.372 B 2
    C C20B 0.9669(11) 0.987(3) 0.7562(9) 0.036(3) Uani d 0.372 B 2
    H H20B 1.006063 1.069194 0.788069 0.043 Uiso calc 0.372 B 2
    C C21B 0.9310(10) 0.881(3) 0.7999(12) 0.032(2) Uani d 0.372 B 2
    H H21B 0.943570 0.876546 0.867022 0.039 Uiso calc 0.372 B 2
loop_
    _atom_site_aniso_label
    _atom_site_aniso_U_11
    _atom_site_aniso_U_22
    _atom_site_aniso_U_33
    _atom_site_aniso_U_12
    _atom_site_aniso_U_13
    _atom_site_aniso_U_23
    O1 0.0360(6) 0.0249(6) 0.0558(7) 0.0061(4) 0.0239(5) 0.0072(5)
    O2 0.0270(6) 0.1190(13) 0.0517(8) -0.0069(7) 0.0098(5) -0.0390(8)
    O3 0.0422(6) 0.0329(6) 0.0395(6) -0.0091(5) 0.0242(5) -0.0040(5)
    N1 0.0255(6) 0.0298(6) 0.0308(6) -0.0020(5) 0.0119(5) -0.0028(5)
    N2 0.0261(6) 0.0233(6) 0.0342(6) 0.0030(5) 0.0126(5) 0.0050(5)
    N3 0.0301(6) 0.0222(6) 0.0340(6) 0.0042(5) 0.0125(5) 0.0029(5)
    C1 0.0236(6) 0.0269(7) 0.0284(7) -0.0005(5) 0.0084(5) -0.0002(6)
    C2 0.0287(7) 0.0282(8) 0.0274(7) 0.0001(6) 0.0079(5) 0.0008(6)
    C3 0.0225(6) 0.0266(7) 0.0322(7) 0.0013(5) 0.0102(5) 0.0004(6)
    C4 0.0263(7) 0.0263(7) 0.0309(7) 0.0005(6) 0.0126(5) -0.0034(6)
    C5 0.0285(7) 0.0330(8) 0.0322(7) 0.0017(6) 0.0111(6) -0.0058(6)
    C6 0.0271(7) 0.0448(10) 0.0420(8) -0.0028(7) 0.0145(6) -0.0150(7)
    C7 0.0407(9) 0.0418(10) 0.0540(10) -0.0104(7) 0.0294(8) -0.0121(8)
    C8 0.0470(9) 0.0391(9) 0.0521(10) -0.0010(8) 0.0276(8) 0.0060(8)
    C9 0.0321(8) 0.0351(9) 0.0404(8) 0.0028(6) 0.0155(6) 0.0051(7)
    C10 0.0444(9) 0.0259(8) 0.0402(8) 0.0041(7) 0.0184(7) -0.0016(6)
    C11 0.0520(10) 0.0310(9) 0.0484(9) 0.0055(7) 0.0258(8) 0.0105(7)
    C12 0.0292(7) 0.0490(10) 0.0350(8) -0.0081(7) 0.0132(6) -0.0112(7)
    C13 0.0365(8) 0.0319(8) 0.0383(8) -0.0113(6) 0.0186(6) -0.0097(6)
    C17 0.0281(7) 0.0221(7) 0.0328(7) -0.0004(6) 0.0131(6) 0.0014(6)
    C18 0.0247(6) 0.0235(7) 0.0322(7) 0.0013(6) 0.0114(5) 0.0019(6)
    S1A 0.0449(5) 0.0549(5) 0.0486(6) -0.0238(4) 0.0251(4) -0.0302(4)
    S2A 0.0312(5) 0.0311(6) 0.0341(4) -0.0104(4) 0.0110(3) -0.0037(4)
    C14A 0.072(3) 0.042(2) 0.053(3) -0.0056(19) 0.031(2) -0.008(2)
    C15A 0.051(2) 0.0287(18) 0.0473(19) -0.0010(15) 0.0208(14) -0.0012(13)
    C16A 0.051(2) 0.0280(15) 0.051(2) -0.0016(17) 0.0248(19) -0.0073(15)
    C19A 0.033(3) 0.041(2) 0.046(3) 0.0041(18) 0.0121(16) -0.001(2)
    C20A 0.026(3) 0.039(4) 0.035(3) 0.005(2) 0.014(2) 0.004(2)
    C21A 0.031(3) 0.035(3) 0.0259(19) 0.0000(19) 0.0076(16) -0.0039(17)
    S1B 0.059(2) 0.0356(19) 0.060(3) 0.0193(16) 0.0265(18) 0.0031(17)
    S2B 0.0303(9) 0.0307(7) 0.0304(8) -0.0006(7) 0.0103(6) 0.0006(6)
    C14B 0.034(5) 0.022(5) 0.032(5) 0.009(4) 0.017(4) 0.006(3)
    C15B 0.037(6) 0.032(5) 0.051(6) 0.004(4) 0.021(5) -0.009(4)
    C16B 0.053(6) 0.018(5) 0.052(7) -0.002(5) 0.022(5) -0.004(4)
    C19B 0.038(4) 0.046(6) 0.043(3) -0.008(3) 0.020(3) 0.002(3)
    C20B 0.030(3) 0.033(4) 0.047(5) -0.007(3) 0.017(4) -0.003(4)
    C21B 0.025(4) 0.037(5) 0.030(3) -0.003(3) 0.004(3) -0.002(3)
_geom_special_details
;
 All esds (except the esd in the dihedral angle between two l.s. planes)
 are estimated using the full covariance matrix.  The cell esds are taken
 into account individually in the estimation of esds in distances, angles
 and torsion angles; correlations between esds in cell parameters are only
 used when they are defined by crystal symmetry.  An approximate (isotropic)
 treatment of cell esds is used for estimating esds involving l.s. planes.
;
loop_
    _geom_bond_atom_site_label_1
    _geom_bond_atom_site_label_2
    _geom_bond_site_symmetry_2
    _geom_bond_distance
    _geom_bond_publ_flag
    O1 C3 . 1.2283(18) ?
    O2 C12 . 1.2085(19) ?
    O3 C17 . 1.2153(17) ?
    N1 C1 . 1.4237(17) ?
    N1 C12 . 1.4222(19) ?
    N1 C17 . 1.4026(18) ?
    N2 N3 . 1.4036(16) ?
    N2 C3 . 1.3987(17) ?
    N2 C4 . 1.4201(18) ?
    N3 C2 . 1.3722(18) ?
    N3 C10 . 1.4636(19) ?
    C1 C2 . 1.357(2) ?
    C1 C3 . 1.430(2) ?
    C2 C11 . 1.485(2) ?
    C4 C5 . 1.391(2) ?
    C4 C9 . 1.382(2) ?
    C5 H5 . 0.9500 ?
    C5 C6 . 1.387(2) ?
    C6 H6 . 0.9500 ?
    C6 C7 . 1.377(3) ?
    C7 H7 . 0.9500 ?
    C7 C8 . 1.385(2) ?
    C8 H8 . 0.9500 ?
    C8 C9 . 1.388(2) ?
    C9 H9 . 0.9500 ?
    C10 H10A . 0.9800 ?
    C10 H10B . 0.9800 ?
    C10 H10C . 0.9800 ?
    C11 H11A . 0.9800 ?
    C11 H11B . 0.9800 ?
    C11 H11C . 0.9800 ?
    C12 C13 . 1.457(2) ?
    C13 S1A . 1.7130(18) ?
    C13 C14A . 1.374(8) ?
    C13 S1B . 1.602(6) ?
    C13 C14B . 1.418(12) ?
    C17 C18 . 1.471(2) ?
    C18 S2A . 1.7112(18) ?
    C18 C19A . 1.351(6) ?
    C18 S2B . 1.717(3) ?
    C18 C19B . 1.355(9) ?
    S1A C16A . 1.739(4) ?
    S2A C21A . 1.709(7) ?
    C14A H14A . 0.9500 ?
    C14A C15A . 1.391(8) ?
    C15A H15A . 0.9500 ?
    C15A C16A . 1.359(4) ?
    C16A H16A . 0.9500 ?
    C19A H19A . 0.9500 ?
    C19A C20A . 1.422(10) ?
    C20A H20A . 0.9500 ?
    C20A C21A . 1.366(8) ?
    C21A H21A . 0.9500 ?
    S1B C16B . 1.734(14) ?
    S2B C21B . 1.697(13) ?
    C14B H14B . 0.9500 ?
    C14B C15B . 1.337(15) ?
    C15B H15B . 0.9500 ?
    C15B C16B . 1.348(14) ?
    C16B H16B . 0.9500 ?
    C19B H19B . 0.9500 ?
    C19B C20B . 1.411(15) ?
    C20B H20B . 0.9500 ?
    C20B C21B . 1.362(12) ?
    C21B H21B . 0.9500 ?
loop_
    _geom_angle_atom_site_label_1
    _geom_angle_atom_site_label_2
    _geom_angle_atom_site_label_3
    _geom_angle_site_symmetry_1
    _geom_angle_site_symmetry_3
    _geom_angle
    _geom_angle_publ_flag
    C12 N1 C1 . . 116.18(11) ?
    C17 N1 C1 . . 121.19(12) ?
    C17 N1 C12 . . 121.44(11) ?
    N3 N2 C4 . . 120.78(11) ?
    C3 N2 N3 . . 109.75(11) ?
    C3 N2 C4 . . 123.82(12) ?
    N2 N3 C10 . . 116.39(11) ?
    C2 N3 N2 . . 106.96(11) ?
    C2 N3 C10 . . 123.33(12) ?
    N1 C1 C3 . . 122.22(13) ?
    C2 C1 N1 . . 127.79(13) ?
    C2 C1 C3 . . 109.88(12) ?
    N3 C2 C11 . . 121.86(13) ?
    C1 C2 N3 . . 109.06(13) ?
    C1 C2 C11 . . 129.08(14) ?
    O1 C3 N2 . . 125.07(13) ?
    O1 C3 C1 . . 130.95(13) ?
    N2 C3 C1 . . 103.96(12) ?
    C5 C4 N2 . . 121.48(13) ?
    C9 C4 N2 . . 117.98(12) ?
    C9 C4 C5 . . 120.42(14) ?
    C4 C5 H5 . . 120.4 ?
    C6 C5 C4 . . 119.23(15) ?
    C6 C5 H5 . . 120.4 ?
    C5 C6 H6 . . 119.6 ?
    C7 C6 C5 . . 120.72(15) ?
    C7 C6 H6 . . 119.6 ?
    C6 C7 H7 . . 120.2 ?
    C6 C7 C8 . . 119.64(15) ?
    C8 C7 H7 . . 120.2 ?
    C7 C8 H8 . . 119.8 ?
    C7 C8 C9 . . 120.42(16) ?
    C9 C8 H8 . . 119.8 ?
    C4 C9 C8 . . 119.51(15) ?
    C4 C9 H9 . . 120.2 ?
    C8 C9 H9 . . 120.2 ?
    N3 C10 H10A . . 109.5 ?
    N3 C10 H10B . . 109.5 ?
    N3 C10 H10C . . 109.5 ?
    H10A C10 H10B . . 109.5 ?
    H10A C10 H10C . . 109.5 ?
    H10B C10 H10C . . 109.5 ?
    C2 C11 H11A . . 109.5 ?
    C2 C11 H11B . . 109.5 ?
    C2 C11 H11C . . 109.5 ?
    H11A C11 H11B . . 109.5 ?
    H11A C11 H11C . . 109.5 ?
    H11B C11 H11C . . 109.5 ?
    O2 C12 N1 . . 119.71(14) ?
    O2 C12 C13 . . 121.76(15) ?
    N1 C12 C13 . . 118.26(13) ?
    C12 C13 S1A . . 118.02(12) ?
    C12 C13 S1B . . 123.1(3) ?
    C14A C13 C12 . . 132.1(3) ?
    C14A C13 S1A . . 109.6(3) ?
    C14B C13 C12 . . 121.1(6) ?
    C14B C13 S1B . . 114.7(6) ?
    O3 C17 N1 . . 121.31(13) ?
    O3 C17 C18 . . 121.62(13) ?
    N1 C17 C18 . . 117.07(12) ?
    C17 C18 S2A . . 117.84(11) ?
    C17 C18 S2B . . 126.91(15) ?
    C19A C18 C17 . . 129.3(4) ?
    C19A C18 S2A . . 112.2(4) ?
    C19B C18 C17 . . 123.1(5) ?
    C19B C18 S2B . . 109.8(5) ?
    C13 S1A C16A . . 90.52(18) ?
    C21A S2A C18 . . 90.9(4) ?
    C13 C14A H14A . . 121.5 ?
    C13 C14A C15A . . 117.0(6) ?
    C15A C14A H14A . . 121.5 ?
    C14A C15A H15A . . 125.6 ?
    C16A C15A C14A . . 108.7(5) ?
    C16A C15A H15A . . 125.6 ?
    S1A C16A H16A . . 123.0 ?
    C15A C16A S1A . . 114.1(3) ?
    C15A C16A H16A . . 123.0 ?
    C18 C19A H19A . . 123.5 ?
    C18 C19A C20A . . 113.0(7) ?
    C20A C19A H19A . . 123.5 ?
    C19A C20A H20A . . 124.6 ?
    C21A C20A C19A . . 110.9(8) ?
    C21A C20A H20A . . 124.6 ?
    S2A C21A H21A . . 123.6 ?
    C20A C21A S2A . . 112.9(8) ?
    C20A C21A H21A . . 123.6 ?
    C13 S1B C16B . . 85.5(6) ?
    C21B S2B C18 . . 92.1(6) ?
    C13 C14B H14B . . 122.5 ?
    C15B C14B C13 . . 114.9(13) ?
    C15B C14B H14B . . 122.5 ?
    C14B C15B H15B . . 128.4 ?
    C14B C15B C16B . . 103.2(14) ?
    C16B C15B H15B . . 128.4 ?
    S1B C16B H16B . . 120.1 ?
    C15B C16B S1B . . 119.8(12) ?
    C15B C16B H16B . . 120.1 ?
    C18 C19B H19B . . 122.6 ?
    C18 C19B C20B . . 114.8(10) ?
    C20B C19B H19B . . 122.6 ?
    C19B C20B H20B . . 124.7 ?
    C21B C20B C19B . . 110.6(15) ?
    C21B C20B H20B . . 124.7 ?
    S2B C21B H21B . . 123.7 ?
    C20B C21B S2B . . 112.6(14) ?
    C20B C21B H21B . . 123.7 ?
loop_
    _geom_torsion_atom_site_label_1
    _geom_torsion_atom_site_label_2
    _geom_torsion_atom_site_label_3
    _geom_torsion_atom_site_label_4
    _geom_torsion_site_symmetry_1
    _geom_torsion_site_symmetry_2
    _geom_torsion_site_symmetry_3
    _geom_torsion_site_symmetry_4
    _geom_torsion
    _geom_torsion_publ_flag
    O2 C12 C13 S1A . . . . 17.6(2) ?
    O2 C12 C13 C14A . . . . -156.2(6) ?
    O2 C12 C13 S1B . . . . -154.8(4) ?
    O2 C12 C13 C14B . . . . 12.6(9) ?
    O3 C17 C18 S2A . . . . 18.7(2) ?
    O3 C17 C18 C19A . . . . -151.2(4) ?
    O3 C17 C18 S2B . . . . -159.82(18) ?
    O3 C17 C18 C19B . . . . 14.7(7) ?
    N1 C1 C2 N3 . . . . 174.44(13) ?
    N1 C1 C2 C11 . . . . -6.5(3) ?
    N1 C1 C3 O1 . . . . -0.2(2) ?
    N1 C1 C3 N2 . . . . -178.69(12) ?
    N1 C12 C13 S1A . . . . -168.46(13) ?
    N1 C12 C13 C14A . . . . 17.7(6) ?
    N1 C12 C13 S1B . . . . 19.2(5) ?
    N1 C12 C13 C14B . . . . -173.4(9) ?
    N1 C17 C18 S2A . . . . -162.42(12) ?
    N1 C17 C18 C19A . . . . 27.6(5) ?
    N1 C17 C18 S2B . . . . 19.0(2) ?
    N1 C17 C18 C19B . . . . -166.4(7) ?
    N2 N3 C2 C1 . . . . 5.02(15) ?
    N2 N3 C2 C11 . . . . -174.12(13) ?
    N2 C4 C5 C6 . . . . 175.55(13) ?
    N2 C4 C9 C8 . . . . -174.05(14) ?
    N3 N2 C3 O1 . . . . -173.20(14) ?
    N3 N2 C3 C1 . . . . 5.38(14) ?
    N3 N2 C4 C5 . . . . 28.2(2) ?
    N3 N2 C4 C9 . . . . -155.71(13) ?
    C1 N1 C12 O2 . . . . 24.9(2) ?
    C1 N1 C12 C13 . . . . -149.19(14) ?
    C1 N1 C17 O3 . . . . -145.96(14) ?
    C1 N1 C17 C18 . . . . 35.19(19) ?
    C2 C1 C3 O1 . . . . 176.18(15) ?
    C2 C1 C3 N2 . . . . -2.29(15) ?
    C3 N2 N3 C2 . . . . -6.58(15) ?
    C3 N2 N3 C10 . . . . -149.02(13) ?
    C3 N2 C4 C5 . . . . -122.55(15) ?
    C3 N2 C4 C9 . . . . 53.54(19) ?
    C3 C1 C2 N3 . . . . -1.71(16) ?
    C3 C1 C2 C11 . . . . 177.35(15) ?
    C4 N2 N3 C2 . . . . -161.03(12) ?
    C4 N2 N3 C10 . . . . 56.53(17) ?
    C4 N2 C3 O1 . . . . -19.7(2) ?
    C4 N2 C3 C1 . . . . 158.89(12) ?
    C4 C5 C6 C7 . . . . -1.1(2) ?
    C5 C4 C9 C8 . . . . 2.1(2) ?
    C5 C6 C7 C8 . . . . 1.1(2) ?
    C6 C7 C8 C9 . . . . 0.6(3) ?
    C7 C8 C9 C4 . . . . -2.2(3) ?
    C9 C4 C5 C6 . . . . -0.4(2) ?
    C10 N3 C2 C1 . . . . 144.20(14) ?
    C10 N3 C2 C11 . . . . -34.9(2) ?
    C12 N1 C1 C2 . . . . -104.82(18) ?
    C12 N1 C1 C3 . . . . 70.91(18) ?
    C12 N1 C17 O3 . . . . 21.1(2) ?
    C12 N1 C17 C18 . . . . -157.80(14) ?
    C12 C13 S1A C16A . . . . -176.4(2) ?
    C12 C13 C14A C15A . . . . 177.5(4) ?
    C12 C13 S1B C16B . . . . 169.8(7) ?
    C12 C13 C14B C15B . . . . -179.1(13) ?
    C13 S1A C16A C15A . . . . -0.9(4) ?
    C13 C14A C15A C16A . . . . -3.9(9) ?
    C13 S1B C16B C15B . . . . 7.7(16) ?
    C13 C14B C15B C16B . . . . 15(2) ?
    C17 N1 C1 C2 . . . . 62.8(2) ?
    C17 N1 C1 C3 . . . . -121.44(15) ?
    C17 N1 C12 O2 . . . . -142.72(17) ?
    C17 N1 C12 C13 . . . . 43.2(2) ?
    C17 C18 S2A C21A . . . . -173.5(5) ?
    C17 C18 C19A C20A . . . . 173.3(6) ?
    C17 C18 S2B C21B . . . . 171.8(9) ?
    C17 C18 C19B C20B . . . . -173.0(13) ?
    C18 S2A C21A C20A . . . . 0.3(10) ?
    C18 C19A C20A C21A . . . . -2.6(13) ?
    C18 S2B C21B C20B . . . . 3.5(18) ?
    C18 C19B C20B C21B . . . . 0(2) ?
    S1A C13 C14A C15A . . . . 3.3(8) ?
    S2A C18 C19A C20A . . . . 2.9(9) ?
    C14A C13 S1A C16A . . . . -1.3(5) ?
    C14A C15A C16A S1A . . . . 2.7(6) ?
    C19A C18 S2A C21A . . . . -1.9(6) ?
    C19A C20A C21A S2A . . . . 1.2(14) ?
    S1B C13 C14B C15B . . . . -10.8(19) ?
    S2B C18 C19B C20B . . . . 2.4(16) ?
    C14B C13 S1B C16B . . . . 1.7(12) ?
    C14B C15B C16B S1B . . . . -14(2) ?
    C19B C18 S2B C21B . . . . -3.3(11) ?
    C19B C20B C21B S2B . . . . -3(3) ?
loop_
    _geom_hbond_atom_site_label_D
    _geom_hbond_atom_site_label_H
    _geom_hbond_atom_site_label_A
    _geom_hbond_site_symmetry_A
    _geom_hbond_distance_DH
    _geom_hbond_distance_HA
    _geom_hbond_distance_DA
    _geom_hbond_angle_DHA
    _geom_hbond_publ_flag
    C10 H10B O1 1_545 0.98 2.71 3.600(2) 150.9 yes
    C11 H11C O1 1_545 0.98 2.39 3.281(2) 150.4 yes
_shelx_space_group_comment
;
The symmetry employed for this shelxl refinement is uniquely defined
by the following loop, which should always be used as a source of
symmetry information in preference to the above space-group names.
They are only intended as comments.
;
_shelx_estimated_absorpt_T_min     0.543
_shelx_estimated_absorpt_T_max     0.900
_shelx_hkl_file
;
   0   0   1    0.02    0.09
   0   0  -1   -0.02    0.12
   0   0   1    0.08    0.10
   0   0  -2  672.20   22.27
   0   0   2  658.36   22.25
   0   0  -3   -0.37    0.50
   0   0   3   -0.79    0.49
   0   0  -4  196.00    7.34
   0   0   4  198.54    7.34
   0   0  -5    0.78    0.67
   0   0   5    0.11    0.57
   0   0   6   20.32    1.73
   0   0  -7   -0.18    0.82
   0   0   8  106.16    5.43
   0   0  -8  115.91    5.65
   0   0   8  116.93    5.56
   0   0   9   -0.24    0.91
   0   0   9    0.24    0.96
   0   0  -9   -0.25    0.90
   0   0  10  235.31   10.80
   0   0  10  263.24   11.03
   0   0  10  256.89   10.97
   0   0 -10  253.76   11.05
   0   0  11    0.32    1.15
   0   0  11   -0.65    1.28
   0   0 -11   -0.33    1.37
   0   0  11    0.32    1.13
   0   0 -11    0.33    1.02
   0   0  12   75.05    5.07
   0   0  12   69.29    4.93
   0   0  12   67.28    4.86
   0   0 -12   66.50    4.97
   0   0 -12   69.72    4.93
   0   0 -13   -0.37    1.11
   0   0  13   -0.72    1.43
   0   0  13   -1.10    1.31
   0   0  13   -2.54    1.76
   0   0  14   27.40    2.95
   0   0  14   23.69    2.88
   0   0 -14   28.00    3.07
   0   0  15   -0.91    1.37
   0   0 -15   -0.63    1.27
   0   0  16   48.05    3.38
   0   0 -16   44.00    3.27
   0   0  16   43.21    3.20
   0   0  17   -1.14    0.97
   0   0  17    0.49    1.03
   0   1   0    0.34    0.18
   0   1   1 1046.68   34.05
   0  -1   1 1019.57   34.05
   0  -1  -1 1063.39   34.13
   0   1  -1 1052.04   34.12
   0   1   1 1049.26   34.22
   0  -1  -1 1009.47   34.05
   0   1  -1 1013.13   34.06
   0   1  -1 1022.61   33.95
   0  -1  -2 4479.71  144.79
   0   1  -2 4403.52  144.78
   0  -1  -2 4345.10  144.66
   0  -1   2 4359.97  144.78
   0   1   2 4431.45  144.78
   0   1   2 4372.10  144.90
   0   1  -3  929.49   31.06
   0  -1  -3  897.41   31.05
   0  -1  -3  940.94   30.80
   0   1   3  940.22   31.13
   0   1   3  913.96   31.03
   0  -1   3  923.68   31.06
   0   1  -4  251.46    8.96
   0  -1  -4  251.85    8.97
   0   1   4  248.14    8.96
   0  -1   4  238.06    8.90
   0   1   4  238.07    8.90
   0   1   5   64.03    3.09
   0  -1   5   62.68    3.08
   0  -1   6  315.99   11.79
   0   1   6  316.71   11.79
   0  -1  -7  718.69   25.28
   0   1  -7  706.21   25.21
   0   1   8   14.68    1.70
   0  -1   8   13.25    1.71
   0  -1   8   13.70    1.68
   0   1   8   12.44    1.63
   0   1  -8   11.29    1.61
   0  -1  -8   15.60    1.82
   0   1  -9  653.81   24.05
   0  -1  -9  730.20   24.94
   0   1  -9  658.04   24.68
   0   1  -9  680.34   24.72
   0  -1   9  661.05   24.63
   0   1   9  692.53   24.70
   0  -1   9  674.90   24.70
   0   1   9  656.60   24.58
   0   1 -10    6.81    1.49
   0   1 -10    4.49    1.06
   0   1  10    4.82    1.41
   0  -1  10    5.76    1.56
   0   1  10    6.55    1.51
   0  -1  10    6.66    1.52
   0  -1 -10    7.16    1.74
   0   1 -10    6.45    1.52
   0  -1  10    5.77    1.44
   0   1  10    6.53    1.49
   0   1  11   86.19    5.34
   0  -1  11   90.47    5.46
   0   1  11   88.83    5.41
   0  -1  11   83.06    5.33
   0   1  11   82.62    5.26
   0  -1  11   74.43    5.14
   0  -1 -11   91.27    5.48
   0   1 -11   79.24    5.21
   0   1 -11   81.69    5.32
   0  -1 -11   92.80    5.58
   0   1  12   13.52    2.31
   0  -1  12    7.39    1.93
   0  -1 -12   12.75    2.19
   0   1 -12    9.67    1.97
   0   1  12   11.39    2.10
   0  -1  12   13.67    2.26
   0  -1  12   12.71    2.26
   0   1  12   11.82    2.07
   0  -1 -12   10.07    1.95
   0   1 -12   13.00    2.19
   0   1 -13    7.41    1.74
   0  -1 -13    6.97    1.69
   0   1  13    7.08    2.01
   0  -1  13    8.62    2.01
   0   1  13    6.36    1.68
   0  -1  13    7.16    1.80
   0   1  13    5.06    1.75
   0  -1  13    6.24    1.75
   0  -1  13   10.51    1.99
   0   1  13    6.43    1.75
   0  -1  14   -0.34    1.65
   0   1  14   -1.01    1.46
   0  -1 -14   -0.35    1.56
   0   1 -14   -1.04    1.48
   0  -1  14   -0.68    1.58
   0   1  14    0.33    1.32
   0  -1  15    2.65    1.19
   0   1  15    3.48    1.31
   0  -1 -15    2.13    1.18
   0   1 -15    2.40    1.28
   0  -1  15    4.10    1.36
   0   1  15    1.16    1.19
   0   1  16   10.31    1.58
   0  -1  16   12.70    1.67
   0  -1  16    9.98    1.65
   0   1  16    8.06    1.50
   0   1  17    0.14    0.81
   0  -1  17    0.15    0.87
   0   1 -17    0.80    0.73
   0   1  17    0.14    0.81
   0  -1  17    0.15    0.96
   0   2   0   17.37    0.94
   0   2  -1  245.28    8.08
   0   2  -1  260.67    8.19
   0   2   1  256.40    8.44
   0  -2   1  223.83    7.94
   0   2   1  238.40    7.94
   0  -2   1  237.75    7.94
   0   2   2  348.76   12.25
   0  -2   2  365.66   12.28
   0   2   2  372.40   12.64
   0   2  -2  360.48   12.41
   0  -2  -2  365.98   12.41
   0   2   3  215.02    7.72
   0  -2   3  216.16    7.74
   0   2   3  207.09    7.99
   0   2  -3  214.53    7.83
   0  -2  -3  222.29    7.66
   0   2   4 1882.99   61.97
   0  -2   4 1824.45   61.98
   0   2   4 1875.55   62.24
   0   2  -4 1889.91   62.09
   0  -2  -4 1840.18   61.67
   0  -2   5    0.70    0.66
   0   2   5    0.80    0.59
   0   2  -5    0.99    0.73
   0  -2   6  133.06    5.50
   0   2   6  119.29    5.38
   0   2  -6  118.60    5.48
   0   2  -7   27.65    2.24
   0   2   7   31.42    2.31
   0  -2  -7   27.13    2.22
   0   2  -7   26.13    2.21
   0  -2  -8  217.43    9.70
   0   2  -8  230.70    9.76
   0  -2   8  229.46    9.69
   0   2   8  249.74    9.86
   0   2  -8  235.71    9.69
   0  -2   8  240.38    9.77
   0   2   8  220.58    9.62
   0   2  -8  225.21    9.73
   0   2   8  252.03    9.58
   0   2   9   58.60    3.45
   0  -2   9   56.57    3.77
   0   2   9   48.10    3.59
   0  -2   9   59.98    3.83
   0   2   9   57.22    3.76
   0  -2  -9   57.36    3.87
   0   2  -9   53.02    3.70
   0  -2   9   55.11    3.71
   0   2   9   56.46    3.73
   0   2  -9   52.52    3.75
   0   2  -9   56.00    3.68
   0  -2  10   26.97    2.75
   0   2  10   29.30    2.81
   0   2  10   21.75    2.40
   0  -2  10   22.20    2.55
   0  -2  10   23.02    2.53
   0   2  10   26.26    2.65
   0   2 -10   22.22    2.54
   0   2 -10   28.50    2.62
   0   2 -10   28.73    2.83
   0  -2 -10   28.02    2.79
   0   2 -11   37.28    3.07
   0  -2 -11   35.68    3.42
   0   2 -11   30.84    3.15
   0  -2  11   38.59    3.41
   0   2  11   34.37    3.30
   0   2 -11   38.35    3.47
   0  -2 -11   34.76    3.32
   0   2  11   37.67    3.35
   0  -2  11   40.36    3.41
   0   2  11   41.53    3.51
   0  -2  11   41.07    3.50
   0   2  12   79.54    5.15
   0  -2  12   76.29    5.08
   0   2  12   66.31    4.33
   0  -2  12   76.93    5.16
   0   2  12   65.11    4.85
   0  -2  12   71.87    4.99
   0   2  12   73.83    5.00
   0  -2  12   74.74    5.08
   0   2  12   77.72    5.06
   0   2 -12   76.10    5.11
   0  -2 -12   72.35    5.05
   0   2 -12   85.99    5.34
   0  -2 -12   76.76    5.16
   0   2  13   24.77    2.87
   0  -2  13   20.17    2.68
   0   2  13   18.95    2.11
   0  -2 -13   25.11    2.85
   0   2 -13   29.23    3.00
   0   2  13   27.27    2.44
   0   2 -14    5.02    1.54
   0  -2 -14    5.39    1.49
   0   2  14    7.78    1.66
   0  -2  14    5.79    1.47
   0   2 -15   -0.52    1.04
   0  -2 -15   -0.52    1.17
   0  -2  15   -1.26    1.27
   0   2  15   -1.48    1.16
   0   2  15   -1.23    1.28
   0  -2  15   -0.50    1.22
   0   2  16    2.11    0.95
   0  -2  16    2.50    0.90
   0   2 -16    3.39    0.96
   0   2  16    3.15    0.94
   0  -2  16    3.57    0.99
   0   3   0   -0.12    0.34
   0   3   1  101.06    4.11
   0   3  -2  289.76   10.50
   0   3   2  319.01   11.04
   0  -3  -2  317.57   10.89
   0   3   3  149.33    5.62
   0  -3   3  152.80    5.63
   0  -3   3  153.13    5.63
   0   3   3  154.68    5.61
   0  -3  -3  168.41    5.97
   0   3  -3  160.81    5.93
   0   3   4  882.50   28.19
   0  -3   4  801.89   27.16
   0   3   4  763.80   27.13
   0  -3  -4  811.81   27.15
   0   3  -4  787.75   27.38
   0   3   5  301.09   11.19
   0   3   5  266.43   10.32
   0  -3   5  273.86   10.36
   0  -3  -5  295.32   10.13
   0   3  -5  270.56   10.50
   0   3   6  107.22    4.92
   0   3  -6  110.71    5.27
   0   3   6  108.85    5.26
   0   3   6  102.82    4.75
   0   3  -6   91.23    4.75
   0   3  -7   85.14    4.57
   0   3  -7   84.76    4.76
   0   3   7   91.42    4.80
   0   3   7   93.96    4.57
   0   3  -8   57.29    3.70
   0   3   8   58.01    3.61
   0  -3   8   55.60    3.59
   0   3  -8   58.08    3.71
   0   3   8   64.42    3.91
   0   3  -8   59.48    3.93
   0   3  -9   10.01    1.69
   0   3  -9    9.38    1.54
   0   3   9    9.65    1.60
   0   3   9    8.58    1.50
   0   3  -9   11.00    1.64
   0  -3  -9    9.81    1.62
   0   3   9    9.27    1.54
   0  -3   9    9.52    1.54
   0  -3   9   10.46    1.64
   0   3   9    7.79    1.39
   0   3   9    9.82    1.59
   0  -3  10   21.24    2.32
   0   3  10   20.68    2.27
   0  -3 -10   18.72    2.25
   0   3 -10   19.28    2.31
   0   3  10   20.46    2.22
   0   3  10   24.61    2.35
   0   3 -10   15.52    2.07
   0   3 -10   18.11    2.38
   0  -3 -10   23.95    2.47
   0   3  10   18.07    2.11
   0  -3  10   14.33    2.03
   0   3  10   14.55    1.99
   0  -3  10   17.63    2.16
   0   3  10   17.49    2.22
   0  -3  11   59.23    4.13
   0   3  11   55.32    3.98
   0   3  11   53.25    3.88
   0   3  11   51.48    4.00
   0  -3  11   49.13    3.94
   0   3 -11   66.29    4.33
   0   3 -11   58.71    4.18
   0   3  11   58.57    3.96
   0  -3 -11   59.42    4.17
   0   3 -11   49.31    3.99
   0  -3  12    8.38    1.69
   0   3  12    5.67    1.55
   0   3  12   10.26    1.67
   0   3  12    9.24    1.60
   0   3 -12    6.93    1.64
   0   3  13    0.49    0.83
   0   3 -13    0.59    0.99
   0  -3 -13    0.29    1.20
   0   3  13    0.28    0.82
   0  -3  13    1.66    1.01
   0   3  14   39.23    3.01
   0  -3  14   38.67    3.02
   0  -3  14   44.68    3.20
   0   3  14   42.15    3.10
   0   3  14   46.51    3.02
   0   3 -15    8.62    1.41
   0  -3  15    8.56    1.27
   0   3  15    9.32    1.13
   0   3 -16   16.15    1.53
   0   4   0   48.21    2.88
   0   4   1  270.57   10.46
   0  -4  -1  263.29   10.05
   0   4   2  219.65    8.94
   0  -4  -2  212.73    8.27
   0   4  -3    5.39    1.08
   0   4   3    2.21    0.82
   0  -4  -3    3.54    0.68
   0   4   3    2.45    1.05
   0   4   4    2.21    1.01
   0   4  -4    2.62    0.92
   0   4   4    0.67    0.70
   0   4   5   33.78    2.73
   0   4  -5   29.32    2.39
   0   4  -5   28.08    2.25
   0   4  -5   30.03    2.57
   0   4   5   29.97    2.33
   0   4   6   56.69    3.84
   0   4  -6   50.27    3.56
   0   4  -6   52.85    3.52
   0   4   6   52.82    3.35
   0   4   6   57.83    3.70
   0   4   7  148.27    7.20
   0   4  -7  139.81    7.24
   0   4   7  151.56    6.91
   0   4   7  154.87    7.37
   0   4   8    2.58    1.27
   0   4  -8    2.98    1.32
   0   4   8    0.55    0.96
   0   4   8    1.09    1.03
   0   4  -9   -0.63    1.10
   0   4   9    1.13    1.16
   0   4   9    0.29    0.98
   0   4   9    0.29    0.89
   0   4  10   65.43    4.52
   0   4  10   80.66    4.85
   0   4 -10   83.27    5.14
   0   4  10   79.92    4.92
   0   4  11   86.38    4.84
   0   4  11   72.16    4.76
   0   4  11   77.29    4.74
   0   4  12   15.25    1.89
   0   4  12   18.71    2.18
   0   4 -12   19.53    2.30
   0   4  13    4.22    1.02
   0   4  13    6.57    1.27
   0   4 -13    5.12    1.32
   0   4  14    5.50    0.90
   0   4 -14    4.64    1.07
   0   4 -15    4.10    0.83
   0   4  15    6.24    0.89
   0  -5   0   -0.57    0.81
   0   5   0   -0.21    0.84
   0   5   0    0.20    0.75
   0   5   0    0.19    0.79
   0   5  -1  226.01    8.88
   0   5   1  208.29    8.87
   0   5   1  216.65    8.99
   0   5  -1  204.23    8.50
   0  -5  -1  195.80    8.38
   0   5  -1  204.59    8.58
   0   5   1  201.50    8.58
   0   5  -2  122.50    5.77
   0   5   2  119.94    5.97
   0   5   2  122.67    6.09
   0   5   2  111.40    5.64
   0   5  -2  120.37    5.69
   0   5  -2  124.67    5.80
   0   5  -3  114.75    5.31
   0   5   3   99.67    5.46
   0   5   3  114.85    5.81
   0   5   3  104.97    5.31
   0   5   3  106.88    5.26
   0   5  -3  107.34    5.42
   0   5  -3   90.22    5.03
   0   5   4   17.05    1.87
   0   5  -4   14.54    1.86
   0   5  -4   17.10    1.85
   0   5   4   18.79    2.17
   0   5   4   19.36    2.07
   0   5   4   19.72    2.24
   0   5   5  102.23    5.62
   0   5  -5  108.91    5.20
   0   5   5   95.38    5.65
   0   5   5   99.19    5.19
   0   5   5   87.15    5.30
   0   5  -5  107.97    5.70
   0   5   6   98.83    5.70
   0   5   6  109.63    6.05
   0   5   6   97.91    5.70
   0   5   6  105.80    5.51
   0   5  -6  106.93    5.91
   0   5   7   99.92    5.95
   0   5   7  112.96    6.18
   0   5   7  119.90    5.93
   0   5   7  120.29    6.43
   0   5  -7  109.01    6.20
   0   5   8    1.19    1.22
   0   5  -8   -2.59    1.30
   0   5   8    1.21    1.03
   0   5   8   -0.32    1.24
   0   5   9    6.65    1.48
   0   5  -9    8.85    1.86
   0   5   9    6.97    1.57
   0   5  10   -0.28    1.06
   0   5 -10   -0.29    0.91
   0   5  10   -0.29    1.12
   0   5  10    1.07    1.04
   0   5  11   15.40    1.85
   0   5 -11   12.57    1.82
   0   5  12    0.52    0.64
   0   5  12    0.95    0.77
   0   5 -12    0.43    0.77
   0   5  12    1.13    0.97
   0   5  13   59.18    3.38
   0   5  13   53.99    2.96
   0   5  14   17.46    1.54
   0   6   0   23.67    2.41
   0   6   0   20.58    2.07
   0   6   0   16.38    1.91
   0   6   1    1.01    0.95
   0   6  -1    0.74    0.99
   0   6   1   -0.23    0.87
   0   6  -1   -0.22    0.82
   0  -6   1    1.68    0.90
   0   6   1    1.07    1.05
   0   6  -2   42.22    3.20
   0   6   2   44.83    3.45
   0  -6   2   39.17    3.19
   0   6   2   41.92    3.11
   0   6   3    0.29    1.19
   0   6  -3   -0.23    0.92
   0   6   3    0.23    0.81
   0   6   3    0.29    1.07
   0   6   4   13.99    2.08
   0   6   4   19.83    2.41
   0   6  -4   20.87    2.14
   0   6   4   17.15    2.05
   0   6   4   15.85    1.93
   0   6   5    5.01    1.45
   0   6   5    7.21    1.59
   0   6   5    6.75    1.40
   0   6   5    7.72    1.58
   0   6   6   71.81    4.72
   0   6   6   75.88    4.38
   0   6   6   70.51    4.58
   0   6   7   16.65    2.31
   0   6   7   18.54    2.39
   0   6   7   22.19    2.52
   0   6   8   19.00    2.28
   0   6   8   22.47    2.44
   0   6   8   20.54    2.31
   0   6   9   11.11    1.79
   0   6  10    4.84    1.12
   0   6  10    3.11    0.99
   0   6  10    6.10    1.37
   0   6  11   29.33    2.25
   0   6  11   28.75    2.18
   0   6  11   31.34    2.45
   0   6  12    5.27    0.81
   0   6  12    3.96    0.99
   0   6  13    1.51    0.81
   0   7   0   -0.26    0.99
   0   7   1   39.24    3.23
   0   7  -1   36.57    3.03
   0   7  -2    4.33    1.29
   0   7   2    5.82    1.48
   0   7   2    2.21    1.02
   0   7   3  172.99    8.15
   0   7   3  175.89    8.37
   0   7   3  165.09    7.76
   0   7   4   65.56    4.18
   0   7   4   62.33    4.22
   0   7   4   58.64    3.71
   0   7   5  171.89    8.21
   0   7   5  181.02    8.41
   0   7   5  188.21    8.00
   0   7   6   23.85    2.39
   0   7   6   26.35    2.35
   0   7   7   11.88    1.69
   0   7   7   10.27    1.62
   0   7   7    9.87    1.48
   0   7   8    0.39    0.78
   0   7   8    0.83    0.78
   0   7   8    0.58    0.77
   0   7   9   27.14    2.20
   0   7   9   31.23    2.21
   0   7   9   32.43    2.32
   0   7  10   10.32    1.18
   0   7  10    7.40    1.02
   0   7  10    9.41    1.16
   0   7  11    5.41    0.75
   0   8   0   16.97    1.83
   0   8   1    6.85    1.26
   0   8  -1    6.87    1.27
   0   8   2    6.45    1.27
   0   8   3    8.69    1.41
   0   8   3    6.04    1.01
   0   8   4   36.11    2.67
   0   8   4   33.13    2.36
   0   8   5    0.63    0.66
   0   8   5    1.90    0.86
   0   8   6    1.60    0.68
   0   8   6   -0.15    0.72
   0   8   7    2.54    0.70
   0   8   7    1.57    0.78
   0   8   8   -0.35    0.64
  -1   0  18    1.21    0.78
  -1   0  17    0.18    0.87
  -1   0  17   -0.37    0.94
  -1   0  16   -0.52    0.92
  -1   0  16   -0.26    0.95
  -1   0  15   -0.95    1.25
   1   0 -15    0.99    1.15
   1   0 -14   28.93    3.11
  -1   0  14   14.54    2.31
   1   0 -13    0.37    1.15
  -1   0  13   -0.36    1.46
  -1   0  13    0.36    1.19
  -1   0  13   -0.36    1.24
   1   0 -13   -0.37    1.07
  -1   0  13   -0.37    1.09
   1   0 -12   22.90    2.82
   1   0 -12   26.03    2.97
  -1   0  12   27.93    3.07
  -1   0  12   26.19    2.93
  -1   0  12   30.78    3.19
  -1   0  11   -0.63    0.93
   1   0 -11    0.65    1.16
  -1   0  11    0.31    1.15
  -1   0  11   -0.31    1.26
  -1   0  10  691.40   24.95
   1   0 -10  689.72   25.05
  -1   0  10  660.20   24.90
  -1   0  10  650.78   24.81
   1   0  -9   -1.21    1.07
  -1   0   9   -0.70    0.93
  -1   0   9    0.23    0.84
   1   0  -8    7.28    1.33
  -1   0   8    6.31    1.21
  -1   0   8    6.82    1.25
  -1   0   7    0.32    0.87
  -1   0   6 2031.65   68.11
  -1   0   5   -0.10    0.53
  -1   0   4  303.04   10.70
  -1   0   4  308.99   10.85
  -1   0   3    0.18    0.36
  -1   0   3   -0.17    0.43
  -1   0   2  509.89   17.15
  -1   0   2  516.12   17.22
   1   0  -1    0.26    0.11
  -1   0   1    0.10    0.13
  -1   0   1    0.40    0.13
  -1   0   1    0.10    0.12
  -1   0   0  158.85    5.38
   1   0   1    0.18    0.19
  -1   0  -1    0.06    0.20
   1   0   2   59.53    2.38
  -1   0  -2   55.00    2.36
   1   0   3   -0.07    0.46
  -1   0  -3   -0.07    0.50
   1   0   4 2391.93   76.67
  -1   0  -4 2219.47   76.64
   1   0   5    0.47    0.62
  -1   0  -5   -0.36    0.80
   1   0   6  191.36    7.56
  -1   0  -6  180.46    7.54
  -1   0  -7    0.37    0.85
   1   0   8   40.44    2.88
   1   0   8   36.00    2.76
  -1   0  -8   32.71    2.77
  -1   0  -9   -0.26    1.00
   1   0   9   -2.56    1.22
  -1   0  -9   -0.26    1.01
   1   0   9   -0.51    0.92
   1   0   9   -0.26    1.22
  -1   0 -10   23.57    2.59
   1   0  10   19.33    2.34
  -1   0 -10   19.81    2.44
   1   0  10   20.49    2.41
   1   0  10   20.08    2.40
  -1   0 -11    0.34    1.47
   1   0  11    0.66    1.06
  -1   0 -11    0.34    1.19
   1   0  11    0.33    1.39
   1   0  11   -0.33    1.28
  -1   0 -12    9.24    2.02
   1   0  12   13.58    2.28
   1   0  12   13.88    2.19
  -1   0 -12   15.43    2.32
   1   0  12   17.55    2.43
   1   0  13   -0.36    1.48
  -1   0 -13   -0.37    1.10
   1   0  13    0.36    1.08
   1   0  13   -0.36    1.42
   1   0  14   51.35    4.18
   1   0  14   61.90    4.43
  -1   0 -14   53.00    4.19
   1   0  15   -0.58    1.25
   1   0  15   -0.57    1.13
  -1   0 -15    0.59    1.09
   1   0  16  103.21    5.27
   1   0  16  102.07    5.25
  -1   0 -16   98.12    5.25
   1   0  17   -0.95    0.91
   1   0  17   -1.22    1.06
  -1  -1  17   34.01    2.49
  -1   1  17   37.99    2.55
  -1  -1  17   36.14    2.60
  -1   1  17   38.04    2.59
  -1  -1  16   33.61    2.86
  -1   1  16   33.46    2.86
  -1  -1  16   38.85    3.03
  -1   1  16   35.21    2.89
   1   1 -15   13.22    2.02
   1  -1 -15   14.37    2.20
  -1   1  15    9.70    1.80
  -1  -1  15   10.74    1.86
   1   1 -14   -0.71    1.27
   1  -1 -14   -0.36    1.18
  -1   1  14    1.03    1.16
  -1  -1  14    3.48    1.59
  -1   1  13   44.62    3.83
  -1  -1  13   41.37    3.78
  -1  -1  13   43.49    3.84
  -1   1  13   47.49    3.95
   1   1 -13   51.55    4.15
   1  -1 -13   47.02    4.01
  -1   1  13   40.40    3.70
  -1  -1  13   43.50    3.83
  -1  -1  13   44.09    3.82
  -1   1  13   40.65    3.75
  -1   1  12   68.44    4.77
  -1  -1  12   63.90    4.69
  -1  -1  12   66.98    4.77
  -1   1  12   67.73    4.79
  -1   1  12   70.34    4.90
  -1  -1  12   66.87    4.74
  -1  -1  12   67.46    4.79
  -1   1  12   70.70    4.85
   1   1 -12   72.80    4.93
   1  -1 -12   61.25    4.72
   1  -1 -12   65.17    4.80
   1   1 -12   71.13    4.94
   1  -1 -11   -0.65    1.20
   1   1 -11   -0.32    1.06
  -1  -1  11    1.27    1.01
  -1   1  11   -0.31    1.03
   1   1 -11    1.62    1.16
  -1   1  11    0.31    1.31
  -1  -1  11   -0.32    1.28
  -1  -1  11    1.90    1.27
  -1   1  11    0.62    1.11
   1   1 -10   12.15    1.89
   1  -1 -10   12.36    1.95
  -1   1  10   16.09    2.05
  -1  -1  10   17.46    2.13
   1   1 -10   15.01    1.69
  -1   1  10   14.88    2.00
  -1  -1  10   14.55    2.01
  -1   1  10   12.33    1.82
  -1  -1  10   15.04    2.01
   1   1  -9    9.69    1.32
   1   1  -9   10.17    1.61
   1  -1  -9    9.36    1.59
  -1   1   9   13.88    1.75
  -1  -1   9    8.61    1.49
  -1   1   9   12.10    1.71
  -1  -1   9    7.80    1.41
  -1  -1   8  215.58    8.71
  -1   1   8  202.77    8.58
   1  -1  -8  200.57    8.70
   1   1  -8  206.78    8.71
  -1  -1   8  202.45    8.63
  -1   1   8  201.49    8.57
  -1  -1   7   89.98    4.45
  -1   1   7   90.54    4.42
  -1   1   6   34.68    2.23
  -1  -1   6   35.82    2.27
  -1   1   5   47.72    2.40
  -1  -1   5   41.09    2.33
  -1   1   5   42.64    2.32
  -1   1   4  222.58    8.02
  -1  -1   4  213.73    7.95
  -1   1   4  216.91    7.95
   1  -1  -3 3220.23  104.69
  -1   1   3 3142.41  104.93
  -1  -1   3 3188.12  104.84
  -1   1   3 3125.83  104.83
   1  -1  -2 1604.56   52.89
  -1   1   2 1596.21   52.89
  -1  -1   2 1582.00   52.89
  -1   1   2 1616.59   53.04
   1  -1  -1    0.14    0.28
  -1  -1   1    0.33    0.18
  -1   1   1    0.22    0.21
  -1   1   1    0.53    0.29
  -1  -1   1    0.29    0.19
  -1   1   1    0.39    0.20
  -1   1   0 1240.45   39.73
  -1   1   0 1195.78   39.59
  -1  -1   0 1204.16   39.60
   1  -1   0 1195.92   39.60
   1   1   0 1178.94   39.59
  -1   1   0 1211.87   39.73
  -1   1  -1 1413.16   46.24
   1   1   1 1443.83   46.13
   1  -1   1 1430.56   46.14
  -1  -1  -1 1394.64   46.00
  -1   1  -1 1333.84   46.11
  -1  -1  -1 1365.21   46.13
  -1  -1  -2  848.21   29.23
  -1   1  -2  843.84   29.52
  -1  -1  -2  901.54   29.56
  -1   1  -2  937.11   29.63
   1   1   2  934.57   29.55
   1  -1   2  897.29   29.55
  -1   1  -3  836.67   28.21
  -1  -1  -3  835.30   28.24
  -1   1  -3  848.53   28.28
   1   1   3  834.98   28.19
   1  -1   3  827.60   28.21
   1  -1   4 1177.49   39.97
   1   1   4 1177.18   39.96
  -1  -1  -4 1203.99   40.01
  -1   1  -4 1190.23   39.99
   1   1   5  224.24    8.71
   1  -1   5  226.96    8.75
  -1   1  -5  227.43    8.76
  -1  -1  -5  239.60    8.81
   1   1   6  106.81    4.83
   1  -1   6  104.35    4.82
  -1  -1  -6  102.12    4.86
  -1   1  -6  106.55    4.85
  -1   1  -7  221.26    9.14
  -1  -1  -7  225.81    9.23
   1  -1   8  158.33    7.53
   1   1   8  173.22    7.70
  -1   1  -8  185.36    7.39
   1  -1   8  171.99    7.68
   1   1   8  168.52    7.61
  -1   1  -8  174.84    7.79
  -1   1  -8  178.16    7.78
  -1  -1  -8  156.47    7.60
  -1   1  -9   41.23    2.83
   1   1   9   44.83    3.26
   1  -1   9   36.75    3.04
   1   1   9   37.69    3.09
   1  -1   9   36.24    3.08
  -1   1  -9   43.03    3.28
  -1   1  -9   37.38    3.09
  -1  -1  -9   42.87    3.32
   1  -1   9   43.05    3.29
   1   1   9   35.90    3.06
   1   1  10   31.23    3.02
   1  -1  10   26.67    2.81
   1  -1  10   31.64    3.03
   1   1  10   43.27    3.37
  -1  -1 -10   31.61    3.02
  -1   1 -10   40.75    3.37
   1  -1  10   33.64    3.06
   1   1  10   37.81    3.16
  -1  -1 -10   37.24    3.27
  -1   1 -10   31.73    3.05
  -1   1 -11   26.59    3.00
   1   1  11   33.48    3.18
   1  -1  11   36.36    3.30
   1  -1  11   35.22    3.33
   1   1  11   36.64    3.34
  -1  -1 -11   33.61    3.27
   1   1  11   30.94    3.03
   1  -1  11   35.12    3.23
  -1   1 -11   22.37    2.82
  -1  -1 -11   31.56    3.15
  -1   1 -12    3.27    1.53
  -1  -1 -12    7.02    1.82
  -1  -1 -12    3.97    1.46
  -1   1 -12    4.42    1.46
   1  -1  12    3.21    1.38
   1   1  12    3.52    1.42
   1   1  12    3.85    1.53
   1  -1  12    3.20    1.43
   1   1  12    4.92    1.71
   1  -1  12    2.50    1.50
  -1   1 -13    1.82    1.40
  -1  -1 -13    1.11    1.42
   1  -1  13   -0.36    1.24
   1   1  13    0.35    1.32
   1  -1  14    1.64    1.29
   1   1  14    2.26    1.27
  -1  -1 -14    2.38    1.28
  -1   1 -14    2.01    1.38
   1   1  14    0.32    1.28
   1  -1  14    2.96    1.41
   1   1  15   -0.54    1.02
   1  -1  15    0.28    0.99
  -1  -1 -15    0.86    1.12
  -1   1 -15    0.56    1.16
   1  -1  15    0.28    0.99
   1   1  15   -0.27    1.16
   1  -1  16    7.98    1.32
   1   1  16    7.08    1.30
   1  -1  16   10.01    1.49
   1   1  16    8.06    1.36
   1  -1  17    1.18    0.96
   1   1  17    0.70    0.90
  -1  -2  17    3.83    0.92
   1   2 -17    2.93    0.89
  -1  -2  16   12.33    1.57
  -1   2  16    9.57    1.44
  -1   2  16    9.79    1.40
  -1  -2  16   10.94    1.50
  -1   2  15    1.21    0.71
  -1  -2  15   -0.27    0.93
  -1   2  15    0.79    1.03
  -1  -2  15    1.33    0.93
  -1   2  15    0.26    0.94
  -1  -2  14   31.65    3.08
  -1   2  14   32.64    3.09
   1   2 -14   29.78    3.00
   1  -2 -14   33.12    3.16
  -1   2  14   30.02    2.94
  -1  -2  14   33.68    3.14
  -1   2  13   95.06    5.68
  -1  -2  13   90.35    5.68
  -1  -2  13   83.45    5.58
  -1   2  13   98.60    5.79
  -1  -2  13   99.40    5.84
   1   2 -13   86.14    5.64
  -1   2  13   90.78    5.12
  -1  -2  12   45.73    3.79
  -1   2  12   43.15    3.66
   1  -2 -12   39.96    3.68
   1   2 -12   36.35    3.51
  -1   2  12   46.65    3.79
  -1  -2  12   42.14    3.71
   1   2 -12   51.37    3.63
  -1  -2  12   44.02    3.72
  -1   2  12   43.21    3.70
   1   2 -12   48.08    3.93
   1  -2 -12   52.00    4.05
  -1  -2  12   44.99    3.80
  -1   2  12   44.49    3.72
  -1  -2  11    0.95    1.07
  -1   2  11    1.86    1.14
  -1  -2  11    0.64    1.05
  -1   2  11    1.25    1.09
  -1  -2  11    1.57    1.16
  -1   2  11   -0.31    1.13
   1   2 -11    2.71    1.02
   1   2 -11    3.54    1.32
   1   2 -11    1.92    1.15
   1  -2 -11    3.59    1.37
  -1   2  11    2.15    1.16
  -1  -2  11    3.83    1.34
   1  -2 -10    5.84    1.45
   1   2 -10    6.31    1.44
  -1  -2  10    3.69    1.29
  -1   2  10    4.45    1.28
  -1   2  10    4.16    1.22
  -1  -2  10    8.21    1.58
  -1   2  10    5.26    1.32
  -1  -2  10    3.95    1.36
   1   2 -10    4.91    1.31
   1   2 -10    4.07    1.21
   1   2  -9    3.50    1.15
   1   2  -9    3.00    1.01
  -1  -2   9    4.63    1.21
  -1   2   9    3.34    1.12
  -1   2   9    5.05    1.24
  -1  -2   9    2.46    1.02
  -1   2   9    3.74    0.89
   1  -2  -9    3.55    1.16
   1   2  -9    4.48    1.20
   1   2  -8    4.72    1.11
   1   2  -8    3.40    1.03
  -1  -2   8    3.97    1.08
  -1   2   8    3.68    1.05
  -1  -2   8    4.73    1.09
  -1   2   8    4.03    1.00
  -1   2   8    5.47    1.08
   1   2  -8    4.01    1.02
   1  -2  -8    4.30    1.11
   1   2  -7  814.52   28.95
   1  -2  -7  820.83   28.99
  -1   2   7  842.42   28.84
  -1   2   6   -0.14    0.63
  -1  -2   6    0.83    0.70
  -1   2   5   59.71    3.24
  -1   2   5   65.94    3.10
  -1  -2   5   60.30    3.08
   1  -2  -5   69.44    2.87
  -1   2   4  269.19   10.06
  -1   2   4  273.20    9.78
  -1  -2   4  266.67    9.79
   1  -2  -4  279.61    9.67
   1   2  -3  298.81   10.27
  -1   2   3  296.86   10.58
   1  -2  -3  299.20   10.27
  -1  -2   3  285.77   10.22
  -1   2   3  287.82   10.21
   1   2  -2  122.36    4.45
  -1   2   2  128.45    4.84
   1  -2  -2  133.46    4.71
  -1  -2   2  125.22    4.45
  -1   2   2  119.36    4.41
  -1  -2   2  126.26    4.43
  -1   2   2  118.21    4.40
  -1   2   1   88.85    3.03
  -1  -2   1   90.65    3.06
  -1   2   1   85.62    3.04
  -1  -2   1   88.66    3.04
  -1   2   0 1396.72   46.36
  -1   2  -1   12.81    0.66
  -1  -2  -1   13.59    0.68
  -1   2  -1   11.89    0.72
  -1   2  -1   10.99    0.82
  -1   2  -2   24.48    1.37
  -1   2  -2   22.99    1.20
  -1  -2  -2   22.41    1.19
   1  -2   2   22.26    1.19
   1   2   2   24.81    1.22
  -1  -2  -2   22.35    1.14
  -1   2  -2   21.66    1.05
  -1  -2  -3  204.15    7.28
  -1   2  -3  197.45    7.24
  -1   2  -3  194.45    7.38
  -1  -2  -3  194.30    6.95
   1   2   3  196.30    7.25
   1  -2   3  204.57    7.28
  -1   2  -4  835.91   28.70
  -1  -2  -4  839.95   28.59
   1   2   4  827.25   28.54
   1  -2   4  851.64   28.59
   1  -2   5  472.35   16.33
   1   2   5  436.38   16.23
  -1   2  -5  462.68   16.40
   1   2   6   -0.15    0.65
   1  -2   6   -0.16    0.71
  -1   2  -6    1.34    0.85
  -1   2  -7   10.10    1.45
  -1   2  -7   10.90    1.48
   1   2   7   11.48    1.41
   1  -2   7    8.87    1.38
   1   2   7    9.80    1.39
  -1   2  -7    9.18    1.38
  -1  -2  -7   11.12    1.52
   1   2   8   23.75    2.14
  -1  -2  -8   23.13    2.25
  -1   2  -8   19.26    2.14
   1   2   8   19.13    2.08
   1  -2   8   25.50    2.35
   1   2   8   23.36    2.22
   1  -2   8   22.78    2.25
  -1   2  -8   23.40    2.24
  -1   2  -8   26.29    2.27
  -1  -2  -9    1.37    1.11
  -1   2  -9    0.27    0.86
   1   2   9    3.76    1.09
   1   2   9    0.78    0.85
   1  -2   9   -0.27    0.95
   1   2   9    0.52    0.83
   1  -2   9    0.27    0.85
   1  -2   9    1.35    0.99
   1   2   9    1.32    0.94
  -1   2  -9    1.67    1.09
  -1   2  -9    0.72    0.97
   1   2  10  359.08   15.57
   1  -2  10  396.91   15.87
   1  -2  10  389.77   15.82
   1   2  10  402.96   15.88
  -1   2 -10  398.10   15.51
  -1   2 -10  391.43   15.87
  -1  -2 -10  391.69   15.92
  -1   2 -10  415.07   16.07
  -1  -2 -10  421.08   16.02
   1  -2  10  376.84   15.75
   1   2  10  381.00   15.76
   1   2  11    3.48    1.25
   1   2  11    4.22    1.44
   1  -2  11    2.32    1.36
   1   2  11    1.29    0.96
   1  -2  11    3.63    1.33
  -1  -2 -11    4.30    1.31
  -1   2 -11    2.40    1.17
  -1   2 -11    4.37    1.54
  -1  -2 -11    3.75    1.59
   1   2  11    3.87    1.33
   1  -2  11    3.29    1.30
   1   2  12  134.91    6.72
  -1  -2 -12  140.88    7.50
  -1   2 -12  138.52    7.52
   1  -2  12  140.06    7.53
   1   2  12  128.91    7.29
   1  -2  12  125.20    7.29
   1   2  12  133.26    7.38
   1   2  12  144.06    7.51
   1  -2  12  144.87    7.53
   1   2  12  141.21    7.48
   1  -2  12  165.94    7.88
   1  -2  13   13.17    2.09
   1  -2  13   11.55    2.06
   1   2  13   11.33    1.96
  -1  -2 -13    8.89    1.89
  -1   2 -13    8.10    1.79
   1   2  14    0.86    0.85
   1  -2  14    0.58    0.86
  -1  -2 -14    1.21    0.93
  -1   2 -14    1.50    0.98
   1   2  15    2.05    0.99
   1  -2  15    1.16    0.89
   1   2  15   -0.23    1.04
   1  -2  15   -0.23    1.01
  -1   2 -15    1.91    1.02
  -1  -2 -15    0.96    0.86
  -1   2 -16    0.50    0.74
   1  -2  16   -0.31    0.83
   1   2  16    1.49    0.76
   1  -2  16   -0.46    0.78
   1   2  16   -0.75    0.82
   1   3 -16    4.73    0.98
  -1  -3  15   10.56    1.46
  -1   3  15   11.99    1.36
  -1   3  15   11.14    1.26
   1   3 -15   10.15    1.54
  -1  -3  14    7.57    1.46
  -1   3  14    7.30    1.42
  -1  -3  14    8.28    1.47
  -1   3  14    8.98    1.42
  -1   3  14    8.48    1.43
  -1   3  14    8.61    1.37
   1  -3 -13    0.29    0.94
   1   3 -13    0.30    0.96
  -1   3  13   -0.52    0.90
  -1   3  13    0.57    0.93
  -1  -3  13   -0.28    0.87
  -1   3  13    0.25    0.82
  -1   3  12   80.08    4.90
   1  -3 -12   78.79    5.15
  -1   3  12   80.73    4.90
  -1  -3  12   75.82    5.01
  -1   3  12   82.31    5.13
  -1   3  11   86.59    5.25
  -1  -3  11   92.79    5.36
   1   3 -11   95.64    5.52
   1   3 -11   80.17    5.22
  -1   3  11   91.78    5.39
  -1  -3  11   90.36    5.34
  -1   3  11   86.09    5.17
   1  -3 -11   88.25    5.33
   1   3 -11   90.21    5.40
   1   3 -10   17.74    2.13
   1   3 -10   18.62    2.26
  -1  -3  10   18.68    2.28
  -1   3  10   15.96    1.98
  -1   3  10   19.62    2.23
  -1  -3  10   16.90    2.08
  -1  -3  10   18.26    2.18
  -1   3  10   17.17    2.11
  -1   3  10   15.69    1.93
   1   3 -10   16.56    2.15
   1  -3 -10   18.30    2.20
  -1   3   9  282.83   11.19
  -1  -3   9  265.74   11.07
  -1   3   9  256.64   10.98
   1   3  -9  249.03   11.03
   1   3  -9  289.24   11.33
   1  -3  -9  266.17   11.11
  -1   3   9  271.14   11.08
   1   3  -9  268.41   11.35
  -1   3   9  255.03   10.91
  -1  -3   9  263.47   11.07
  -1   3   8   48.89    3.15
  -1   3   8   44.90    3.10
   1   3  -8   49.60    3.51
   1   3  -8   46.96    3.22
  -1  -3   8   45.29    3.13
  -1   3   8   51.61    3.37
  -1  -3   8   48.61    3.20
  -1   3   8   53.96    3.29
   1   3  -7  267.83   10.99
  -1   3   7  264.65   10.88
  -1   3   7  274.01   10.58
  -1   3   6    3.25    0.75
  -1  -3   6    3.54    0.86
  -1   3   6    3.90    0.93
   1   3  -6    2.55    0.79
   1   3  -6    3.38    0.97
  -1   3   6    2.91    1.00
  -1   3   6    3.64    0.79
  -1  -3   6    2.38    0.74
  -1   3   6    3.66    1.09
  -1  -3   5  564.39   20.05
  -1   3   5  597.01   20.11
  -1  -3   5  574.09   20.08
  -1   3   5  555.83   20.00
   1  -3  -5  593.10   19.98
  -1   3   5  619.65   20.89
   1   3  -5  556.48   20.14
  -1   3   4  543.20   19.76
  -1  -3   4  590.68   19.83
  -1  -3   4  554.36   19.78
  -1   3   4  568.91   19.76
   1  -3  -4  611.47   20.02
  -1   3   4  603.36   20.73
   1   3  -4  589.59   19.95
  -1   3   4  611.44   20.51
  -1   3   3  521.51   17.44
   1   3  -3  480.27   16.75
  -1   3   3  481.21   16.61
   1  -3  -3  538.74   17.16
  -1  -3   3  480.06   16.60
  -1   3   2  390.27   13.82
   1  -3  -2  388.83   13.76
  -1   3   1    1.81    0.59
  -1   3   0  285.37   10.05
  -1   3  -1   28.84    1.40
  -1   3  -2   20.35    1.32
  -1  -3  -2   21.10    1.30
  -1   3  -3  145.36    5.67
   1   3   3  135.33    5.30
   1  -3   3  145.07    5.34
  -1  -3  -3  144.41    5.38
  -1   3  -4   90.53    4.19
  -1  -3  -4   92.41    3.73
   1   3   4   98.84    4.70
   1   3   4   96.52    3.99
   1  -3   4   90.20    3.95
   1   3   5   12.41    1.20
   1  -3   5   10.24    1.16
   1   3   5   10.62    1.47
   1   3   5   10.41    1.26
  -1   3  -5   12.58    1.57
  -1   3  -5   10.89    1.29
   1   3   6   26.14    2.00
   1   3   6   22.33    2.16
  -1   3  -6   23.79    2.17
   1  -3   7   62.13    3.85
  -1   3  -7   84.52    4.54
   1   3   7   88.41    4.58
  -1   3  -7   68.48    4.08
  -1   3  -8  313.44   13.03
  -1   3  -8  336.04   13.28
   1   3   8  322.53   12.90
   1  -3   8  306.96   12.80
   1   3   8  318.67   12.90
  -1   3  -8  334.52   13.07
   1   3   8  356.66   13.33
   1  -3   9    3.13    1.12
   1   3   9    3.65    1.07
  -1   3  -9    4.26    1.30
  -1  -3  -9    3.49    1.13
  -1   3  -9    1.09    0.95
   1   3   9    1.97    1.03
   1   3   9    1.03    0.85
  -1   3  -9    1.70    0.96
  -1  -3  -9    3.15    1.08
   1   3   9    3.15    1.06
   1  -3   9    2.10    0.99
   1   3   9    3.90    1.21
   1  -3  10   19.85    2.34
   1  -3  10   23.06    2.48
   1  -3  10   25.80    2.65
  -1   3 -10   28.79    2.76
  -1   3 -10   18.64    2.36
   1   3  10   20.94    2.33
   1   3  10   20.28    2.40
  -1   3 -10   20.49    2.40
   1   3  10   20.21    2.25
   1   3  10   20.92    2.27
   1   3  10   20.87    2.33
   1  -3  10   21.20    2.40
  -1  -3 -10   19.51    2.32
   1   3  10   23.86    2.50
   1   3  11   16.74    2.03
   1   3  11   19.54    2.29
  -1   3 -11   18.30    2.28
  -1   3 -11   12.70    2.04
   1   3  11   21.10    2.47
   1  -3  11   18.41    2.30
   1   3  11   21.04    2.43
   1  -3  11   19.55    2.31
   1   3  12    7.96    1.56
   1  -3  12    9.16    1.69
   1   3  12    7.74    1.46
  -1   3 -12   10.88    1.86
   1   3  12    8.13    1.58
  -1   3 -13   32.32    2.90
  -1  -3 -13   33.33    2.93
   1   3  13   30.97    2.80
   1  -3  13   29.72    2.75
   1  -3  14    3.83    1.03
   1  -3  14    2.76    1.04
  -1   3 -14    6.11    1.48
   1   3  14    5.11    1.05
  -1   3 -15    2.49    0.89
  -1   3 -16   42.38    2.47
   1   4 -15   22.78    1.80
  -1   4  15   17.07    1.31
  -1   4  15   21.24    1.65
  -1   4  14    9.75    1.36
   1   4 -14    9.59    1.44
  -1   4  14    7.33    1.20
   1   4 -13   11.11    1.76
  -1   4  13    8.07    1.42
   1   4 -12   74.37    4.72
  -1   4  12   68.27    4.47
  -1   4  12   72.15    4.42
  -1   4  11    2.27    1.14
  -1   4  11    0.30    1.17
   1   4 -11    0.96    1.15
  -1   4  10  316.89   12.98
   1   4 -10  324.72   13.49
  -1   4  10  299.53   13.07
  -1   4  10  311.00   13.11
  -1   4   9   18.69    2.17
   1   4  -9   14.73    2.17
  -1   4   9   13.36    2.02
   1   4  -8   14.10    2.05
  -1   4   8   13.08    1.96
  -1   4   8   11.83    1.84
  -1   4   8   13.67    1.81
   1   4  -7   58.57    4.04
  -1   4   7   60.74    3.98
  -1   4   7   58.28    3.95
  -1   4   7   57.44    3.62
   1   4  -6   87.47    4.98
  -1   4   6  100.06    5.26
  -1   4   6   89.91    5.03
  -1   4   6   91.54    4.75
  -1   4   5   53.97    3.63
   1   4  -5   56.95    3.58
  -1   4   5   58.29    3.39
  -1   4   4  152.66    6.86
  -1   4   4  154.81    6.56
   1   4  -4  146.76    6.67
  -1   4   4  140.96    6.54
  -1   4   3    0.98    0.76
  -1   4   3    0.79    0.79
  -1   4   2    1.43    0.61
  -1   4   2    0.72    0.83
  -1   4   1   94.95    4.62
   1   4   0  704.16   25.28
  -1   4   0  733.71   25.21
  -1  -4  -1   43.66    2.52
   1   4   1   52.66    3.09
  -1  -4  -2   74.72    3.50
   1   4   2   82.47    4.31
  -1   4  -3   42.98    2.87
   1   4   3   46.17    2.78
   1   4   3   45.95    3.13
  -1   4  -4  237.03    9.73
   1   4   4  263.31   10.31
  -1   4  -4  236.98    9.86
  -1   4  -4  224.82    9.56
   1   4   4  242.89    9.54
  -1   4  -5  234.96   10.00
   1   4   5  261.82   10.48
  -1   4  -5  245.31   10.19
   1   4   5  228.99    9.93
   1   4   5  246.58   10.08
   1   4   5  238.94    9.69
   1   4   6   10.53    1.69
  -1   4  -6   14.92    1.87
   1   4   6   11.07    1.61
  -1   4  -6   15.43    1.90
   1   4   6   16.09    1.75
   1   4   6   15.60    2.00
   1   4   7   10.57    1.86
   1   4   7   10.59    1.65
   1   4   7   10.43    1.69
  -1   4  -7    7.59    1.49
   1   4   7   10.65    1.55
  -1   4  -7    8.44    1.66
  -1   4  -8   21.84    2.50
   1   4   8   23.37    2.40
   1   4   8   26.80    2.64
   1   4   8   19.77    2.37
  -1   4  -8   19.85    2.36
   1   4   9    7.81    1.59
   1   4   9    8.75    1.68
   1   4   9    9.52    1.71
  -1   4  -9    8.29    1.78
  -1   4  -9    9.14    1.74
   1   4  10    6.14    1.41
  -1   4 -10    8.41    1.65
   1   4  10    7.06    1.64
   1   4  11    0.25    0.86
   1   4  11    1.28    0.96
   1   4  11    0.85    1.09
  -1   4 -12   11.84    1.80
  -1   4 -13    0.73    0.98
   1   4  13    1.88    0.91
  -1   4 -14   19.46    1.88
   1   4  14   18.42    1.67
   1   4  15    9.11    0.88
  -1   5  15    1.71    0.63
  -1   5  14    3.04    0.91
  -1   5  14    2.44    0.65
  -1   5  13   11.38    1.53
  -1   5  13   11.87    1.38
  -1   5  12   26.45    2.34
  -1   5  12   25.36    2.11
  -1   5  12   27.31    2.47
  -1   5  11   16.47    2.11
  -1   5  11   15.62    1.87
  -1   5  11   15.65    1.98
  -1   5  10   48.13    3.70
  -1   5  10   56.03    3.83
  -1   5  10   46.57    3.78
  -1   5   9    0.91    1.12
   1   5  -9    1.31    1.17
  -1   5   9    0.30    1.02
  -1   5   8   62.81    4.49
  -1   5   8   62.14    4.44
  -1   5   8   72.63    4.30
   1   5  -8   73.10    4.73
  -1   5   8   64.44    4.49
  -1   5   7  121.75    6.61
  -1   5   7  115.54    6.37
  -1   5   7  128.11    6.25
   1   5  -7  121.12    6.58
  -1   5   7  119.84    6.53
  -1   5   6   29.29    2.86
  -1   5   6   38.03    2.93
  -1   5   6   27.75    2.70
   1   5  -6   31.90    2.97
  -1   5   6   32.20    3.02
   1   5  -5  191.29    7.62
  -1   5   5  175.43    8.05
  -1   5   5  149.26    7.56
  -1   5   5  160.71    7.50
   1   5  -5  145.72    7.59
  -1   5   5  173.40    8.06
  -1   5   4   74.22    4.55
   1   5  -4   79.90    4.24
  -1   5   4   69.58    4.23
  -1   5   4   70.47    4.18
   1   5  -4   71.71    4.31
  -1   5   4   80.74    4.68
  -1   5   3   87.16    4.87
   1   5  -3   85.94    4.44
  -1   5   3   77.87    4.60
  -1   5   3   77.56    4.40
   1  -5  -3   79.40    4.06
   1   5  -3   75.27    4.36
  -1   5   2    1.38    0.89
   1   5  -2    0.81    0.83
  -1   5   2    1.38    0.85
   1  -5  -2    1.40    0.68
   1   5  -2    0.88    0.74
  -1   5   2    2.04    0.93
  -1   5   1   11.03    1.57
   1   5  -1   11.88    1.55
  -1   5   1    9.18    1.47
   1   5  -1   12.11    1.50
   1  -5  -1   12.38    1.48
   1   5  -1    8.12    1.33
  -1   5   1   10.71    1.49
   1   5   0   23.87    2.16
  -1   5   0   22.29    2.00
   1   5   0   26.80    2.28
  -1   5   0   18.36    2.00
   1  -5   0   19.93    1.97
  -1  -5   0   21.17    1.89
   1   5   0   26.62    2.11
  -1   5   0   22.92    2.14
  -1   5  -1  490.42   17.82
   1   5   1  468.90   17.97
   1   5   1  466.29   17.57
  -1   5  -1  480.99   17.83
  -1   5  -1  468.96   17.47
   1   5   1  516.47   18.25
  -1   5  -2  309.40   12.24
   1   5   2  312.14   12.60
   1   5   2  317.78   12.27
  -1   5  -2  308.41   12.37
   1   5   2  337.63   13.00
   1   5   3    9.45    1.65
   1   5   3    9.13    1.41
  -1   5  -3    7.40    1.24
   1   5   3    8.57    1.62
   1   5   3    7.63    1.29
  -1   5  -3    5.19    1.18
  -1   5  -3    5.80    1.33
  -1   5  -4  114.01    5.22
   1   5   4   98.94    5.47
   1   5   4   98.09    5.10
   1   5   4  103.02    5.47
  -1   5  -4   87.89    5.08
  -1   5  -4  109.89    5.62
   1   5   4  104.72    5.80
   1   5   5   76.86    4.56
  -1   5  -5   79.18    4.70
  -1   5  -5   69.04    4.19
   1   5   5   60.97    3.98
   1   5   5   71.62    4.46
   1   5   5   75.62    4.74
   1   5   6   16.10    2.15
  -1   5  -6   23.93    2.62
   1   5   6   16.58    1.97
   1   5   6   18.92    2.25
   1   5   6   19.17    2.43
   1   5   7    5.79    1.61
   1   5   7    2.97    1.29
   1   5   7    2.29    1.27
  -1   5  -7    3.80    1.31
  -1   5  -7    2.92    1.16
   1   5   8    0.29    1.05
   1   5   8   -0.61    1.05
   1   5   8    0.32    1.05
  -1   5  -8    0.30    0.86
   1   5   9   99.45    5.70
   1   5   9  116.40    6.19
   1   5   9  104.91    5.97
   1   5  10    1.25    1.03
   1   5  10    3.28    1.13
  -1   5 -10    3.66    1.14
   1   5  10    0.85    1.27
   1   5  11    0.84    0.81
   1   5  11   -0.45    0.79
  -1   5 -11    1.75    0.87
   1   5  12    1.29    0.70
   1   5  12    0.33    0.56
  -1   5 -12    2.26    0.86
   1   5  12    1.06    0.95
   1   5  13    0.19    0.43
   1   5  13    0.48    0.68
   1   5  14    3.26    0.83
  -1   6  13    5.84    0.76
  -1   6  13    8.19    1.12
  -1   6  12   17.28    1.67
  -1   6  12   14.64    1.42
  -1   6  11    1.81    0.78
  -1   6  11    5.38    1.21
  -1   6  11    3.72    1.02
  -1   6  10   -0.45    0.91
  -1   6  10   -0.24    0.89
  -1   6  10    0.92    0.94
  -1   6   9    8.21    1.50
  -1   6   8    1.45    1.04
  -1   6   8    0.57    0.99
  -1   6   8    2.62    1.26
  -1   6   7   33.06    2.82
  -1   6   7   28.49    2.76
  -1   6   7   28.71    2.84
  -1   6   6  302.96   13.38
  -1   6   6  324.79   13.24
  -1   6   6  328.54   13.02
  -1   6   5   69.97    4.15
  -1   6   5   59.03    4.03
  -1   6   5   61.81    4.39
  -1   6   5   58.12    4.27
  -1   6   4   80.44    4.63
   1   6  -4   76.96    4.54
  -1   6   4   79.96    5.08
  -1   6   4   81.43    5.00
  -1   6   3   61.26    3.98
  -1   6   3   66.69    4.34
   1   6  -3   66.22    4.10
  -1   6   3   68.92    4.53
   1   6  -2   23.02    2.33
  -1   6   2   17.27    2.08
  -1  -6   2   20.68    2.16
  -1   6   2   23.51    2.48
  -1   6   2   18.92    2.22
   1   6  -1   19.75    2.24
  -1   6   1   16.67    1.99
   1  -6  -1   18.26    1.91
  -1   6   1   18.96    2.27
  -1   6   1   19.46    2.11
  -1   6   0   41.90    3.22
   1   6   0   45.33    3.35
  -1   6   0   45.39    3.24
   1  -6   0   39.53    3.07
   1   6   0   41.21    3.14
  -1   6   0   46.69    3.13
   1   6   0   46.36    3.08
   1   6   1   94.35    5.29
  -1   6  -1   92.91    5.10
  -1   6  -1   92.20    5.03
   1  -6   1   86.81    5.10
   1   6   1   93.44    5.22
   1   6   1   94.53    4.89
  -1   6  -2   32.17    2.61
   1   6   2   27.69    2.71
  -1   6  -2   32.06    2.65
   1  -6   2   27.80    2.71
   1   6   2   26.72    2.43
   1   6   2   28.73    2.82
   1   6   3  149.45    7.45
   1   6   3  166.68    7.42
   1   6   3  149.55    7.84
   1   6   3  157.31    7.79
  -1   6  -3  179.54    7.54
  -1   6  -4    2.21    1.01
   1   6   4    0.95    1.04
   1   6   4    0.58    1.06
   1   6   4    3.48    1.16
   1   6   4    1.61    0.93
   1   6   5    1.94    1.10
   1   6   5    0.58    0.96
   1   6   5    1.97    1.06
   1   6   5    0.23    0.84
   1   6   6    2.31    1.36
   1   6   6   -0.29    1.00
   1   6   6    0.47    0.80
   1   6   7   -0.31    0.99
   1   6   7    2.30    1.21
   1   6   7    0.83    1.17
   1   6   8   63.59    4.18
   1   6   8   60.21    3.97
   1   6   8   56.32    4.10
   1   6   9    1.83    1.06
   1   6  10   91.56    4.99
   1   6  10   93.10    4.76
   1   6  10   99.16    5.04
   1   6  11   20.99    1.97
   1   6  11   19.30    1.65
   1   6  11   20.48    1.78
   1   6  12    0.28    0.77
   1   6  12   -0.08    0.36
  -1   7  11    3.50    0.79
  -1   7  11    4.35    0.80
  -1   7  10   11.80    1.27
  -1   7  10   10.78    1.22
  -1   7  10   11.36    1.31
  -1   7   9   89.64    4.47
  -1   7   9   87.11    4.45
  -1   7   9   87.73    4.49
  -1   7   8   48.81    3.21
  -1   7   8   53.45    3.38
  -1   7   8   54.18    3.47
  -1   7   7   13.42    1.87
  -1   7   7   13.75    1.71
  -1   7   7   10.50    1.61
  -1   7   6   50.06    3.51
  -1   7   6   49.37    3.28
  -1   7   5   20.09    2.31
  -1   7   5   16.31    2.02
  -1   7   5   17.94    1.94
  -1   7   4   20.77    2.25
  -1   7   4   21.31    2.19
  -1   7   4   22.75    2.51
   1   7  -3  262.95   10.50
  -1   7   3  266.16   10.96
  -1   7   2   56.28    4.06
  -1   7   2   53.81    3.68
  -1   7   1   92.04    5.22
   1   7  -1   90.87    5.22
   1   7   0   69.10    4.34
  -1   7   0   67.52    4.28
   1   7   1    4.89    1.19
  -1   7  -1    4.82    1.35
   1   7   1    6.21    1.50
   1   7   2   13.59    1.82
  -1   7  -2   15.20    1.86
   1   7   2   12.08    1.89
   1   7   3    8.63    1.40
   1   7   3   12.46    1.76
  -1   7  -3   14.03    1.70
   1   7   3    9.27    1.68
   1   7   4   -0.27    1.00
   1   7   4   -0.55    0.93
   1   7   4    0.61    0.73
   1   7   5   -0.27    0.83
   1   7   5    0.51    0.94
   1   7   6   18.48    1.97
   1   7   6   11.71    1.83
   1   7   7    5.34    1.21
   1   7   7    4.23    1.21
   1   7   7    3.37    1.06
   1   7   8    0.20    0.75
   1   7   8    0.71    0.75
   1   7   8    1.70    0.76
   1   7   9   12.11    1.41
   1   7   9   14.74    1.52
   1   7   9   16.74    1.49
   1   7  10   -0.12    0.62
   1   7  10    0.94    0.63
  -1   8   8   -0.40    0.73
  -1   8   7    8.05    1.16
  -1   8   7    9.22    1.10
  -1   8   6   32.68    2.36
  -1   8   6   31.06    2.16
  -1   8   5   22.82    2.01
  -1   8   5   17.49    1.66
  -1   8   4   14.25    1.68
  -1   8   4    8.32    1.18
  -1   8   3    2.61    0.71
  -1   8   3    2.67    0.82
  -1   8   3    3.09    1.02
  -1   8   2   54.81    3.45
  -1   8   1   -0.20    0.83
   1   8  -1   -0.20    0.84
  -1   8   0   17.00    1.76
   1   8   0   16.77    1.85
  -1   8  -1   15.05    1.67
   1   8   1   16.26    1.90
   1   8   2   23.00    2.14
   1   8   3    4.79    0.91
   1   8   3    5.78    1.21
   1   8   4    1.78    0.73
   1   8   4    3.40    0.97
   1   8   5    2.18    0.73
   1   8   5    3.02    0.96
   1   8   6  100.18    4.36
   1   8   6   83.74    4.21
   1   8   7   -0.42    0.72
   1   8   8    5.93    0.78
  -2   0  18   16.28    1.58
  -2   0  17    0.40    0.86
  -2   0  17   -0.20    0.83
  -2   0  16    4.94    1.47
  -2   0  16    4.92    1.38
  -2   0  15    0.33    1.12
  -2   0  15   -0.33    1.08
   2   0 -15   -0.68    1.22
  -2   0  14    2.15    1.32
   2   0 -14    1.85    1.33
  -2   0  13    1.46    1.24
   2   0 -13   -0.74    1.30
  -2   0  13   -0.36    1.26
  -2   0  13    0.36    1.15
  -2   0  13   -0.37    1.08
   2   0 -13   -0.75    1.19
   2   0 -12  236.59   10.92
  -2   0  12  242.77   10.94
  -2   0  12  230.98   10.81
  -2   0  12  229.91   10.81
  -2   0  12  236.03   10.90
  -2   0  11   -0.31    0.94
   2   0 -11   -0.31    1.16
  -2   0  11    0.61    1.10
  -2   0  11   -0.61    1.10
  -2   0  10  390.88   15.14
   2   0 -10  367.01   15.13
  -2   0  10  372.43   15.07
  -2   0  10  392.68   15.21
   2   0  -9    0.93    0.96
  -2   0   9    0.46    0.84
  -2   0   9   -0.23    0.83
   2   0  -8  184.48    7.92
  -2   0   7   -0.31    0.77
  -2   0   6  350.93   12.50
  -2   0   6  347.26   12.76
  -2   0   5    0.64    0.46
  -2   0   5    0.10    0.51
  -2   0   4  249.50    8.88
  -2   0   4  243.17    8.71
  -2   0   3    0.06    0.42
  -2   0   3    0.24    0.38
  -2   0   2    3.63    0.47
  -2   0   2    3.00    0.48
  -2   0   2    4.27    0.42
  -2   0   1    0.18    0.20
   2   0  -1    0.20    0.14
  -2   0   1    0.06    0.20
   2   0  -1    0.06    0.18
   2   0   0  805.51   26.89
  -2   0   0  807.62   27.05
  -2   0   0  839.92   27.08
   2   0   1    0.22    0.36
  -2   0  -1   -0.04    0.31
  -2   0  -1    1.08    0.39
   2   0   2 9835.72  325.49
  -2   0  -2 9838.42  325.49
  -2   0  -2 9999.00  325.48
  -2   0  -3    0.74    0.58
   2   0   3    0.57    0.55
  -2   0  -4  875.09   30.72
   2   0   4  927.01   30.71
  -2   0  -5    0.13    0.72
   2   0   5   -0.65    0.73
  -2   0  -6  313.75   12.26
   2   0   6  335.29   12.32
   2   0   7    0.19    0.84
  -2   0  -7    0.99    0.76
  -2   0  -7   -0.20    0.83
  -2   0  -7   -0.40    0.92
  -2   0  -8   89.26    4.91
   2   0   8   81.10    4.75
  -2   0  -8   94.66    5.04
   2   0   8   93.74    5.00
  -2   0  -9   -0.28    1.08
   2   0   9   -0.27    1.24
  -2   0  -9    0.55    0.99
   2   0   9   -0.27    0.99
   2   0   9   -0.27    0.94
   2   0  10  203.71    9.49
  -2   0 -10  206.51    9.55
   2   0  10  199.36    9.45
  -2   0 -10  201.01    9.53
   2   0  10  197.62    9.42
  -2   0 -11    2.48    1.40
   2   0  11   -0.34    1.05
   2   0  11   -1.03    1.29
  -2   0 -11   -1.06    1.23
   2   0  11   -0.34    1.09
  -2   0 -12   12.72    2.23
   2   0  12    8.70    1.94
   2   0  12   12.59    2.20
   2   0  12   10.84    2.19
  -2   0 -12   12.63    2.27
   2   0  13   -0.36    1.27
  -2   0 -13   -0.74    1.17
   2   0  14   45.14    3.72
  -2   0 -14   44.39    3.76
  -2   0 -15   -0.28    1.13
   2   0  15    0.27    0.98
   2   0  15    0.27    0.98
   2   0  16   24.19    2.16
  -2   0 -16   22.71    2.09
   2   0  16   24.45    2.14
  -2   0 -16   18.22    1.65
   2   0  17    0.10    0.78
  -2   1  18    6.41    1.03
  -2  -1  18    7.09    1.09
  -2   1  17    1.86    0.91
  -2  -1  17    2.44    0.93
  -2   1  17    3.16    1.01
  -2  -1  17    1.50    0.85
  -2  -1  16   32.74    2.79
  -2   1  16   26.92    2.62
  -2   1  16   23.50    1.90
  -2   1  16   26.29    2.54
  -2  -1  16   28.15    2.64
  -2   1  15   15.72    2.21
  -2  -1  15   14.95    2.22
   2  -1 -15   12.90    2.03
   2   1 -15   13.68    2.12
  -2  -1  14   10.93    2.07
  -2   1  14   10.79    2.03
   2   1 -14    8.99    1.92
   2  -1 -14    9.14    1.95
  -2  -1  13   16.84    2.44
  -2   1  13   14.85    2.42
  -2   1  13   11.16    2.12
  -2  -1  13   15.32    2.31
  -2  -1  13   16.36    2.42
  -2   1  13   13.21    2.21
   2  -1 -13   11.51    2.10
   2   1 -13   13.87    2.31
  -2   1  13   13.76    2.35
  -2  -1  13   14.31    2.38
   2  -1 -13   15.94    2.39
   2   1 -13   16.86    2.40
   2   1 -12  231.19   10.69
  -2  -1  12  226.31   10.67
  -2   1  12  225.70   10.63
  -2  -1  12  227.24   10.61
  -2   1  12  236.48   10.65
  -2  -1  12  236.82   10.72
  -2   1  12  226.69   10.56
   2   1 -12  223.00   10.66
   2  -1 -12  227.53   10.77
  -2  -1  12  232.59   10.65
  -2   1  12  225.97   10.57
   2  -1 -11   -0.64    1.20
   2   1 -11   -0.63    1.18
  -2  -1  11    0.31    1.11
  -2   1  11   -0.61    1.10
  -2   1  11   -0.30    0.93
  -2  -1  11    0.31    0.98
   2   1 -11    1.60    0.86
  -2   1  11    2.43    1.30
  -2  -1  11   -0.31    0.99
  -2   1  11   -0.30    1.03
  -2  -1  11   -1.85    1.08
   2   1 -10    2.53    0.89
  -2   1  10    1.06    0.87
  -2  -1  10    1.08    0.99
   2  -1 -10    1.40    1.19
   2   1 -10    4.39    1.34
  -2   1  10    2.95    1.27
  -2  -1  10    2.45    1.10
  -2  -1  10    2.17    0.97
  -2   1  10    1.60    0.98
  -2  -1   9    0.69    0.93
  -2   1   9    2.50    1.00
   2   1  -9    1.51    0.82
   2  -1  -9    0.48    1.00
   2   1  -9    2.11    1.00
  -2   1   9    2.52    1.06
  -2  -1   9    0.23    0.88
   2  -1  -8   97.20    4.96
   2   1  -8   92.05    4.85
  -2   1   8  100.65    4.94
  -2  -1   8   95.51    4.86
  -2   1   7  172.61    7.29
  -2  -1   7  180.24    7.37
  -2   1   7  177.69    7.24
  -2   1   6  687.32   24.76
  -2  -1   6  729.27   24.84
  -2   1   6  728.65   24.77
  -2   1   5  731.87   25.20
  -2  -1   5  736.21   25.22
  -2   1   5  738.29   25.23
  -2  -1   4 2947.20   97.58
  -2   1   4 2965.04   97.58
   2  -1  -4 2965.63   97.36
  -2   1   4 2907.77   97.65
  -2  -1   4 2940.96   97.16
  -2   1   3   16.72    1.14
  -2  -1   3   20.68    1.21
  -2   1   3   19.98    1.27
  -2  -1   3   20.44    0.90
  -2  -1   3   22.76    1.24
  -2   1   3   21.49    1.22
   2  -1  -3   20.93    1.15
  -2  -1   2  606.83   20.15
  -2   1   2  582.91   20.55
  -2  -1   2  613.08   20.43
  -2   1   2  615.05   20.42
  -2   1   2  616.45   20.43
  -2  -1   2  608.41   20.44
   2  -1  -2  614.40   20.44
  -2   1   1  295.70    9.87
  -2   1   1  283.92    9.71
  -2  -1   1  285.54    9.71
  -2   1   1  285.66    9.69
  -2  -1   1  285.66    9.70
   2  -1  -1  277.62    9.70
   2   1  -1  290.50    9.72
   2  -1  -1  283.36    9.82
  -2  -1   0   51.19    1.90
  -2   1   0   53.32    2.17
  -2  -1   0   52.20    2.05
  -2   1   0   53.99    2.05
   2  -1   0   50.32    2.05
   2   1   0   53.75    2.06
   2   1   1 2198.87   69.46
   2  -1   1 2146.69   69.46
  -2   1  -1 2165.47   69.57
  -2  -1  -1 2188.06   69.35
  -2  -1  -1 2036.71   69.06
  -2  -1  -1 2114.92   69.46
  -2   1  -1 2155.97   69.44
  -2  -1  -2    8.09    0.79
  -2   1  -2    7.53    0.76
   2   1   2    7.84    0.76
   2  -1   2    7.64    0.73
  -2   1  -2    6.11    0.76
   2  -1   3  911.31   31.28
   2   1   3  911.19   31.27
  -2   1  -3  938.63   31.37
  -2   1  -3  923.95   31.29
  -2  -1  -3  948.47   31.32
  -2   1  -4  127.73    5.20
   2  -1   4  122.69    5.10
   2   1   4  119.79    5.06
  -2   1  -4  125.35    5.13
  -2  -1  -4  125.44    5.16
  -2   1  -5  561.06   19.96
   2   1   5  552.76   19.88
   2  -1   5  545.99   19.88
  -2   1  -5  572.34   19.93
  -2  -1  -5  588.79   19.98
  -2   1  -6  663.90   25.08
   2   1   6  728.91   25.10
  -2   1  -6  676.66   25.05
  -2  -1  -6  719.14   25.14
   2  -1   7   54.49    3.33
   2   1   7   54.84    3.33
  -2   1  -7   54.14    3.33
  -2  -1  -7   48.93    3.25
   2  -1   7   46.38    3.18
   2   1   7   53.96    3.32
  -2  -1  -7   50.35    3.31
  -2   1  -7   51.73    3.32
  -2   1  -7   54.74    3.40
  -2  -1  -8  125.01    6.21
  -2   1  -8  124.60    6.27
   2   1   8  120.32    6.15
   2  -1   8  123.70    6.24
   2   1   8  127.76    6.26
   2  -1   8  131.98    6.34
  -2  -1  -8  126.11    6.30
  -2   1  -8  127.21    6.29
  -2   1  -8  131.53    5.89
  -2  -1  -9    3.42    1.27
  -2   1  -9    5.33    1.43
   2  -1   9    3.61    1.22
   2   1   9    4.63    1.32
  -2   1  -9    4.82    1.26
  -2  -1  -9    1.93    1.02
   2  -1   9    8.75    1.60
   2   1   9    5.38    1.49
   2   1   9    4.32    1.40
   2  -1   9    4.40    1.23
   2   1  10   44.87    3.58
   2  -1  10   36.26    3.36
   2  -1  10   42.18    3.53
   2   1  10   35.90    3.33
   2   1  10   38.05    3.31
   2  -1  10   39.32    3.36
  -2  -1 -10   40.22    3.53
  -2   1 -10   37.65    3.42
  -2   1 -10   41.38    3.51
  -2  -1 -10   40.55    3.43
  -2  -1 -11   10.34    1.92
  -2   1 -11    9.12    1.89
  -2   1 -11    8.53    1.87
  -2  -1 -11    8.63    1.77
   2  -1  11    5.49    1.78
   2   1  11    7.09    1.84
   2  -1  11    8.59    1.78
   2   1  11    8.11    1.69
   2   1  11    9.85    1.93
   2  -1  11    7.59    1.79
  -2   1 -12    0.37    1.21
  -2  -1 -12   -0.75    1.33
  -2   1 -12    0.37    1.18
  -2  -1 -12    0.36    1.03
   2  -1  12   -0.72    1.56
   2   1  12   -1.06    1.59
   2  -1  12   -0.36    1.10
   2   1  12   -0.71    1.04
   2  -1  12   -0.36    1.11
   2   1  12   -0.71    1.17
   2  -1  13    2.10    1.44
   2   1  13    5.51    1.72
  -2  -1 -13    2.18    1.40
  -2   1 -13    2.14    1.35
  -2  -1 -14    0.32    1.16
  -2   1 -14   -0.32    1.05
   2  -1  14   -0.63    1.23
   2   1  14    1.23    1.16
   2  -1  15   82.68    4.83
   2   1  15   79.51    4.72
   2  -1  15   85.00    4.84
   2   1  15   84.12    4.79
  -2   1 -15   78.71    4.75
  -2  -1 -15   76.23    4.74
   2   1  16   15.94    1.71
  -2   1 -16   19.14    1.72
   2  -1  16   16.50    1.72
   2   1  16   18.48    1.80
   2  -1  16   19.98    1.90
  -2  -2  17    8.54    1.19
  -2   2  17    9.98    1.19
  -2   2  17    7.76    1.03
  -2  -2  17    6.79    1.02
   2   2 -17    8.90    1.24
  -2   2  16    3.82    1.04
  -2  -2  16    3.23    1.01
  -2   2  16    3.12    0.74
  -2   2  16    3.61    1.17
  -2  -2  16    4.75    1.26
  -2   2  15    3.57    1.32
  -2  -2  15    2.79    1.05
  -2   2  15    0.60    0.74
  -2   2  15    1.93    1.16
  -2  -2  15    2.53    1.20
   2   2 -14    2.65    1.28
   2  -2 -14    2.01    1.17
  -2   2  14    3.18    1.36
  -2  -2  14    1.94    1.22
  -2   2  14    3.71    1.06
  -2   2  14    2.85    1.28
  -2  -2  14    1.93    1.16
  -2   2  13   57.58    4.36
  -2  -2  13   58.59    4.44
  -2   2  13   57.15    4.38
  -2  -2  13   61.91    4.56
  -2  -2  13   60.20    4.46
  -2   2  13   60.53    4.48
  -2  -2  13   57.35    4.38
  -2   2  13   67.37    4.63
   2   2 -13   66.74    4.22
   2   2 -13   65.05    4.57
   2  -2 -13   57.63    4.44
   2  -2 -12    6.57    1.60
   2   2 -12    9.18    1.76
  -2   2  12    7.30    1.72
  -2  -2  12    4.73    1.61
  -2  -2  12    6.00    1.75
  -2   2  12    9.17    1.76
  -2  -2  12    6.98    1.78
  -2   2  12    8.16    1.83
  -2  -2  12    4.07    1.39
  -2   2  12    7.53    1.58
   2   2 -12    9.13    1.70
   2   2 -12    7.25    1.55
   2   2 -11    3.14    1.27
   2  -2 -11    5.43    1.42
  -2   2  11    2.74    1.20
  -2  -2  11    2.80    1.20
  -2  -2  11    1.55    1.17
  -2   2  11    1.52    1.15
  -2   2  11    1.20    0.99
  -2  -2  11    1.88    1.21
  -2  -2  11    3.39    1.41
  -2   2  11    3.94    1.34
   2   2 -11    1.90    1.12
   2   2 -11    2.82    1.24
  -2  -2  10   27.46    2.70
  -2   2  10   27.46    2.63
   2   2 -10   26.42    2.70
   2   2 -10   29.62    2.75
   2  -2 -10   30.98    2.89
   2   2 -10   24.82    2.51
  -2  -2  10   31.48    2.80
  -2   2  10   29.80    2.72
  -2  -2  10   32.92    2.88
  -2   2  10   24.44    2.59
  -2  -2  10   30.81    2.76
  -2   2  10   29.42    2.72
   2   2  -9   10.15    1.56
   2  -2  -9   13.52    1.83
  -2   2   9   12.51    1.65
  -2  -2   9   12.99    1.73
  -2   2   9   12.20    1.47
   2   2  -9   14.21    1.71
  -2  -2   9   11.24    1.73
  -2   2   9   11.49    1.64
  -2   2   9   12.86    1.68
  -2  -2   9   11.21    1.63
  -2   2   8  719.18   24.01
  -2  -2   8  676.79   24.37
  -2   2   8  687.65   24.32
   2  -2  -8  656.59   24.38
   2   2  -8  661.86   24.37
  -2   2   8  694.98   24.07
  -2  -2   8  669.74   24.34
  -2   2   8  670.40   24.29
   2   2  -8  660.85   24.34
  -2   2   7  687.62   23.85
  -2   2   7  661.42   23.59
  -2  -2   7  658.45   23.62
  -2   2   7  667.93   23.52
  -2   2   6  738.29   26.32
  -2  -2   6  748.91   26.14
  -2   2   6  770.89   26.14
  -2   2   5   28.54    1.99
  -2  -2   5   26.04    1.76
  -2   2   5   25.81    1.71
   2  -2  -5   25.82    1.56
  -2  -2   4    4.58    0.69
  -2   2   4    5.28    0.74
  -2   2   4    5.85    0.91
   2  -2  -4    5.88    0.71
  -2   2   4    5.05    0.68
  -2  -2   4    5.58    0.73
  -2   2   3 1117.60   38.03
  -2  -2   3 1134.21   38.05
   2  -2  -3 1137.65   38.17
  -2   2   3 1126.23   38.43
  -2   2   3 1151.15   38.06
  -2  -2   3 1169.12   38.09
  -2   2   2 1428.22   48.65
  -2  -2   2 1500.00   48.67
  -2   2   2 1506.42   48.66
  -2  -2   2 1474.23   48.67
  -2   2   2 1515.21   49.11
   2   2  -2 1416.52   48.50
   2  -2  -2 1531.40   49.01
  -2   2   1 1433.21   47.21
  -2  -2   1 1420.96   46.79
  -2   2   1 1390.01   46.77
  -2  -2   1 1391.87   46.77
  -2   2   1 1454.22   46.78
   2   2   0  505.73   17.39
   2  -2   0  538.62   17.40
  -2   2   0  543.07   17.72
  -2  -2   0  515.63   17.40
  -2   2   0  527.51   17.39
  -2  -2   0  527.54   17.40
  -2   2   0  498.89   17.39
  -2  -2  -1   39.17    1.66
  -2   2  -1   39.56    1.79
  -2   2  -1   41.09    1.72
  -2  -2  -1   41.12    1.73
  -2   2  -1   43.42    1.96
  -2  -2  -1   36.44    1.52
  -2   2  -2  138.28    5.27
  -2  -2  -2  144.94    5.13
  -2   2  -2  137.95    5.08
   2  -2   2  136.83    5.08
   2   2   2  133.71    5.04
  -2  -2  -2  127.02    4.74
  -2  -2  -3  732.56   24.95
  -2   2  -3  728.37   24.92
  -2   2  -3  735.31   25.10
   2   2   3  744.63   24.92
   2  -2   3  718.33   24.92
  -2  -2  -4  303.21   11.10
  -2   2  -4  308.40   11.10
  -2   2  -4  296.15   11.21
   2   2   4  299.47   11.06
   2  -2   4  307.29   11.10
  -2  -2  -5   38.20    2.42
  -2   2  -5   36.05    2.35
  -2   2  -5   36.53    2.46
   2  -2   5   41.44    2.46
   2   2   5   38.25    2.40
   2   2   6  186.63    7.90
  -2   2  -6  199.33    8.05
  -2  -2  -6  190.04    8.03
  -2   2  -7   26.54    2.23
  -2   2  -7   25.00    2.31
   2  -2   7   25.66    2.26
   2   2   7   28.33    2.37
   2   2   7   27.22    2.24
   2   2   7   25.31    2.25
   2  -2   7   30.43    2.41
  -2   2  -7   21.32    2.16
  -2  -2  -7   29.34    2.40
  -2   2  -8  315.20   12.00
  -2   2  -8  283.65   12.08
  -2  -2  -8  304.98   12.05
   2   2   8  288.57   11.99
   2  -2   8  293.95   12.05
   2   2   8  317.82   11.85
   2   2   8  294.88   11.98
   2  -2   8  304.32   12.10
  -2   2  -8  276.81   11.95
  -2  -2  -8  273.52   12.00
  -2  -2  -9  224.72    9.51
  -2   2  -9  223.33    9.64
  -2   2  -9  222.13    9.25
   2   2   9  195.60    8.82
  -2  -2  -9  207.99    9.46
  -2   2  -9  208.57    9.43
   2   2   9  206.06    9.35
   2  -2   9  216.83    9.53
   2   2   9  205.00    9.34
   2  -2   9  196.08    9.30
   2   2   9  187.59    9.15
   2  -2   9  206.04    9.42
   2  -2  10  131.63    6.95
   2   2  10  133.74    6.95
   2   2  10  114.68    6.25
   2  -2  10  134.29    7.01
   2   2  10  122.80    6.82
   2   2  10  135.05    6.99
   2  -2  10  137.03    7.05
  -2   2 -10  130.21    7.04
  -2  -2 -10  133.54    6.92
  -2   2 -10  129.70    7.00
  -2  -2 -10  139.21    7.17
   2  -2  11    1.35    1.24
   2   2  11    1.98    1.33
   2  -2  11    1.68    1.11
   2   2  11    0.99    1.27
   2   2  11    0.74    0.93
  -2   2 -11    3.77    1.44
  -2  -2 -11    2.78    1.51
   2   2  11    2.32    1.15
   2  -2  11    2.03    1.18
  -2   2 -11    3.52    1.36
  -2  -2 -11    1.33    1.13
   2  -2  12   -0.34    1.22
   2   2  12    0.33    1.10
   2   2  12    1.41    0.89
   2  -2  12    1.70    1.28
   2   2  12   -0.67    1.10
   2   2  12   -0.34    0.96
   2  -2  12    1.03    1.02
  -2  -2 -12    0.68    1.00
  -2   2 -12   -0.36    0.97
   2   2  13    5.34    1.60
   2  -2  13    5.13    1.54
  -2  -2 -13    3.64    1.28
  -2   2 -13    5.24    1.40
   2   2  13    3.14    1.32
   2  -2  13    5.12    1.47
   2   2  14    2.96    1.08
   2  -2  14    3.02    1.15
  -2  -2 -14    1.70    1.02
  -2   2 -14    1.69    1.11
   2  -2  14   -0.27    1.03
   2   2  14    0.27    0.91
   2   2  15    3.24    0.99
   2  -2  15    2.69    0.95
   2  -2  15    2.07    0.93
   2   2  15    1.83    0.84
  -2   2 -15    2.54    0.97
  -2  -2 -15    0.86    0.91
  -2   2 -15    1.50    0.95
  -2   2 -16    1.94    0.85
   2   2  16    3.10    0.72
   2  -2  16    1.59    0.79
   2   3 -16   19.20    1.80
  -2   3  16   19.01    1.42
  -2   3  16   16.48    1.33
  -2   3  15   76.27    4.06
  -2  -3  15   81.06    4.34
  -2   3  15   79.84    4.13
  -2  -3  15   71.89    4.15
  -2  -3  14   58.32    3.94
  -2   3  14   59.72    3.99
  -2   3  13   10.20    1.71
  -2   3  13   11.22    1.69
  -2  -3  13   11.02    1.80
  -2   3  13    9.55    1.73
  -2   3  12   11.96    1.91
  -2  -3  12   12.87    1.95
  -2  -3  12   13.21    2.05
  -2   3  12   16.79    2.21
  -2   3  12   15.49    2.11
   2   3 -12   19.89    2.35
  -2   3  11  104.50    5.87
  -2  -3  11  109.15    5.96
   2   3 -11   98.30    5.85
   2  -3 -11  107.90    6.07
   2   3 -11  114.72    6.21
  -2  -3  11  108.86    5.98
  -2   3  11  107.65    5.94
  -2  -3  11   92.55    5.75
   2   3 -11  118.73    6.25
  -2  -3  10   17.19    2.05
  -2   3  10   16.11    1.96
   2   3 -10   17.94    2.27
   2   3 -10   13.74    1.96
  -2  -3  10   17.46    2.11
  -2   3  10   13.97    1.91
  -2   3  10   18.63    2.05
   2  -3 -10   14.89    1.94
   2   3 -10   14.27    1.98
  -2  -3  10   17.06    2.08
  -2   3  10   15.20    1.95
   2   3  -9  104.49    5.48
  -2  -3   9  102.09    5.42
  -2   3   9  106.85    5.48
   2  -3  -9  102.42    5.45
   2   3  -9  110.37    5.62
   2   3  -9  103.83    5.74
  -2   3   9  109.48    5.49
  -2   3   9   96.32    5.25
  -2  -3   9  101.13    5.40
  -2   3   8    9.08    1.30
   2   3  -8    7.82    1.26
   2   3  -8    8.92    1.57
  -2   3   8    8.46    1.37
  -2  -3   8    9.82    1.40
  -2   3   8    6.02    1.18
  -2  -3   8    7.79    1.31
  -2   3   8    6.45    1.23
  -2   3   7   82.74    4.65
  -2   3   7   85.66    4.55
   2   3  -7   81.49    4.58
  -2   3   7   87.98    4.32
  -2   3   6  237.37    8.89
   2   3  -6  217.01    8.60
  -2   3   6  233.52    9.19
   2   3  -6  224.73    9.20
  -2   3   6  212.17    8.56
  -2  -3   6  208.71    8.55
  -2   3   6  242.16    9.22
  -2   3   6  218.84    9.16
  -2  -3   6  221.35    8.63
  -2   3   6  218.09    8.55
   2   3  -5  824.64   30.03
  -2   3   5  939.29   30.91
  -2   3   5  833.44   30.04
  -2  -3   5  876.47   30.09
   2  -3  -5  922.83   30.16
  -2  -3   5  916.70   30.14
  -2   3   5  908.94   30.09
  -2   3   4  109.50    4.44
  -2  -3   4  115.48    4.48
  -2   3   4  114.15    4.43
  -2  -3   4  113.41    4.46
   2  -3  -4  114.02    4.72
   2   3  -4  108.94    4.41
  -2   3   4  117.40    5.10
  -2   3   3   49.41    2.17
  -2  -3   3   52.24    2.18
  -2   3   3   55.32    2.89
  -2   3   2    0.95    0.64
   2  -3  -2    2.19    0.71
  -2   3   1  114.78    4.65
  -2   3   0  205.13    7.51
  -2  -3  -1   20.35    1.28
  -2   3  -1   20.90    1.25
  -2   3  -2  593.59   20.93
   2  -3   2  654.73   20.98
   2   3   2  583.11   20.92
  -2   3  -2  640.23   21.45
  -2  -3  -2  655.38   21.07
   2   3   3  171.65    6.92
  -2  -3  -3  157.39    5.85
  -2   3  -3  164.25    6.49
  -2   3  -4  140.32    6.01
   2   3   4  144.01    6.33
   2   3   4  131.68    5.65
   2  -3   4  151.53    5.78
   2  -3   5   87.78    4.23
   2   3   5   86.15    4.19
   2   3   5   99.78    4.42
  -2   3  -5   92.51    4.72
   2   3   5   86.39    4.63
  -2   3  -6   60.04    3.60
   2   3   6   58.80    3.75
  -2   3  -6   63.30    3.80
   2   3   7  297.50   12.22
   2  -3   7  317.07   12.30
   2   3   7  296.47   12.33
   2   3   7  316.60   12.64
  -2   3  -7  332.16   12.76
  -2   3  -7  319.95   12.53
   2   3   8   14.36    1.74
   2   3   8   18.62    2.17
   2   3   8   20.38    2.17
   2  -3   8   14.47    1.90
   2   3   8   16.89    1.99
  -2   3  -8   18.95    2.10
  -2   3  -8   14.04    1.89
  -2  -3  -8   15.58    1.94
  -2   3  -8   17.72    2.15
   2   3   9   23.26    2.40
   2   3   9   18.28    2.18
   2  -3   9   16.89    2.09
  -2   3  -9   28.64    2.70
   2   3   9   20.78    2.29
   2   3   9   24.79    2.46
   2  -3   9   20.79    2.31
   2   3   9   22.83    2.24
  -2  -3  -9   21.77    2.36
  -2   3  -9   20.37    2.33
  -2   3  -9   24.72    2.56
   2   3  10   -0.27    0.95
   2   3  10    0.27    0.82
   2   3  10   -0.48    0.77
   2   3  10   -1.18    1.26
   2  -3  10   -0.30    1.08
   2  -3  10    0.30    1.00
   2   3  10    0.30    1.03
  -2   3 -10   -0.64    1.02
  -2  -3 -10   -0.30    1.00
  -2   3 -10   -0.61    1.10
   2   3  11  292.35   12.22
   2  -3  11  277.78   12.12
  -2   3 -11  284.35   12.38
   2   3  11  274.86   11.76
   2   3  12    1.25    0.98
  -2   3 -12    0.91    0.97
  -2  -3 -12    0.89    0.98
   2  -3  12   -0.29    1.16
   2  -3  13   58.67    4.05
   2   3  13   68.97    4.27
  -2  -3 -13   71.66    4.36
  -2   3 -13   72.67    4.43
   2  -3  13   61.46    4.11
   2   3  13   71.88    4.35
  -2   3 -13   68.34    4.50
   2   3  13   73.20    4.08
   2  -3  14    0.19    0.60
   2  -3  14    1.69    0.77
   2   3  14    0.75    0.63
  -2   3 -14    0.47    0.84
  -2   3 -15   21.69    1.88
  -2   4  16   40.75    2.05
  -2   4  15   16.54    1.44
  -2   4  15   19.15    1.66
   2   4 -15   19.91    1.73
  -2   4  14    8.66    1.31
  -2   4  14   10.96    1.53
   2   4 -14   11.05    1.54
   2   4 -13  165.94    7.86
  -2   4  12   60.69    4.21
  -2   4  12   64.60    4.27
  -2   4  11   60.76    4.21
   2   4 -11   58.04    4.23
  -2   4  11   54.62    4.06
  -2   4  10   97.52    5.44
   2   4 -10  102.73    5.95
  -2   4  10   89.73    5.57
  -2   4   9   50.83    3.69
  -2   4   9   48.60    3.77
  -2   4   9   47.79    3.44
   2   4  -9   47.11    3.79
  -2   4   8   19.33    2.31
   2   4  -8   20.67    2.42
  -2   4   8   22.09    2.28
  -2   4   8   21.55    2.32
   2   4  -7   11.26    1.78
  -2   4   7   13.03    1.64
  -2   4   7   13.53    2.01
  -2   4   7   13.07    1.87
  -2   4   6   39.33    2.77
   2   4  -6   35.28    2.90
  -2   4   6   35.30    2.85
  -2   4   6   33.07    2.87
   2  -4  -6   39.08    2.36
  -2   4   6   40.69    3.00
  -2   4   5   10.94    1.45
   2   4  -5   10.69    1.54
   2  -4  -5   13.14    1.31
  -2   4   5   10.99    1.58
  -2   4   5   11.62    1.60
  -2   4   4    8.27    1.29
   2   4  -4    7.23    1.29
  -2   4   4    8.91    1.30
   2  -4  -4    6.05    0.95
  -2   4   4   10.41    1.50
  -2   4   4   10.80    1.41
  -2   4   3   48.67    3.04
  -2   4   3   58.85    3.37
  -2   4   2  127.63    5.48
  -2   4   2  113.42    5.59
  -2   4   1  357.43   13.36
  -2   4   0   14.93    1.46
   2   4   0   16.99    1.68
  -2  -4  -1   50.75    2.67
   2   4   1   61.56    3.44
   2   4   2  203.66    8.46
  -2   4  -2  192.71    8.16
   2   4   3  101.87    5.22
  -2   4  -3   97.19    4.86
  -2   4  -3   92.79    4.89
   2   4   3  104.80    4.67
  -2   4  -3   94.17    4.81
  -2   4  -4    3.57    1.00
   2   4   4    2.50    0.81
  -2   4  -4    3.49    1.06
   2   4   4    3.61    1.16
   2   4   5   35.45    2.88
   2   4   5   31.18    2.54
  -2   4  -5   27.99    2.52
   2   4   5   34.45    2.46
   2   4   5   27.30    2.51
  -2   4  -5   30.22    2.61
   2   4   6   89.20    5.18
   2   4   6   84.03    4.70
  -2   4  -6   81.86    4.85
   2   4   6   83.39    4.87
   2   4   6   84.45    4.54
  -2   4  -6   86.43    5.03
   2   4   7   28.84    2.86
   2   4   7   30.42    2.73
  -2   4  -7   33.76    2.95
   2   4   7   30.68    2.80
  -2   4  -7   34.24    3.10
   2   4   8   18.95    2.31
   2   4   8   19.83    2.22
   2   4   8   17.90    2.33
  -2   4  -8   17.49    2.27
  -2   4  -8   18.63    2.43
   2   4   9   36.47    3.01
  -2   4  -9   40.91    3.43
   2   4   9   36.75    3.25
   2   4   9   38.42    3.32
  -2   4 -10    1.30    1.10
   2   4  10    1.24    0.93
   2   4  10    0.58    1.01
   2   4  11  118.68    6.19
   2   4  11  145.82    6.70
  -2   4 -11  139.60    7.11
   2   4  11  130.63    6.69
  -2   4 -12   -0.28    0.97
  -2   4 -13   32.50    2.70
   2   4  13   35.69    2.58
  -2   4 -14   56.21    3.29
   2   4  14   57.14    2.97
  -2   5  15   10.05    1.13
  -2   5  14    8.86    1.24
  -2   5  14    8.70    1.07
  -2   5  13   -0.20    0.86
  -2   5  13   -0.18    0.81
  -2   5  12   10.08    1.35
  -2   5  12   10.21    1.65
  -2   5  12   13.02    1.72
  -2   5  11    0.24    0.81
   2   5 -11   -0.31    1.06
  -2   5  11   -0.28    0.98
  -2   5  11   -0.27    0.92
  -2   5  10   19.71    2.37
  -2   5  10   18.55    2.20
  -2   5  10   19.16    2.37
  -2   5   9    2.20    1.34
   2   5  -9    2.62    1.26
  -2   5   9    2.44    1.35
  -2   5   8   16.82    2.30
  -2   5   8   14.22    2.24
  -2   5   8   17.65    2.13
   2   5  -8   17.89    2.34
  -2   5   8   18.85    2.31
  -2   5   7    2.38    1.27
  -2   5   7    2.16    1.11
  -2   5   7    3.91    1.30
   2   5  -7    3.65    1.23
  -2   5   7    2.29    1.25
  -2   5   6    7.71    1.67
   2   5  -6   11.09    1.82
  -2   5   6    4.75    1.57
  -2   5   6    9.44    1.63
  -2   5   6   10.96    1.71
   2   5  -5  299.79   11.10
  -2   5   5  251.72   11.35
  -2   5   5  269.22   11.41
   2   5  -5  258.16   11.18
  -2   5   5  281.43   11.10
  -2   5   5  244.93   10.99
   2   5  -4   52.37    3.57
  -2   5   4   54.39    3.74
  -2   5   4   55.97    3.85
   2   5  -4   54.99    3.45
   2  -5  -4   49.84    3.10
  -2   5   4   56.44    3.59
  -2   5   4   55.72    3.57
  -2   5   3    1.74    0.98
   2   5  -3    0.21    0.72
   2   5  -3    0.41    0.75
  -2   5   3    0.48    0.95
  -2   5   3    1.22    0.90
   2  -5  -3    1.26    0.65
   2  -5  -2   91.90    4.53
  -2   5   2   81.44    4.61
  -2   5   2   84.65    4.62
   2   5  -2   87.93    4.61
  -2   5   2   76.23    4.58
   2  -5  -1   60.85    3.60
   2   5  -1   63.14    3.70
  -2   5   1   56.72    3.62
  -2   5   1   57.37    3.56
   2   5  -1   59.80    3.58
  -2   5   1   62.89    3.74
   2  -5   0  337.06   13.14
   2   5   0  326.57   13.03
  -2   5   0  338.89   12.99
   2   5   0  330.44   12.64
  -2   5   0  343.02   12.87
   2   5   0  340.61   13.20
  -2   5   0  323.56   13.06
  -2   5  -1  341.12   13.26
   2   5   1  331.24   13.40
   2   5   1  343.80   13.03
   2   5   1  361.25   13.77
  -2   5  -1  348.38   13.48
  -2   5  -2    6.33    1.35
   2   5   2    5.97    1.12
  -2   5  -2    4.68    1.10
   2   5   2    5.10    1.19
   2   5   2    2.74    1.06
   2   5   2    2.62    1.21
   2   5   3  208.53    9.28
  -2   5  -3  218.70    8.90
   2   5   3  214.33    8.92
   2   5   3  219.42    9.31
  -2   5  -3  204.65    9.19
   2   5   3  230.10    9.81
   2   5   4  123.15    6.33
  -2   5  -4  133.36    5.93
   2   5   4  120.87    6.27
   2   5   4  127.06    5.99
  -2   5  -4  119.65    6.19
   2   5   4  129.93    6.73
  -2   5  -5  144.00    7.07
   2   5   5  161.77    6.97
   2   5   5  145.74    7.22
  -2   5  -5  147.77    7.18
   2   5   5  130.40    6.97
   2   5   5  152.66    7.61
  -2   5  -6    4.51    1.20
   2   5   6    4.60    1.21
  -2   5  -6    3.72    1.25
   2   5   6    5.74    1.54
   2   5   6    4.91    1.64
   2   5   6    5.43    1.35
   2   5   7  101.17    5.68
   2   5   7   87.57    5.28
   2   5   7  107.56    6.05
  -2   5  -7   89.96    5.46
   2   5   8   32.01    3.07
   2   5   8   34.77    2.93
  -2   5  -8   31.98    2.96
   2   5   9   34.00    2.90
   2   5   9   36.73    3.20
   2   5   9   38.75    3.32
   2   5  10    2.69    1.08
   2   5  10    2.18    1.16
  -2   5 -10   -0.28    0.85
  -2   5 -11    0.24    0.82
   2   5  11   -0.24    1.00
   2   5  11   -0.21    0.70
   2   5  11   -0.36    0.71
   2   5  12    2.05    0.67
   2   5  12    1.93    0.87
  -2   5 -12    1.35    0.83
   2   5  13   13.34    1.40
  -2   5 -13   13.65    1.35
  -2   6  13   13.93    1.28
  -2   6  13   14.31    1.43
  -2   6  12   17.19    1.75
  -2   6  12   17.99    1.55
  -2   6  11    5.77    1.12
  -2   6  11    5.58    1.25
  -2   6  11    3.67    1.04
  -2   6  10    1.14    0.86
  -2   6  10    1.98    1.08
  -2   6  10    1.48    0.91
  -2   6   9    0.26    0.93
  -2   6   9   -0.27    0.97
  -2   6   9    0.28    0.95
  -2   6   8    4.88    1.43
  -2   6   8    5.95    1.50
  -2   6   8    7.31    1.67
  -2   6   7    7.25    1.69
   2   6  -7    8.18    1.63
  -2   6   7    5.51    1.29
  -2   6   7    9.42    1.71
  -2   6   6   45.02    3.74
  -2   6   6   43.04    3.33
  -2   6   6   41.12    3.36
   2   6  -6   47.35    3.60
  -2   6   5   10.79    1.68
  -2   6   5   15.72    2.14
  -2   6   5   11.58    1.79
   2   6  -5   16.42    2.02
  -2   6   5    9.73    2.09
  -2   6   4  142.10    7.67
  -2   6   4  159.31    7.73
  -2   6   4  146.46    7.32
   2   6  -3   -0.24    0.94
  -2   6   3    0.29    1.01
  -2   6   3    0.25    0.82
  -2   6   3    0.27    0.92
  -2   6   2    1.77    1.06
   2   6  -2    2.72    1.21
  -2   6   2    3.01    1.03
   2  -6  -2    2.18    0.90
  -2   6   2    2.71    1.20
  -2   6   1   93.53    5.14
   2   6  -1   87.84    5.03
  -2   6   1   88.32    4.97
   2  -6  -1   85.32    4.78
  -2   6   1   83.56    4.77
  -2   6   0   58.05    3.90
   2   6   0   60.72    4.04
  -2   6   0   65.99    4.07
   2  -6   0   59.72    3.94
   2   6   0   59.57    3.93
   2   6   1   19.49    1.98
  -2   6  -1   27.56    2.47
  -2   6  -1   25.90    2.48
   2  -6   1   20.95    2.33
   2   6   1   22.73    2.36
   2   6   1   26.18    2.53
   2   6   2    5.92    1.50
  -2   6  -2    6.90    1.37
  -2   6  -2    7.64    1.48
   2   6   2    7.49    1.29
   2  -6   2    5.65    1.39
   2   6   3    4.92    1.30
  -2   6  -3    4.95    1.19
   2   6   3    3.88    1.27
   2   6   3    5.18    1.16
  -2   6  -3    2.83    1.09
   2   6   3    3.73    1.40
   2   6   4    4.94    1.31
   2   6   4    9.06    1.71
   2   6   4    6.68    1.30
  -2   6  -4    7.71    1.46
   2   6   4    5.80    1.49
   2   6   5   13.66    1.77
   2   6   5   14.04    1.97
   2   6   5   13.67    1.99
   2   6   6  224.62   10.19
   2   6   6  209.60    9.69
   2   6   6  225.74    9.94
   2   6   7  109.49    6.18
   2   6   7  107.10    5.80
   2   6   7  109.68    6.04
   2   6   8   70.99    4.40
   2   6   8   64.06    4.40
   2   6   9    3.53    1.14
   2   6   9    2.64    0.99
   2   6   9    1.72    1.05
   2   6  10   78.50    4.41
   2   6  10   78.04    4.10
   2   6  11   -0.14    0.52
   2   6  11    0.34    0.71
   2   6  11    0.11    0.43
   2   6  12    2.62    0.90
  -2   7  11    0.43    0.59
  -2   7  11   -0.21    0.76
  -2   7  10    6.93    1.08
  -2   7  10    7.67    1.11
  -2   7  10    5.76    1.01
  -2   7   9   33.79    2.50
  -2   7   9   37.55    2.65
  -2   7   9   33.65    2.46
  -2   7   8    3.92    1.21
  -2   7   8    5.75    1.13
  -2   7   8    4.63    1.12
  -2   7   7   19.31    2.16
  -2   7   7   20.26    2.34
  -2   7   7   23.41    2.14
  -2   7   6    0.25    0.88
  -2   7   6    0.86    0.83
  -2   7   5   45.21    3.32
  -2   7   5   45.08    3.51
  -2   7   5   40.98    3.06
  -2   7   4    4.77    1.27
  -2   7   4    4.59    1.42
  -2   7   4    5.81    1.35
  -2   7   3   12.01    1.82
   2   7  -3   10.12    1.68
  -2   7   3    9.46    1.58
  -2   7   2  118.05    6.12
   2   7  -2  138.71    6.60
  -2   7   2  129.90    6.59
  -2   7   1   36.47    3.01
   2   7  -1   40.22    3.16
  -2   7   0   14.69    1.89
   2   7   0   15.49    2.00
   2   7   1   15.74    2.04
  -2   7  -1   17.43    1.92
   2   7   1   15.31    1.87
   2   7   2   52.55    3.68
   2   7   2   57.42    3.89
  -2   7  -2   51.41    3.44
   2   7   3   26.91    2.66
   2   7   3   29.81    2.73
   2   7   4   47.57    3.61
   2   7   4   48.16    3.50
   2   7   5    1.38    0.82
   2   7   5    1.36    0.92
   2   7   6    3.04    1.22
   2   7   6    2.41    1.02
   2   7   6    4.21    1.10
   2   7   7  124.90    6.17
   2   7   7  123.83    5.85
   2   7   7  127.25    5.99
   2   7   8    3.11    0.87
   2   7   8    1.19    0.77
   2   7   8    3.77    1.01
   2   7   9    3.55    0.75
   2   7   9    4.53    0.93
   2   7   9    3.82    0.88
   2   7  10    0.50    0.42
  -2   8   9    5.94    0.80
  -2   8   8    2.46    0.83
  -2   8   7    3.76    1.00
  -2   8   7    2.36    0.68
  -2   8   6    5.98    1.13
  -2   8   6    5.56    0.99
  -2   8   5   28.70    2.17
  -2   8   5   37.18    2.59
  -2   8   4   10.03    1.51
  -2   8   4    9.14    1.22
  -2   8   4    9.23    1.16
  -2   8   3   34.83    2.38
  -2   8   3   36.79    2.71
  -2   8   3   41.92    2.57
  -2   8   2   18.09    1.80
  -2   8   2   13.25    1.45
   2   8  -1   35.43    2.56
  -2   8   1   22.51    2.09
   2   8   0  166.39    7.40
  -2   8   0  167.79    7.18
   2   8   1    2.20    1.02
   2   8   2    0.39    0.81
   2   8   3   16.86    1.67
   2   8   3   24.59    2.08
   2   8   4   43.05    2.74
   2   8   4   47.26    2.88
   2   8   5    8.40    1.15
   2   8   5    8.36    1.13
   2   8   6    0.54    0.53
   2   8   6    1.06    0.64
   2   8   7   12.78    1.18
  -3   0  18    0.55    0.86
  -3   0  18    0.41    0.98
  -3   0  17   -0.43    0.80
  -3   0  17   -1.96    1.25
  -3   0  16   35.71    3.13
  -3   0  16   33.63    3.03
  -3   0  15   -3.36    1.59
  -3   0  15    0.67    1.21
   3   0 -15   -1.04    1.31
  -3   0  14   11.08    2.04
   3   0 -14   11.58    2.13
  -3   0  14   10.83    2.06
  -3   0  14    8.66    2.09
  -3   0  14   13.17    2.22
  -3   0  13    0.36    1.07
  -3   0  13   -1.08    1.38
  -3   0  13   -0.36    1.23
   3   0 -13    0.37    1.36
  -3   0  13   -0.72    1.21
  -3   0  12   63.92    4.60
   3   0 -12   64.11    4.62
  -3   0  12   58.39    4.49
  -3   0  12   63.52    4.58
  -3   0  12   61.21    4.53
  -3   0  11    2.10    1.23
   3   0 -11   -0.62    1.34
  -3   0  11    0.60    1.11
  -3   0  11   -0.30    1.08
  -3   0  11    0.90    1.16
   3   0 -10  192.42    8.69
  -3   0  10  182.06    8.55
  -3   0  10  180.39    8.50
  -3   0  10  188.23    8.54
  -3   0  10  192.05    8.63
   3   0  -9    0.69    0.92
  -3   0   9   -0.22    0.96
  -3   0   9    0.67    0.87
   3   0  -8  753.52   26.73
  -3   0   7   -0.62    0.77
  -3   0   7   -0.24    0.68
  -3   0   6   13.07    1.36
  -3   0   6   18.66    1.34
  -3   0   5    0.30    0.53
  -3   0   5    0.24    0.45
  -3   0   4   38.81    2.00
  -3   0   4   35.90    1.97
  -3   0   4   38.47    1.85
  -3   0   3    0.06    0.48
  -3   0   3   -0.27    0.45
  -3   0   3    0.13    0.49
  -3   0   2  552.60   18.81
  -3   0   2  556.62   18.88
   3   0  -2  568.17   18.71
  -3   0   2  553.36   18.87
   3   0  -2  557.61   18.87
  -3   0   1    1.94    0.42
   3   0  -1    2.21    0.44
  -3   0   1    1.93    0.41
  -3   0   0  103.27    4.00
  -3   0   0  106.31    3.99
   3   0   0  109.34    3.76
   3   0   1    0.90    0.49
  -3   0  -1    0.94    0.48
  -3   0  -1    0.12    0.41
   3   0   2 1674.75   54.36
  -3   0  -2 1564.91   54.38
  -3   0  -2 1649.93   54.35
   3   0   3    0.19    0.50
  -3   0  -3   -0.58    0.63
  -3   0  -3   -0.09    0.48
   3   0   4 3247.72  109.12
  -3   0  -4 3298.68  109.19
  -3   0  -4 3311.23  109.17
   3   0   5    1.16    0.86
  -3   0  -5    0.73    0.73
  -3   0  -5   -0.15    0.82
  -3   0  -6  566.58   20.48
  -3   0  -7    0.21    0.88
  -3   0  -7    0.22    0.86
  -3   0  -7    1.50    0.84
   3   0   7    0.83    0.91
   3   0   7    0.63    0.79
  -3   0  -8   31.50    2.66
   3   0   8   24.30    2.44
  -3   0  -8   28.49    2.65
   3   0   8   25.56    2.45
  -3   0  -9   -0.30    1.45
   3   0   9   -1.16    1.14
  -3   0  -9   -0.29    0.99
   3   0   9   -0.29    1.05
   3   0   9   -1.43    1.41
   3   0  10  155.00    7.92
   3   0  10  161.77    8.03
  -3   0 -10  164.10    8.09
  -3   0 -10  145.14    7.96
   3   0  10  149.62    7.92
   3   0  11    0.35    1.33
   3   0  11   -0.70    1.12
  -3   0 -11    1.09    1.37
   3   0  11    0.35    1.35
  -3   0 -11    0.72    1.15
   3   0  12  129.55    7.30
   3   0  12  133.86    7.37
   3   0  12  145.34    7.66
  -3   0 -12  123.51    7.29
   3   0  13    0.69    1.39
  -3   0 -13   -2.15    1.47
   3   0  13   -0.35    1.36
  -3   0 -14   10.06    1.88
   3   0  14   10.95    1.85
   3   0  15   -0.48    1.13
  -3   0 -15    0.19    0.64
   3   0  15   -0.48    0.99
  -3   0 -15   -1.00    1.12
   3   0  16   47.66    2.96
   3   0  16   49.70    3.02
  -3   0 -16   44.46    2.84
  -3   1  18    2.36    1.01
  -3  -1  18    2.87    1.06
  -3   1  17    1.21    0.79
  -3  -1  17    0.41    0.78
  -3   1  17   -0.40    0.96
  -3  -1  17    1.02    0.97
  -3   1  17    0.32    0.52
  -3   1  16   10.27    1.70
  -3  -1  16   11.20    1.76
  -3  -1  16    6.88    1.54
  -3   1  16    7.34    1.54
  -3   1  15   -0.32    1.18
  -3  -1  15   -0.33    1.00
  -3  -1  15   -1.31    1.21
  -3   1  15    0.97    1.06
   3  -1 -15    0.34    1.00
   3   1 -15    0.67    1.19
  -3   1  14   -0.35    1.19
  -3  -1  14    0.36    1.27
   3  -1 -14   -0.37    1.39
   3   1 -14    2.17    1.40
  -3  -1  13   -0.36    1.17
  -3   1  13   -0.70    1.23
   3  -1 -13    0.37    1.14
   3   1 -13   -0.73    1.33
  -3  -1  13   -0.72    1.30
  -3   1  13   -0.36    1.17
  -3  -1  13    0.36    1.22
  -3   1  13   -0.35    1.09
   3   1 -13   -1.45    1.16
  -3   1  13   -1.41    1.23
  -3  -1  13   -1.07    1.40
  -3  -1  12  115.84    6.49
  -3   1  12  124.27    6.58
  -3   1  12  115.61    6.46
  -3  -1  12  113.48    6.46
  -3  -1  12  104.91    6.34
  -3   1  12  104.47    6.30
  -3   1  12  125.21    6.65
  -3  -1  12  109.02    6.39
   3  -1 -12  101.55    6.30
   3   1 -12  104.27    6.31
   3   1 -11  128.80    6.68
   3  -1 -11  114.15    6.46
  -3   1  11  116.72    6.40
  -3  -1  11  118.69    6.47
   3   1 -11  118.78    5.89
  -3  -1  11  111.14    6.38
  -3   1  11  127.03    6.61
  -3   1  11  114.73    6.39
  -3  -1  11  115.41    6.41
  -3   1  11  112.12    6.31
  -3  -1  11  118.26    6.43
   3  -1 -10   44.25    3.36
   3   1 -10   37.86    3.14
  -3   1  10   43.66    3.25
  -3  -1  10   45.63    3.36
   3   1 -10   39.59    2.88
  -3  -1  10   42.43    3.26
  -3   1  10   37.90    3.13
  -3   1  10   33.81    3.06
  -3  -1  10   35.37    3.08
  -3   1  10   42.27    3.23
  -3  -1  10   39.15    3.16
  -3  -1   9  277.88   11.51
  -3   1   9  276.76   11.45
  -3  -1   9  293.06   11.60
  -3   1   9  274.60   11.49
   3   1  -9  290.07   11.29
  -3  -1   9  287.22   11.56
  -3   1   9  280.97   11.50
   3   1  -9  288.18   11.63
   3  -1  -9  294.23   11.68
   3  -1  -8   43.65    2.93
   3   1  -8   37.92    2.77
  -3   1   7    6.83    1.23
  -3  -1   7    6.15    1.13
  -3   1   7    5.13    1.03
  -3  -1   6    1.80    0.84
  -3   1   6    2.40    0.85
  -3   1   6    3.60    0.89
  -3   1   5  617.93   21.33
  -3  -1   5  593.85   20.79
  -3  -1   5  618.35   21.34
  -3   1   5  635.37   21.33
  -3  -1   5  636.31   21.34
  -3   1   5  618.19   21.30
   3  -1  -4  221.40    7.69
  -3  -1   4  213.67    7.85
  -3   1   4  209.84    7.83
  -3   1   4  219.99    7.92
  -3  -1   4  209.71    7.43
  -3  -1   4  205.61    7.82
  -3   1   4  215.59    7.84
  -3  -1   3   47.10    2.14
  -3   1   3   45.51    2.13
   3  -1  -3   42.58    2.03
  -3  -1   3   43.53    2.10
  -3   1   3   52.26    2.18
  -3   1   3   43.62    2.21
  -3  -1   3   45.88    1.83
  -3   1   2 2568.64   84.43
   3  -1  -2 2545.38   84.28
  -3  -1   2 2548.86   84.30
  -3   1   2 2557.95   84.29
   3  -1  -2 2570.90   84.29
   3   1  -2 2576.29   84.30
  -3   1   2 2477.78   84.25
  -3  -1   2 2563.17   84.28
  -3   1   1  305.03   10.60
  -3  -1   1  315.81   10.51
  -3   1   1  304.51   10.49
  -3  -1   1  305.18   10.47
  -3   1   1  298.18   10.45
   3   1  -1  303.65   10.48
   3  -1  -1  303.79   10.47
   3  -1  -1  300.10   10.51
  -3   1   0  278.70    9.92
  -3  -1   0  292.52    9.94
   3  -1   0  282.36    9.95
   3   1   0  298.64    9.97
  -3   1   0  292.20   10.04
  -3  -1   0  281.14    9.76
  -3  -1  -1 1667.61   55.77
  -3   1  -1 1686.13   55.75
  -3   1  -1 1676.18   55.88
  -3  -1  -1 1689.43   55.63
   3   1   1 1678.26   55.77
   3  -1   1 1671.22   55.77
  -3   1  -2  159.28    6.03
  -3  -1  -2  160.71    6.05
  -3   1  -2  159.73    6.13
  -3  -1  -2  165.78    5.96
   3  -1   2  160.32    6.05
   3   1   2  155.52    6.02
  -3   1  -3  671.79   22.63
  -3  -1  -3  647.96   22.62
  -3  -1  -3  669.97   22.57
  -3   1  -3  659.57   22.70
   3   1   3  646.70   22.60
   3  -1   3  650.18   22.61
  -3   1  -4 1056.23   36.19
  -3  -1  -4 1090.63   36.26
  -3  -1  -4 1049.24   36.09
  -3   1  -4 1041.84   36.24
   3  -1   4 1078.13   36.20
   3   1   4 1064.56   36.15
  -3  -1  -5    3.30    0.86
  -3   1  -5    2.18    0.92
  -3   1  -5    3.31    1.01
   3  -1   5    1.64    0.83
   3   1   5    3.06    0.93
  -3   1  -6   36.36    2.65
  -3  -1  -6   41.84    2.79
  -3   1  -7    5.85    1.24
  -3  -1  -7    5.72    1.26
  -3  -1  -7    5.79    1.30
  -3   1  -7    3.72    1.15
   3  -1   7    5.56    1.19
   3   1   7    3.99    1.08
   3   1   7    5.95    1.25
   3  -1   7    3.47    1.14
   3   1   7    7.10    1.05
  -3   1  -7    5.35    1.21
  -3  -1  -7    6.12    1.30
   3   1   8  139.05    6.75
   3  -1   8  126.57    6.59
  -3   1  -8  124.89    6.65
  -3  -1  -8  149.53    6.84
  -3   1  -8  142.80    6.86
  -3  -1  -8  136.54    6.84
   3  -1   8  142.97    6.82
   3   1   8  134.89    6.72
  -3  -1  -9    0.29    0.95
  -3   1  -9    0.30    0.96
   3   1   9    0.29    0.94
   3  -1   9    2.04    1.12
   3  -1   9    0.29    0.97
   3   1   9    0.58    1.01
   3   1   9   -0.28    0.84
   3  -1   9    0.29    0.98
  -3   1  -9   -0.59    1.14
  -3  -1  -9    1.51    1.24
   3  -1  10   58.09    4.38
   3   1  10   60.31    4.37
   3  -1  10   55.91    4.33
   3   1  10   62.07    4.49
   3  -1  10   58.40    4.40
   3   1  10   69.27    4.64
  -3   1 -10   60.70    4.45
  -3  -1 -10   72.51    4.79
  -3   1 -10   63.21    4.51
  -3  -1 -10   62.42    4.44
   3   1  11   27.05    3.00
   3  -1  11   27.06    3.01
   3   1  11   27.65    3.04
  -3  -1 -11   34.51    3.26
  -3   1 -11   30.92    3.17
   3  -1  11   27.88    3.13
   3   1  11   26.38    3.11
  -3  -1 -11   25.19    3.02
  -3   1 -11   27.68    3.10
   3  -1  11   25.03    2.92
   3  -1  12   65.64    4.85
   3   1  12   61.05    4.67
  -3   1 -12   51.87    4.37
  -3  -1 -12   67.84    4.74
   3  -1  12   56.24    4.47
   3   1  12   64.22    4.62
   3   1  12   62.72    4.62
   3  -1  12   68.75    4.83
   3  -1  13   55.64    4.31
   3   1  13   49.45    4.06
  -3   1 -13   65.15    4.62
  -3  -1 -13   55.53    4.37
   3  -1  13   57.72    4.40
   3   1  13   60.50    4.40
   3   1  14   -0.29    1.04
   3  -1  14   -0.29    1.08
   3   1  14   -0.29    1.12
   3  -1  14   -0.29    1.16
  -3   1 -14    0.30    1.05
  -3  -1 -14   -0.30    1.14
  -3  -1 -15    0.15    0.57
  -3   1 -15    0.20    0.74
   3   1  15    0.45    1.04
   3  -1  15   -0.68    1.24
   3  -1  15    0.23    0.91
   3   1  15    1.35    0.94
  -3   1 -15    0.23    0.83
  -3  -1 -15    1.18    0.89
   3  -1  16   15.71    1.65
   3   1  16   13.91    1.53
   3   1  16   12.54    1.46
   3  -1  16   12.27    1.49
  -3   1 -16   14.99    1.42
  -3   2  17   30.25    2.11
  -3  -2  17   28.01    2.09
  -3   2  17   22.17    1.51
  -3  -2  17   30.32    2.11
  -3   2  17   22.65    1.91
  -3  -2  16   42.21    3.06
  -3   2  16   42.21    3.06
  -3   2  16   37.48    2.58
  -3   2  16   41.90    3.05
  -3  -2  16   38.40    2.95
  -3  -2  15    5.52    1.56
  -3   2  15    7.41    1.23
  -3   2  15    4.54    1.33
  -3  -2  15    5.19    1.35
  -3   2  14   -1.29    1.32
  -3  -2  14   -0.33    1.11
   3  -2 -14    0.34    1.05
   3   2 -14   -1.34    1.38
  -3  -2  14    0.65    1.14
  -3   2  14    0.64    1.12
  -3  -2  13   65.67    4.83
  -3   2  13   70.00    4.85
  -3  -2  13   63.17    4.78
  -3   2  13   79.88    5.13
   3   2 -13   74.26    4.58
  -3   2  13   72.81    4.92
  -3  -2  13   78.09    5.10
   3   2 -13   70.02    4.87
  -3   2  13   75.55    4.97
  -3  -2  13   79.89    5.17
  -3   2  12    7.79    1.74
  -3  -2  12    9.58    1.95
  -3   2  12    8.70    1.77
  -3  -2  12    7.70    1.67
  -3   2  12    5.83    1.57
  -3  -2  12    5.27    1.59
   3   2 -12    7.64    1.63
   3   2 -12    6.79    1.51
  -3   2  12    6.23    1.56
  -3  -2  12    9.00    1.81
   3   2 -12    5.05    1.53
   3  -2 -12    7.19    1.77
  -3   2  11   27.75    2.78
  -3  -2  11   29.16    2.88
   3  -2 -11   36.83    3.17
   3   2 -11   31.60    2.96
   3   2 -11   31.39    2.93
  -3   2  11   26.62    2.73
  -3  -2  11   24.93    2.75
   3   2 -11   30.90    2.80
  -3   2  11   35.22    3.06
  -3  -2  11   24.91    2.68
  -3  -2  11   28.36    2.92
  -3   2  11   31.17    2.97
   3   2 -10   -0.25    0.88
   3   2 -10   -0.27    1.03
   3  -2 -10   -0.56    1.19
  -3   2  10   -0.79    1.27
  -3  -2  10   -0.27    1.16
  -3   2  10    1.33    1.03
  -3  -2  10   -0.54    1.00
  -3   2  10   -0.27    0.97
  -3  -2  10    0.81    0.94
  -3   2  10   -0.53    0.97
  -3  -2  10    1.07    0.91
   3   2  -9    1.19    1.03
   3  -2  -9    0.24    0.89
   3   2  -9    1.38    0.86
  -3   2   9   -0.17    0.61
  -3   2   9   -0.23    0.98
  -3  -2   9    0.23    0.90
  -3  -2   9    0.70    0.83
  -3   2   9    0.23    0.82
  -3   2   9    0.23    0.83
  -3  -2   9   -0.47    0.95
  -3   2   8  232.31    9.22
   3   2  -8  219.18    9.21
  -3   2   8  240.70    8.82
  -3  -2   8  213.08    9.06
  -3   2   8  219.28    9.08
  -3   2   8  225.87    9.24
   3  -2  -8  220.35    9.21
   3   2  -8  227.33    9.21
  -3   2   8  208.13    8.98
  -3  -2   8  212.09    9.09
  -3   2   8  215.83    8.77
  -3  -2   8  206.67    8.98
  -3   2   8  211.56    9.01
  -3  -2   7  182.01    7.56
  -3   2   7  186.48    7.54
  -3   2   7  183.29    7.51
  -3  -2   7  174.91    7.51
   3  -2  -6  215.46    8.00
  -3   2   6  219.22    8.29
  -3  -2   6  206.84    8.26
  -3   2   6  202.82    8.40
  -3   2   6  202.23    8.18
  -3  -2   6  221.30    8.33
   3  -2  -5  566.52   19.49
  -3   2   5  559.84   19.62
  -3  -2   5  564.91   19.68
  -3   2   5  575.14   19.65
  -3  -2   5  566.11   19.68
  -3   2   5  553.18   19.92
  -3   2   4    0.23    0.61
  -3   2   4    0.50    0.48
  -3  -2   4    0.26    0.45
  -3   2   4    0.25    0.41
  -3  -2   4    0.25    0.45
   3  -2  -4    0.59    0.51
   3  -2  -3 3113.40  105.71
  -3   2   3 3261.39  105.55
  -3  -2   3 3207.49  105.56
  -3   2   3 3138.47  105.54
  -3  -2   3 3236.28  105.58
  -3   2   3 3185.07  105.92
  -3   2   2 1194.21   39.63
  -3  -2   2 1174.63   39.22
  -3   2   2 1158.24   39.19
  -3  -2   2 1199.08   39.24
  -3   2   2 1174.26   39.23
   3  -2  -2 1177.37   39.51
   3   2  -1  600.00   20.22
   3  -2  -1  598.15   20.20
  -3  -2   1  605.56   20.23
  -3   2   1  605.21   20.21
  -3  -2   1  615.91   20.23
  -3   2   1  574.24   20.20
  -3   2   1  623.82   20.59
  -3   2   0 4090.69  132.00
  -3   2   0 4021.72  132.02
   3   2   0 3873.51  131.72
   3  -2   0 4032.64  131.74
  -3  -2   0 4038.69  131.75
  -3   2   0 3983.66  131.72
  -3  -2   0 3969.41  131.75
  -3   2   0 4006.33  131.75
  -3   2  -1   72.46    3.14
  -3  -2  -1   70.40    2.67
  -3   2  -1   78.59    3.05
  -3  -2  -1   66.72    2.56
  -3  -2  -1   73.70    2.94
  -3   2  -1   70.18    2.89
  -3   2  -2   49.45    2.38
  -3  -2  -2   49.78    2.40
  -3   2  -2   54.27    2.62
  -3  -2  -2   51.91    2.26
   3  -2   2   51.22    2.42
   3   2   2   51.41    2.41
  -3  -2  -3  326.87   11.46
  -3   2  -3  313.11   11.39
  -3   2  -3  331.95   11.63
  -3  -2  -3  304.15   11.21
   3  -2   3  308.43   11.39
   3   2   3  315.81   11.39
  -3  -2  -4  550.65   19.34
  -3   2  -4  555.41   19.30
  -3   2  -4  528.82   19.43
  -3  -2  -4  558.51   19.17
   3  -2   4  547.15   19.31
   3   2   4  541.52   19.24
   3   2   5  159.18    6.83
  -3   2  -5  164.39    6.85
  -3  -2  -5  158.31    6.85
   3  -2   5  161.90    6.84
   3   2   5  165.42    6.82
  -3  -2  -5  165.61    6.72
  -3   2  -6  183.42    8.06
  -3  -2  -6  182.54    8.09
  -3   2  -6  201.27    8.13
  -3   2  -6  197.85    8.27
   3   2   6  193.32    8.03
   3   2   7    2.20    0.85
   3  -2   7    0.23    0.83
   3   2   7    0.66    0.83
  -3   2  -7    1.27    0.82
   3  -2   7    0.44    0.75
   3   2   7    1.74    0.84
  -3  -2  -7    1.15    1.01
  -3   2  -7    1.80    0.93
  -3  -2  -7    1.27    0.76
  -3   2  -7    0.24    0.83
  -3  -2  -8  446.63   17.42
  -3   2  -8  479.35   17.49
  -3   2  -8  458.07   17.48
  -3  -2  -8  454.51   17.24
   3   2   8  460.20   16.98
   3   2   8  423.40   16.73
   3   2   8  426.50   17.18
   3  -2   8  455.82   17.38
   3   2   8  446.48   17.26
   3  -2   8  442.80   17.31
   3   2   8  432.44   17.16
   3  -2   8  438.60   17.27
  -3   2  -8  483.11   17.26
   3   2   9   12.32    1.67
   3  -2   9   15.63    2.04
   3   2   9   10.67    1.77
  -3   2  -9   10.25    1.83
  -3  -2  -9   14.21    1.93
  -3   2  -9   12.28    1.92
  -3  -2  -9   13.99    2.02
   3   2   9    8.69    1.71
   3  -2   9   15.10    2.02
   3  -2   9   10.75    1.83
   3   2   9   14.89    2.02
   3   2  10    1.44    0.97
   3  -2  10    1.30    1.03
   3   2  10   -0.32    1.08
  -3  -2 -10    0.63    1.04
  -3   2 -10    0.34    1.05
  -3  -2 -10   -1.67    1.46
  -3   2 -10   -0.66    1.53
   3   2  10   -0.64    1.20
   3  -2  10   -1.30    1.25
   3  -2  10   -0.65    1.37
   3   2  10   -1.60    1.51
   3   2  11    3.85    1.12
   3   2  11    3.00    1.40
   3  -2  11    2.39    1.38
  -3   2 -11    3.22    1.32
  -3  -2 -11    5.66    1.48
   3   2  11    4.01    1.46
   3  -2  11    4.44    1.69
  -3  -2 -11    5.65    1.48
  -3   2 -11    1.74    1.38
   3  -2  11    3.08    1.30
   3   2  11    4.36    1.51
  -3  -2 -12   99.17    5.91
  -3   2 -12   84.54    5.64
   3   2  12   97.23    5.85
   3  -2  12   94.24    5.82
  -3   2 -13   17.20    2.25
  -3  -2 -13   18.01    2.30
   3  -2  13   18.37    2.27
   3   2  13   16.21    2.25
  -3  -2 -14   57.12    3.80
  -3   2 -14   45.31    3.47
  -3   2 -14   54.46    3.69
   3   2  14   55.54    3.64
   3  -2  14   48.56    3.51
   3  -2  14   57.57    3.74
   3   2  14   45.07    3.40
  -3   2 -15   24.88    2.09
  -3  -2 -15   28.05    2.18
  -3   2 -15   26.34    2.14
   3   2  15   25.50    2.09
   3  -2  15   24.28    2.08
   3  -2  15   24.90    2.08
   3   2  15   20.77    1.94
   3   3 -16   20.90    1.89
  -3   3  16   17.47    1.51
  -3   3  16   18.55    1.56
  -3  -3  15   43.64    3.05
  -3   3  15   44.46    2.98
  -3  -3  15   40.78    2.91
  -3   3  15   42.76    2.93
   3   3 -14   15.83    2.01
  -3   3  14   20.86    2.22
  -3  -3  14   17.76    2.06
  -3   3  13   20.58    2.36
  -3  -3  13   16.96    2.27
  -3   3  13   17.22    2.26
  -3   3  12    0.30    0.98
  -3  -3  12    0.30    0.95
   3   3 -12   -0.31    1.17
  -3   3  12   -1.49    1.15
  -3  -3  12    1.20    1.07
   3   3 -11   14.21    2.08
  -3   3  11   17.25    2.13
  -3  -3  11   14.37    1.98
  -3  -3  11   15.08    2.01
  -3  -3  11   12.08    1.85
  -3   3  11   10.02    1.75
  -3  -3  11   15.45    1.97
   3  -3 -11   13.67    1.91
   3   3 -11    9.66    1.79
   3   3 -10  101.74    5.76
   3  -3 -10  110.85    5.87
  -3  -3  10  102.75    5.66
  -3   3  10  105.43    5.71
   3   3 -10  114.67    6.07
  -3   3  10  119.70    5.64
  -3  -3  10   94.56    5.54
  -3   3  10  101.99    5.58
  -3  -3  10   99.75    5.63
  -3   3  10  105.30    5.71
  -3   3   9  114.68    5.78
  -3  -3   9  103.58    5.66
   3   3  -9  114.03    5.88
   3   3  -9  124.65    6.27
  -3   3   9  122.53    5.70
  -3   3   9  123.17    5.88
  -3   3   9  106.11    5.61
  -3  -3   9  114.16    5.83
   3   3  -8   22.24    2.29
  -3  -3   8   18.81    1.95
  -3  -3   8   20.64    2.00
  -3   3   8   19.48    1.99
  -3   3   8   25.10    2.20
  -3   3   8   22.51    2.26
   3   3  -7  244.43   10.34
  -3   3   7  244.31   10.26
  -3   3   7  260.32    9.97
  -3   3   7  261.17   10.24
  -3   3   7  242.80   10.29
  -3   3   6  655.71   21.46
  -3   3   6  606.26   21.06
  -3   3   6  594.53   21.38
   3   3  -6  583.15   21.42
  -3  -3   6  608.42   20.85
  -3   3   6  569.02   20.70
  -3  -3   6  568.41   20.74
  -3   3   6  569.28   20.75
  -3   3   6  601.01   21.41
  -3   3   5    2.81    0.71
  -3  -3   5    2.19    0.68
  -3   3   5    2.50    0.99
  -3  -3   5    2.10    0.63
  -3   3   5    3.14    0.72
   3  -3  -5    2.45    0.71
  -3   3   4  626.25   21.64
  -3   3   4  655.45   21.79
   3  -3  -4  669.98   21.34
  -3   3   4  568.88   20.84
  -3  -3   4  619.66   20.89
  -3   3   4  614.16   20.85
  -3  -3   4  585.89   20.84
  -3  -3   3  138.32    5.25
  -3   3   3  141.18    5.27
   3  -3  -3  163.48    5.96
  -3   3   3  156.32    6.10
  -3  -3   3  142.85    5.28
  -3   3   3  142.97    5.25
  -3   3   2    9.57    1.13
   3  -3  -2   10.76    1.16
  -3   3   1  349.22   12.51
  -3   3   0   30.14    1.80
  -3   3  -1  341.11   11.77
  -3   3  -1  358.94   11.98
  -3  -3  -1  334.12   11.39
  -3   3  -1  331.07   11.38
   3   3   1  308.20   11.35
  -3  -3  -1  359.26   11.52
  -3   3  -1  316.57   11.37
  -3  -3  -2   11.43    0.95
  -3   3  -2   10.47    0.94
  -3   3  -2   11.12    1.19
   3  -3   2   10.87    0.96
   3   3   2   12.44    0.99
  -3   3  -2   11.13    0.96
  -3   3  -3   59.96    2.85
  -3  -3  -3   57.08    2.82
   3   3   3   63.55    3.47
  -3   3  -3   59.53    3.15
  -3   3  -4    4.06    0.93
   3  -3   4    3.45    0.75
   3   3   4    3.84    0.83
  -3   3  -4    4.02    1.01
  -3  -3  -4    2.29    0.68
   3   3   4    1.52    0.94
  -3   3  -5  601.45   21.32
   3   3   5  564.82   21.25
  -3   3  -6  375.59   14.29
   3   3   6  360.36   14.21
  -3   3  -6  358.21   14.09
   3   3   7  302.65   11.94
   3   3   7  278.18   11.55
   3   3   7  265.81   11.40
   3  -3   7  282.68   11.50
  -3   3  -7  295.78   11.87
  -3   3  -7  298.81   11.92
  -3   3  -7  287.73   11.61
   3   3   7  278.41   11.28
   3   3   8   11.45    1.75
   3  -3   8   13.82    1.79
   3   3   8    9.22    1.53
  -3   3  -8    9.41    1.68
   3   3   8   11.06    1.61
   3   3   8   12.40    1.81
  -3  -3  -8   14.12    1.94
  -3   3  -8    9.00    1.68
   3  -3   8   12.68    1.78
   3   3   8   12.16    1.73
  -3   3  -9    5.30    1.47
  -3  -3  -9    9.30    1.70
   3   3   9    8.89    1.63
  -3   3  -9   10.04    1.80
   3   3   9    5.81    1.44
   3   3   9    6.48    1.48
   3   3   9    5.13    1.36
   3  -3   9    4.56    1.21
   3  -3   9    6.54    1.38
   3   3   9    7.39    1.46
   3   3  10   15.38    1.98
  -3   3 -10   11.62    1.94
   3   3  10    5.13    1.64
   3  -3  10   10.88    2.00
  -3   3 -10   11.30    1.94
   3   3  10    8.14    1.62
   3  -3  10    8.45    1.75
  -3   3 -11   36.84    3.31
   3   3  11   42.45    3.25
   3  -3  11   37.93    3.29
   3   3  11   42.03    3.43
   3   3  12   -0.70    0.86
  -3  -3 -12    0.57    0.91
  -3   3 -12   -0.29    0.86
   3  -3  12    0.28    1.07
   3   3  12   -1.66    1.23
  -3   3 -12    1.26    1.15
   3   3  13    1.36    0.86
   3  -3  13    0.69    0.84
   3   3  13    0.19    0.66
  -3   3 -13    0.24    0.75
  -3   3 -13    1.35    1.07
   3  -3  13   -0.92    1.01
   3   3  13   -0.69    1.01
   3  -3  14    1.12    0.85
  -3   3 -14    2.75    0.95
  -3   3 -15    9.63    1.25
  -3   4  16   -0.23    0.47
  -3   4  16    0.09    0.57
  -3   4  15    4.79    0.99
  -3   4  15    4.24    0.92
  -3   4  14    0.21    0.82
  -3   4  14   -0.22    0.81
   3   4 -14   -0.23    0.74
   3   4 -13    3.94    1.29
  -3   4  12    9.01    1.69
  -3   4  12    6.37    1.63
  -3   4  11   85.62    5.31
   3   4 -11   89.30    5.49
   3   4 -10    5.85    1.57
  -3   4  10    3.70    1.26
  -3   4  10    6.25    1.57
   3   4  -9   44.24    3.68
  -3   4   9   42.55    3.39
  -3   4   9   53.65    3.51
  -3   4   9   43.31    3.60
   3   4  -8   29.33    2.89
  -3   4   8   32.43    3.01
  -3   4   8   29.23    2.72
  -3   4   8   30.29    2.63
   3   4  -7  704.37   26.48
  -3   4   7  718.45   26.48
  -3   4   7  701.51   26.55
  -3   4   7  750.54   26.40
  -3   4   7  747.67   26.07
  -3   4   6    2.33    0.92
  -3   4   6    2.38    0.91
   3  -4  -6    4.56    0.86
  -3   4   6    2.60    1.05
  -3   4   6    5.29    1.23
   3   4  -6    3.16    0.98
  -3   4   6    1.75    1.03
  -3   4   5    6.64    1.23
   3  -4  -5    7.54    1.07
  -3   4   5    9.85    1.47
  -3   4   5    8.41    1.39
   3   4  -5    7.44    1.31
  -3   4   5    6.72    1.30
  -3   4   4   22.65    2.07
   3  -4  -4   31.27    2.10
  -3   4   4   27.31    2.27
  -3   4   4   22.88    2.06
  -3   4   4   31.76    2.45
  -3   4   4   30.36    2.28
   3   4  -4   29.90    2.32
   3  -4  -3   -0.76    0.65
  -3   4   3    0.52    0.66
  -3   4   3    0.19    0.72
  -3   4   3   -0.35    0.79
   3  -4  -2  300.80   11.41
  -3   4   2  291.57   11.22
  -3   4   2  308.30   11.61
  -3   4   2  298.18   11.57
  -3   4   1    5.39    0.86
   3   4  -1    4.30    1.01
  -3   4   1    5.06    1.09
   3  -4  -1    4.65    0.98
  -3   4   1    6.15    1.04
   3   4   0    5.94    1.09
  -3   4   0    4.98    1.06
  -3   4   0    5.51    1.01
  -3   4   0    6.36    1.01
   3   4   1   72.35    4.07
  -3   4  -1   81.73    3.68
  -3   4  -1   66.62    3.91
  -3   4  -1   74.67    3.91
  -3   4  -2   -0.19    0.83
   3   4   2    1.39    0.67
  -3   4  -2    0.19    0.72
   3   4   2    1.70    1.02
  -3   4  -3  635.22   22.67
   3   4   3  630.80   22.15
   3   4   3  608.47   22.86
  -3   4  -4  343.27   13.78
   3   4   4  369.48   14.16
  -3   4  -4  374.55   13.99
   3   4   4  328.52   13.64
   3   4   4  360.27   13.36
  -3   4  -5   30.05    2.67
  -3   4  -5   34.29    2.83
   3   4   5   31.26    2.54
   3   4   5   32.97    2.47
   3   4   5   27.95    2.55
   3   4   5   34.66    2.95
  -3   4  -6   11.18    1.73
   3   4   6    6.12    1.41
   3   4   6   10.63    1.79
   3   4   6    6.86    1.38
  -3   4  -7    0.59    0.88
   3   4   7   -0.27    1.12
   3   4   7    0.63    1.10
   3   4   7    1.20    0.97
  -3   4  -8   80.07    5.05
   3   4   8   78.15    4.54
   3   4   8   70.57    4.69
   3   4   8   79.52    5.01
  -3   4  -9  109.51    6.33
   3   4   9  116.62    6.43
   3   4   9  123.17    6.37
   3   4   9  108.55    5.75
   3   4  10    2.58    1.03
   3   4  10    1.13    1.06
   3   4  11    2.88    1.05
  -3   4 -11    1.81    1.14
   3   4  11    3.35    1.25
  -3   4 -12   33.64    2.90
   3   4  12   34.35    2.71
  -3   4 -13    1.47    0.81
   3   4  13    0.82    0.66
  -3   4 -14   13.82    1.42
  -3   5  15    5.94    0.86
  -3   5  15    7.96    1.06
  -3   5  14    7.55    1.12
  -3   5  14    5.74    1.10
  -3   5  13   15.66    1.77
  -3   5  13   19.13    2.01
  -3   5  12   29.20    2.39
   3   5 -12   36.19    3.11
   3   5 -11  104.53    6.07
  -3   5  11  107.42    5.59
  -3   5  11  108.10    5.96
  -3   5  11  106.31    5.94
  -3   5  10   19.96    2.48
  -3   5  10   17.77    2.39
  -3   5  10   22.14    2.33
  -3   5   9  278.19   12.38
  -3   5   9  301.58   12.18
  -3   5   9  286.19   12.62
   3   5  -9  300.94   12.79
  -3   5   8  219.15    9.70
  -3   5   8  202.90    9.27
  -3   5   8  216.96   10.05
   3   5  -8  212.78    9.90
  -3   5   7   46.99    3.64
  -3   5   7   55.26    3.67
  -3   5   7   49.58    3.87
   3   5  -7   49.68    3.81
  -3   5   6  107.99    5.78
   3   5  -6   98.11    5.56
  -3   5   6   96.47    5.31
  -3   5   6   93.67    5.68
   3   5  -5   34.50    2.90
  -3   5   5   39.33    3.03
  -3   5   5   35.87    3.10
   3  -5  -5   31.32    2.42
  -3   5   5   30.44    2.72
   3   5  -5   41.08    2.89
  -3   5   5   31.68    2.96
   3   5  -4  100.89    5.31
  -3   5   4   97.98    5.27
  -3   5   4  104.55    5.51
   3  -5  -4   95.20    4.88
   3   5  -4  112.45    5.31
  -3   5   4  110.49    5.64
  -3   5   4   91.92    5.09
  -3   5   4   95.10    5.23
   3   5  -3   61.07    3.78
  -3   5   3   61.79    3.88
  -3   5   3   66.66    3.91
   3  -5  -3   60.27    3.66
   3   5  -3   64.05    3.94
  -3   5   3   68.29    4.13
   3   5  -3   74.47    3.99
  -3   5   3   72.57    4.15
   3  -5  -2   13.14    1.58
   3   5  -2   10.23    1.46
  -3   5   2   11.55    1.64
  -3   5   2    8.87    1.44
  -3   5   2    9.63    1.49
   3   5  -1   92.37    4.90
  -3   5   1   91.44    4.89
   3  -5  -1   89.43    4.87
  -3   5   1   96.95    5.08
  -3   5   1  103.50    4.98
   3   5  -1   94.66    4.95
   3  -5   0   11.40    1.60
  -3   5   0    9.00    1.37
   3   5   0   10.36    1.54
   3   5   0    7.98    1.45
  -3   5   0   10.84    1.40
  -3   5   0    8.67    1.41
  -3   5  -1   67.47    3.87
   3   5   1   72.07    4.18
   3   5   1   76.85    4.53
  -3   5  -1   74.34    4.31
   3   5   1   72.46    4.08
   3   5   1   69.63    3.75
  -3   5  -2   83.78    4.88
   3   5   2   92.37    5.25
   3   5   2   90.90    4.91
  -3   5  -2   93.85    4.58
  -3   5  -2   80.15    4.66
   3   5   2   89.71    4.84
   3   5   2   90.95    4.49
  -3   5  -3   87.61    5.07
   3   5   3   98.38    5.55
   3   5   3   91.65    5.06
  -3   5  -3   94.04    4.67
  -3   5  -3   87.49    5.00
   3   5   3   96.96    5.23
   3   5   3   96.07    4.77
  -3   5  -4  146.78    7.19
   3   5   4  145.45    7.55
   3   5   4  145.95    7.06
  -3   5  -4  160.27    6.69
  -3   5  -4  140.46    7.07
   3   5   4  148.15    6.72
   3   5   4  142.02    7.14
  -3   5  -5   26.46    2.63
   3   5   5   37.03    3.38
   3   5   5   27.23    2.60
  -3   5  -5   28.49    2.78
   3   5   5   31.55    2.49
   3   5   5   26.11    2.66
  -3   5  -6   90.22    5.36
   3   5   6   92.83    5.78
   3   5   6   97.59    5.33
  -3   5  -6   89.40    5.38
   3   5   6   92.70    5.46
   3   5   7    1.36    1.34
  -3   5  -7   -0.30    0.94
   3   5   7   -0.26    0.89
   3   5   7    2.69    1.30
  -3   5  -7    2.44    1.12
   3   5   8    0.76    0.80
  -3   5  -8    2.45    1.10
   3   5   8    1.19    1.23
   3   5   9   83.24    5.12
  -3   5  -9   80.62    4.99
   3   5   9   88.72    5.13
   3   5   9   75.19    4.50
   3   5  10   21.31    1.99
  -3   5 -10   24.88    2.51
   3   5  10   27.41    2.54
  -3   5 -11    1.60    0.92
   3   5  11    0.20    0.68
   3   5  11    0.88    0.83
   3   5  12   14.12    1.56
  -3   5 -12   15.80    1.63
   3   5  13    1.13    0.76
  -3   6  14    2.20    0.69
  -3   6  13   -0.12    0.75
  -3   6  13    0.94    0.78
  -3   6  12    1.89    0.81
  -3   6  12    1.63    0.83
  -3   6  12    1.14    0.65
  -3   6  11    0.22    0.93
  -3   6  11    2.63    1.02
  -3   6  11    1.71    0.80
  -3   6  10    4.77    1.24
  -3   6  10    2.97    1.09
  -3   6   9    6.24    1.44
  -3   6   9    6.80    1.60
  -3   6   9    5.39    1.31
   3   6  -9    2.93    1.09
  -3   6   8    1.59    1.30
  -3   6   8    0.28    0.90
  -3   6   8   -0.28    1.09
  -3   6   7   -0.98    1.26
  -3   6   7   -0.28    1.13
   3   6  -7   -0.60    1.10
  -3   6   7    0.51    0.89
  -3   6   6   14.32    2.18
  -3   6   6   13.09    1.90
  -3   6   6   16.42    2.04
   3   6  -6   15.38    2.07
  -3   6   5    1.81    1.04
   3   6  -5    0.82    0.81
  -3   6   5    0.63    1.19
  -3   6   5    1.14    0.97
  -3   6   4    1.03    1.06
  -3   6   4    0.55    1.04
  -3   6   4    2.09    1.35
   3   6  -4    0.74    0.95
   3   6  -3    4.68    1.30
  -3   6   3    2.35    1.16
  -3   6   3    3.07    1.24
  -3   6   3    4.94    1.39
   3  -6  -3    1.77    0.86
   3   6  -2  481.83   17.52
  -3   6   2  445.05   17.51
  -3   6   2  453.30   17.34
  -3   6   2  439.60   17.45
   3  -6  -2  450.85   17.25
   3   6  -1   24.25    2.42
  -3   6   1   24.23    2.40
  -3   6   1   25.24    2.27
  -3   6   1   21.45    2.33
   3  -6  -1   22.80    2.32
  -3   6   0   36.84    2.91
   3   6   0   36.30    2.98
   3  -6   0   38.26    3.07
   3   6   0   35.02    2.99
  -3   6   0   33.52    2.93
   3  -6   1    0.55    0.91
  -3   6  -1    0.27    0.88
   3   6   1    0.58    0.85
   3   6   1   -0.26    1.10
  -3   6  -1    0.66    0.93
   3   6   2   35.72    3.00
  -3   6  -2   39.35    2.80
   3   6   2   32.19    2.79
   3   6   2   31.33    2.51
   3  -6   2   34.37    3.07
   3   6   2   36.29    3.17
  -3   6  -2   33.38    2.95
  -3   6  -3  114.54    6.26
   3   6   3  121.18    6.38
   3   6   3  121.24    5.88
   3   6   3  125.14    6.78
  -3   6  -3  130.27    5.99
   3   6   3  123.25    6.39
   3   6   4    0.84    1.17
   3   6   4   -0.21    0.83
  -3   6  -4    0.27    0.93
   3   6   4    0.81    1.16
   3   6   4   -0.67    0.91
  -3   6  -5   24.64    2.53
   3   6   5   30.36    2.79
   3   6   5   31.67    2.89
   3   6   6   35.77    3.09
   3   6   6   30.51    3.07
   3   6   6   36.39    3.01
   3   6   7    4.06    1.48
   3   6   7    2.52    1.28
   3   6   7    2.64    1.05
   3   6   8    0.57    1.05
   3   6   9    4.62    1.24
   3   6   9    6.27    1.35
   3   6   9    5.56    1.03
   3   6  10   18.33    1.87
   3   6  10   14.65    1.34
   3   6  10   17.23    1.76
   3   6  11   23.77    1.90
   3   6  11   21.18    1.63
  -3   7  12    1.65    0.60
  -3   7  11    0.12    0.76
  -3   7  11    0.11    0.47
  -3   7  10    0.82    0.72
  -3   7  10    1.45    0.71
  -3   7  10    1.96    0.72
  -3   7   9    2.68    1.04
  -3   7   9    1.05    0.75
  -3   7   9    1.29    0.71
  -3   7   8    0.24    0.94
  -3   7   8   -0.21    0.83
  -3   7   7    1.04    0.82
  -3   7   7    5.77    1.33
  -3   7   6   -0.22    0.93
  -3   7   6    1.94    1.05
  -3   7   5    1.85    1.08
  -3   7   5    1.13    1.14
  -3   7   5    1.48    0.93
  -3   7   4   19.02    2.12
  -3   7   4   24.36    2.34
  -3   7   4   21.18    2.41
  -3   7   3    1.65    0.93
   3   7  -3    1.74    1.14
  -3   7   3    1.59    1.11
  -3   7   2   16.49    1.89
   3   7  -2   14.63    1.91
  -3   7   2   13.66    1.85
   3   7  -1   30.71    2.67
  -3   7   1   24.04    2.41
   3   7   0    1.81    1.02
  -3   7   0    1.13    0.85
  -3   7  -1  184.23    8.79
   3   7   1  186.58    8.86
   3   7   1  215.26    9.21
  -3   7  -1  234.44    9.01
  -3   7  -2   28.95    2.56
   3   7   2   31.17    2.81
  -3   7  -2   34.90    2.57
   3   7   2   32.68    2.84
   3   7   3   25.90    2.53
   3   7   3   24.42    2.54
   3   7   4    0.28    0.94
   3   7   5   35.93    3.09
   3   7   5   35.76    2.80
   3   7   6    7.02    1.48
   3   7   6    4.77    1.10
   3   7   6    4.51    1.11
   3   7   7   24.72    2.20
   3   7   7   24.18    2.31
   3   7   7   28.99    2.16
   3   7   8   10.93    1.47
   3   7   8   11.36    1.21
   3   7   9    0.42    0.63
   3   7   9    1.33    0.45
  -3   8   9    3.83    0.80
  -3   8   8   23.16    1.76
  -3   8   7    9.05    1.11
  -3   8   7   11.60    1.40
  -3   8   6   61.46    3.30
  -3   8   6   64.55    3.56
  -3   8   5    3.94    0.88
  -3   8   5    6.12    1.17
  -3   8   5    4.88    0.95
  -3   8   4    0.77    0.65
  -3   8   4    0.36    0.75
  -3   8   4    0.92    0.62
  -3   8   3    6.11    1.10
  -3   8   3    8.24    1.26
  -3   8   2   42.61    2.73
  -3   8   2   35.97    2.51
   3   8  -1   34.32    2.50
  -3   8   1   29.36    2.21
  -3   8   0   25.62    2.08
   3   8   0   34.73    2.56
   3   8   1    5.32    1.17
   3   8   2   15.74    1.65
   3   8   3    4.61    0.95
   3   8   3    4.87    1.04
   3   8   4   30.65    2.19
   3   8   4   30.66    2.17
   3   8   5   19.96    1.74
   3   8   5   22.40    1.69
   3   8   6    6.97    0.94
  -4   0  18   27.91    2.18
  -4   0  18   24.13    2.03
  -4   0  17    0.92    0.90
  -4   0  17    0.23    0.98
  -4   0  16   12.68    1.91
  -4   0  16    9.79    1.91
  -4   0  15   -0.34    1.19
  -4   0  15    0.34    1.19
  -4   0  14   42.77    3.93
  -4   0  14   41.25    3.71
  -4   0  14   36.98    3.64
   4   0 -14   35.53    3.52
  -4   0  14   39.90    3.69
  -4   0  13    0.36    1.02
  -4   0  13   -1.07    1.31
  -4   0  13   -0.71    1.21
   4   0 -13   -0.37    1.35
  -4   0  13   -0.36    0.98
  -4   0  12   11.26    2.10
  -4   0  12   18.02    2.41
  -4   0  12   16.31    2.41
   4   0 -12   12.62    2.25
  -4   0  12   10.67    2.11
  -4   0  11    0.30    1.12
  -4   0  11   -0.30    1.02
  -4   0  11    1.77    1.14
  -4   0  11   -0.89    1.07
  -4   0  10  615.81   23.31
  -4   0  10  635.41   23.33
  -4   0  10  625.08   23.33
  -4   0  10  630.97   23.33
   4   0 -10  642.07   23.42
  -4   0   9   -0.22    0.83
  -4   0   9   -0.44    0.92
   4   0  -9   -0.23    0.85
  -4   0   9    0.22    0.82
  -4   0   8  128.82    5.48
   4   0  -8  116.82    5.76
  -4   0   7    0.16    0.77
  -4   0   7    0.49    0.63
  -4   0   7    0.16    0.82
  -4   0   6   79.68    3.84
  -4   0   6   84.54    3.89
  -4   0   6   78.86    3.62
  -4   0   5   -0.11    0.55
  -4   0   5    0.32    0.58
  -4   0   5    0.61    0.47
  -4   0   4   31.30    1.85
  -4   0   4   34.37    1.75
  -4   0   4   29.87    1.79
  -4   0   3    0.51    0.46
  -4   0   3    0.37    0.48
   4   0  -3    0.15    0.48
  -4   0   3    0.22    0.52
  -4   0   2 1582.63   52.32
  -4   0   2 1560.15   52.28
   4   0  -2 1572.85   52.06
   4   0  -2 1572.77   52.30
  -4   0   1    0.32    0.46
   4   0  -1    0.06    0.45
  -4   0   1    0.12    0.47
   4   0  -1    0.20    0.31
   4   0   0  812.38   27.11
  -4   0   0  759.15   27.05
  -4   0   0  824.12   27.05
   4   0   0  810.14   26.69
  -4   0  -1   -0.15    0.56
  -4   0  -1    0.07    0.49
  -4   0  -2  908.76   30.47
   4   0   2  877.86   30.45
  -4   0  -2  907.76   30.44
  -4   0  -3    0.22    0.58
   4   0   3    0.11    0.64
  -4   0  -3   -0.56    0.66
  -4   0  -4    3.10    0.94
   4   0   4    4.99    0.99
  -4   0  -4    4.56    1.00
  -4   0  -5   -0.16    0.83
   4   0   5    0.49    0.84
  -4   0  -5   -0.84    0.94
  -4   0  -6  139.96    6.16
  -4   0  -6  121.08    5.90
   4   0   6  130.57    6.02
  -4   0  -6  123.66    6.00
  -4   0  -7   -0.23    0.85
  -4   0  -7   -0.47    0.95
  -4   0  -7   -0.71    1.03
   4   0   7   -0.45    0.93
   4   0   7    0.23    0.85
   4   0   8   23.24    2.41
  -4   0  -8   23.63    2.48
  -4   0  -8   18.52    2.32
  -4   0  -8   21.65    2.34
   4   0   8   20.92    2.30
   4   0   8   21.59    2.36
  -4   0  -9   -0.63    1.07
   4   0   9    0.31    1.18
  -4   0  -9    0.62    1.05
   4   0   9   -0.30    1.17
   4   0   9   -1.22    1.15
   4   0  10  106.43    6.31
   4   0  10  102.11    6.29
   4   0  10  108.08    6.41
  -4   0 -10  106.62    6.47
  -4   0 -10  128.67    6.72
   4   0  11    0.36    1.41
  -4   0 -11    1.46    1.16
  -4   0 -11   -0.37    1.40
   4   0  11    0.72    1.10
   4   0  11    0.72    1.21
   4   0  12  447.85   17.94
  -4   0 -12  425.41   17.86
   4   0  13   -0.33    1.25
   4   0  13    0.33    1.06
  -4   0 -13   -0.34    1.16
   4   0  14    2.53    1.24
  -4   0 -14    1.45    1.14
   4   0  14    0.84    1.03
   4   0  15    0.21    0.99
  -4   0 -15   -0.65    0.89
  -4   0 -15    1.21    0.69
   4   0  15   -0.21    0.88
   4   0  16    1.27    0.95
  -4  -1  18   50.61    2.89
  -4   1  18   45.12    2.76
  -4  -1  18   48.58    2.78
  -4   1  18   48.68    2.76
  -4  -1  17   12.28    1.64
  -4   1  17   10.66    1.60
  -4  -1  17   11.02    1.59
  -4   1  17   10.91    1.58
  -4   1  17    9.97    1.18
  -4   1  16    0.84    1.24
  -4  -1  16   -0.85    1.32
  -4  -1  16    0.28    1.01
  -4   1  16    0.28    0.95
  -4  -1  15   21.67    2.64
  -4   1  15   20.10    2.54
  -4  -1  15   24.59    2.81
  -4   1  15   22.34    2.66
   4   1 -14   25.83    2.98
  -4  -1  14   28.27    3.06
  -4   1  14   25.25    2.86
  -4  -1  14   26.78    3.02
  -4   1  14   31.40    3.28
  -4   1  14   29.98    3.17
  -4  -1  14   29.63    3.21
  -4   1  13  113.31    6.58
  -4  -1  13  120.96    6.74
  -4   1  13  111.98    6.66
  -4  -1  13  119.42    6.78
  -4  -1  13  111.66    6.63
  -4   1  13  117.66    6.76
  -4  -1  13  116.13    6.73
  -4   1  13  103.02    6.53
   4   1 -13  117.37    6.79
   4  -1 -13  107.99    6.63
  -4  -1  12    5.02    1.63
  -4   1  12    3.93    1.64
   4  -1 -12    4.82    1.65
   4   1 -12    4.06    1.45
  -4   1  12    3.97    1.56
  -4  -1  12    3.68    1.59
   4   1 -12    2.97    1.04
  -4   1  12    4.29    1.61
  -4  -1  12    6.68    1.86
  -4  -1  12    3.01    1.58
  -4   1  12    1.98    1.36
  -4   1  11   14.70    2.12
  -4  -1  11   20.13    2.48
   4   1 -11   13.98    2.13
   4  -1 -11   13.60    2.27
  -4  -1  11   18.38    2.31
  -4   1  11   13.08    2.01
   4   1 -11   15.57    1.88
  -4  -1  11   16.57    2.21
  -4   1  11   13.67    2.08
  -4  -1  11   15.12    2.22
  -4   1  11    9.85    1.99
  -4  -1  10   -0.26    1.01
  -4   1  10   -0.51    0.99
   4   1 -10    0.27    1.11
   4  -1 -10   -0.27    1.17
  -4  -1  10   -0.79    1.11
  -4   1  10    0.52    0.96
  -4  -1  10   -0.80    1.35
  -4   1  10   -0.79    1.26
   4   1 -10    0.43    0.75
  -4   1  10    0.78    0.92
  -4  -1  10    0.52    0.89
   4   1  -9  640.42   23.13
  -4   1   9  637.49   23.11
  -4   1   9  620.78   23.35
  -4  -1   9  642.15   23.49
  -4  -1   9  652.25   23.47
  -4   1   9  640.08   23.43
  -4   1   9  660.37   23.23
   4  -1  -9  665.14   23.62
   4   1  -9  650.16   23.54
  -4   1   9  624.43   23.39
  -4  -1   9  656.98   23.49
   4   1  -8   18.12    1.94
   4  -1  -8   19.97    2.02
  -4  -1   7    1.56    0.54
  -4   1   7   -0.30    0.73
  -4   1   7    1.09    0.83
  -4  -1   7    1.27    0.74
  -4  -1   7    0.32    0.82
  -4   1   7    0.16    0.81
  -4  -1   6   95.04    4.19
  -4   1   6   89.37    4.13
  -4  -1   6   91.66    4.20
  -4   1   6   88.99    4.12
  -4   1   6   82.74    4.07
  -4  -1   6   84.71    3.60
  -4  -1   5 1389.70   46.87
  -4   1   5 1425.38   46.87
  -4   1   5 1352.53   46.79
  -4  -1   5 1391.47   46.83
  -4   1   5 1367.27   46.88
  -4  -1   5 1389.11   46.34
   4  -1  -5 1420.17   46.57
  -4   1   4    0.87    0.59
  -4  -1   4    0.94    0.34
  -4   1   4    0.09    0.49
  -4  -1   4    0.64    0.52
   4  -1  -4    0.36    0.43
  -4  -1   4    0.44    0.52
  -4   1   4    0.26    0.51
  -4   1   3 1870.45   63.75
  -4  -1   3 1928.28   63.36
   4  -1  -3 1910.99   63.53
  -4   1   3 1886.21   63.65
  -4  -1   3 1964.53   63.67
  -4   1   3 1913.34   63.62
  -4  -1   3 1912.73   63.64
  -4   1   2 2971.69   99.05
  -4  -1   2 3035.57   98.93
  -4   1   2 2988.20   98.93
   4  -1  -2 3005.73   98.86
   4  -1  -2 2978.92   98.92
   4   1  -2 2999.15   98.92
  -4  -1   2 2950.42   98.89
  -4   1   2 2998.19   98.89
  -4   1   1 2546.36   83.53
  -4  -1   1 2568.54   83.54
   4  -1  -1 2415.77   83.45
   4  -1  -1 2588.10   83.52
   4   1  -1 2527.77   83.52
  -4  -1   1 2500.13   83.49
  -4   1   1 2528.79   83.50
   4   1   0  609.36   20.36
   4  -1   0  616.24   20.36
  -4   1   0  593.14   20.31
  -4  -1   0  595.71   20.32
  -4  -1   0  588.46   20.12
  -4   1   0  585.77   20.40
  -4  -1  -1  173.49    6.31
  -4   1  -1  167.84    6.28
  -4   1  -1  167.35    6.38
  -4  -1  -1  163.02    6.13
  -4   1  -2   -0.09    0.52
  -4  -1  -2    0.09    0.52
  -4   1  -2    0.10    0.55
  -4  -1  -2   -0.08    0.43
   4  -1   2    0.10    0.53
   4   1   2    0.47    0.47
  -4  -1  -3   48.99    2.59
  -4   1  -3   46.82    2.56
   4  -1   3   48.05    2.58
   4   1   3   45.60    2.50
  -4   1  -3   47.61    2.61
  -4  -1  -3   47.25    2.46
  -4  -1  -4  115.90    4.97
  -4   1  -4   96.61    4.76
   4  -1   4  110.63    4.88
   4   1   4  115.74    4.91
  -4   1  -4  105.44    4.90
  -4  -1  -4  108.58    4.78
  -4   1  -5   29.13    2.30
  -4  -1  -5   26.52    2.16
  -4  -1  -5   27.83    2.16
   4  -1   5   27.69    2.16
   4   1   5   29.10    2.20
  -4  -1  -6  138.89    6.48
  -4   1  -6  135.21    6.42
   4  -1   6  141.91    6.47
   4   1   6  135.40    6.40
  -4  -1  -6  148.91    6.58
  -4   1  -6  134.88    6.41
   4  -1   6  145.95    6.48
   4   1   6  139.43    6.42
  -4   1  -6  142.75    6.53
  -4   1  -7  258.60   10.40
  -4  -1  -7  241.40   10.15
  -4   1  -7  238.31   10.25
  -4  -1  -7  234.46   10.25
   4   1   7  253.93   10.28
   4  -1   7  239.24   10.18
  -4   1  -7  240.57   10.21
  -4  -1  -7  239.16   10.26
   4  -1   7  243.67   10.20
   4   1   7  240.67   10.13
   4   1   7  247.20    9.69
   4  -1   8  175.23    8.24
   4   1   8  167.70    8.16
  -4   1  -8  177.66    8.34
  -4  -1  -8  180.82    8.35
   4   1   8  178.76    8.24
   4  -1   8  176.66    8.24
  -4  -1  -8  167.86    8.06
  -4   1  -8  184.83    8.40
   4  -1   8  170.15    8.13
   4   1   8  169.14    8.11
  -4   1  -8  181.94    8.33
  -4  -1  -8  171.62    8.22
  -4   1  -9  184.32    8.75
  -4  -1  -9  175.18    8.58
   4  -1   9  176.43    8.61
   4   1   9  191.43    8.75
   4  -1   9  175.01    8.63
   4   1   9  164.87    8.52
  -4  -1  -9  190.30    8.95
  -4   1  -9  174.73    8.65
   4  -1   9  179.17    8.68
   4   1   9  180.82    8.65
  -4   1 -10   82.44    5.40
  -4  -1 -10   88.31    5.47
   4  -1  10   75.92    5.23
   4   1  10   90.59    5.50
   4   1  10   81.14    5.41
   4  -1  10   97.58    5.75
  -4  -1 -10   80.42    5.39
  -4   1 -10   79.89    5.36
   4   1  10   89.77    5.51
   4  -1  10   82.86    5.45
  -4   1 -11  109.64    6.63
  -4  -1 -11  123.50    6.78
   4   1  11  128.06    6.84
   4  -1  11  107.27    6.52
  -4   1 -11  106.02    6.58
  -4  -1 -11  109.09    6.68
   4  -1  11  107.98    6.54
   4   1  11  110.31    6.50
   4  -1  11  118.17    6.75
   4   1  11  122.17    6.78
  -4  -1 -12  124.04    7.16
  -4   1 -12  123.72    7.19
   4   1  12  135.05    7.27
   4  -1  12  131.63    7.25
  -4  -1 -13   48.21    3.96
  -4   1 -13   53.53    4.09
   4   1  13   43.68    3.77
   4  -1  13   57.96    4.23
   4  -1  14    9.95    1.71
   4   1  14   12.72    1.86
  -4   1 -14   12.37    1.88
  -4  -1 -14   13.90    1.99
  -4   1 -14   11.31    1.66
   4   1  14   13.22    1.90
   4  -1  14   12.09    1.85
   4   1  15   19.03    1.95
   4  -1  15   22.64    2.04
   4  -1  15   15.09    1.74
  -4   1 -15   19.08    1.90
   4   1  15   18.55    1.85
  -4   1 -15   20.06    1.77
  -4  -1 -15   16.41    1.84
   4   1  16    2.69    0.96
   4  -1  16    2.30    0.94
  -4  -2  17    3.83    0.90
  -4   2  17    3.45    0.85
  -4   2  17    2.71    0.69
  -4   2  17    4.27    0.95
  -4  -2  17    6.00    1.01
  -4   2  16   37.87    2.73
  -4   2  16   42.25    2.61
  -4  -2  16   41.59    3.12
  -4   2  16   41.01    3.07
  -4   2  16   39.03    3.05
  -4  -2  16   44.69    3.22
  -4   2  15    4.52    1.17
  -4   2  15    2.91    1.15
  -4  -2  15    4.13    1.33
  -4   2  14   92.02    5.57
  -4  -2  14   80.94    5.37
  -4   2  13   57.10    4.28
  -4  -2  13   52.25    4.13
   4   2 -13   59.81    4.04
  -4  -2  13   59.50    4.39
  -4   2  13   50.62    4.10
   4   2 -13   57.44    4.26
  -4  -2  13   59.42    4.36
  -4   2  13   55.79    4.29
   4  -2 -13   51.22    4.22
  -4   2  13   57.10    4.26
  -4  -2  13   56.29    4.28
  -4   2  12   53.10    4.20
  -4  -2  12   57.90    4.34
  -4  -2  12   56.67    4.32
  -4   2  12   52.25    4.12
  -4   2  12   67.40    4.56
  -4  -2  12   62.62    4.44
   4   2 -12   59.35    4.33
  -4  -2  12   56.22    4.30
  -4   2  12   59.18    4.36
   4  -2 -12   61.52    4.52
   4   2 -12   58.48    4.32
   4   2 -12   69.87    4.33
   4  -2 -11   23.05    2.55
   4   2 -11   17.45    2.29
  -4   2  11   14.26    2.20
  -4  -2  11   12.99    2.02
   4   2 -11   19.31    2.20
  -4  -2  11   17.30    2.34
  -4   2  11   13.70    2.12
  -4  -2  11   16.25    2.22
  -4   2  11   10.65    2.00
  -4  -2  11   17.44    2.28
  -4   2  11   15.97    2.23
   4   2 -10    8.15    1.57
   4  -2 -10    6.91    1.49
  -4   2  10    8.48    1.83
  -4  -2  10    8.09    1.65
  -4  -2  10    6.69    1.45
  -4   2  10    9.47    1.69
  -4  -2  10    8.31    1.62
  -4   2  10    6.44    1.50
  -4   2  10    6.56    1.47
  -4  -2  10    7.47    1.49
   4   2 -10    9.99    1.57
  -4   2   9   30.21    2.58
  -4  -2   9   33.54    2.71
   4   2  -9   31.75    2.67
  -4   2   9   31.84    2.59
  -4  -2   9   34.71    2.69
  -4   2   9   31.20    2.61
  -4   2   9   28.80    2.24
  -4   2   9   35.06    2.38
   4   2  -9   29.91    2.62
   4  -2  -9   33.99    2.80
  -4   2   9   32.42    2.71
  -4   2   9   28.83    2.51
  -4  -2   9   33.03    2.71
  -4   2   8    4.64    1.09
   4  -2  -8    4.69    1.18
   4   2  -8    3.82    1.13
  -4   2   8    5.96    1.02
  -4   2   8    4.59    0.91
   4   2  -8    4.55    1.11
  -4   2   8    3.08    0.92
  -4  -2   8    2.94    0.98
  -4   2   8    4.51    1.09
  -4   2   8    2.55    0.92
  -4  -2   8    5.19    1.11
  -4   2   8    3.43    1.08
  -4  -2   8    3.76    1.11
  -4   2   7  391.13   13.94
  -4  -2   7  386.41   14.12
  -4   2   7  370.80   14.02
  -4  -2   7  389.01   14.10
  -4   2   7  369.27   14.01
  -4   2   7  358.01   14.13
   4  -2  -6    9.29    1.05
  -4   2   6    9.25    1.17
  -4  -2   6    9.99    1.26
  -4   2   6    8.21    1.32
  -4   2   6   10.81    1.23
  -4  -2   6    6.39    1.05
   4  -2  -5   58.82    2.89
  -4  -2   5   60.37    2.97
  -4   2   5   61.53    2.97
  -4   2   5   56.88    3.15
  -4   2   5   58.84    2.93
  -4  -2   5   59.44    2.97
   4  -2  -4  394.75   13.95
  -4   2   4  405.80   13.90
  -4  -2   4  390.39   13.90
  -4   2   4  390.41   14.22
  -4  -2   4  397.08   13.92
  -4   2   4  388.85   13.90
   4  -2  -3  484.12   16.53
  -4  -2   3  495.85   16.40
  -4   2   3  487.86   16.37
  -4   2   3  485.80   16.75
  -4  -2   3  449.26   15.85
  -4  -2   3  488.73   16.41
  -4   2   3  498.86   16.41
  -4  -2   2   78.00    3.23
  -4   2   2   80.96    3.24
   4   2  -2   79.37    3.23
   4  -2  -2   79.10    3.23
   4  -2  -2   75.12    3.40
  -4   2   2   78.78    3.54
  -4  -2   2   78.34    3.22
  -4   2   2   82.22    3.23
   4  -2  -1   91.71    3.68
   4   2  -1   93.69    3.69
  -4   2   1   89.93    3.66
  -4  -2   1   92.42    3.69
  -4  -2   1   92.27    3.70
  -4   2   1   94.44    3.70
  -4   2   1  107.58    4.05
  -4   2   0 1623.75   54.86
   4   2   0 1667.95   54.66
   4  -2   0 1634.62   54.66
  -4  -2   0 1645.76   54.68
  -4   2   0 1632.80   54.67
  -4   2   0 1624.74   54.92
  -4   2   0 1651.72   54.64
  -4  -2   0 1649.07   54.65
  -4  -2  -1   27.04    1.33
  -4   2  -1   29.38    1.79
  -4  -2  -1   25.95    1.55
  -4   2  -1   25.08    1.54
   4   2   1   26.58    1.58
   4  -2   1   29.28    1.64
  -4  -2  -2  166.74    6.38
  -4   2  -2  163.66    6.34
  -4  -2  -2  164.59    6.11
  -4   2  -2  159.47    6.55
  -4  -2  -3  217.23    8.33
  -4   2  -3  219.60    8.30
  -4   2  -3  211.49    8.46
  -4  -2  -3  216.12    8.08
   4  -2   3  220.03    8.33
   4   2   3  212.08    8.25
  -4  -2  -4   41.61    2.50
  -4   2  -4   35.53    2.36
  -4   2  -4   35.44    2.48
  -4  -2  -4   40.55    2.32
   4   2   4   34.42    2.29
   4  -2   4   33.41    2.29
  -4   2  -5    4.06    1.01
  -4  -2  -5    4.12    0.97
   4   2   5    2.48    0.94
  -4  -2  -5    3.12    0.87
  -4  -2  -6  131.34    6.28
  -4   2  -6  139.56    6.27
  -4   2  -6  127.01    6.27
  -4  -2  -6  129.80    6.05
   4  -2   6  129.57    6.21
   4   2   6  130.86    6.20
   4   2   6  133.88    6.14
   4  -2   6  135.34    6.27
   4   2   6  135.16    6.23
  -4  -2  -6  136.00    6.33
  -4   2  -6  131.24    6.24
  -4   2  -7  213.38    9.76
  -4  -2  -7  222.20    9.83
   4   2   7  243.74    9.74
   4  -2   7  234.99    9.91
   4   2   7  227.38    9.82
   4   2   7  229.62    9.87
   4  -2   7  246.38   10.03
  -4   2  -7  225.15    9.86
  -4  -2  -7  231.06    9.92
  -4  -2  -7  236.24    9.75
  -4   2  -7  230.36    9.99
   4   2   8   91.47    5.31
   4  -2   8   96.96    5.43
   4  -2   8  105.93    5.60
   4   2   8   89.21    5.29
   4   2   8  100.63    5.14
  -4  -2  -8   97.85    5.46
  -4   2  -8   93.25    5.39
  -4   2  -8   93.36    5.50
  -4  -2  -8   95.30    5.25
   4  -2   8   87.66    5.23
   4   2   8   85.12    5.15
   4   2   8   88.53    4.86
   4  -2   9  193.83    9.43
   4   2   9  203.01    9.44
   4   2   9  193.42    8.80
  -4  -2  -9  202.82    9.58
  -4   2  -9  202.99    9.57
   4  -2   9  229.90    9.85
   4   2   9  195.49    9.40
  -4   2  -9  207.02    9.70
  -4  -2  -9  196.62    9.34
   4   2   9  219.56    9.66
   4  -2   9  226.77    9.80
   4   2  10   52.85    4.06
   4  -2  10   47.98    3.96
   4   2  10   55.78    3.63
   4  -2  10   51.77    4.17
   4   2  10   45.70    3.94
   4   2  10   52.14    4.11
   4  -2  10   61.01    4.33
  -4   2 -10   55.12    4.30
  -4  -2 -10   53.13    4.21
  -4   2 -10   63.75    4.48
  -4  -2 -10   51.51    3.96
  -4  -2 -11   16.76    2.23
  -4   2 -11   14.45    2.27
   4  -2  11   12.08    2.10
   4   2  11   14.87    2.27
   4  -2  11   16.82    2.43
   4   2  11   15.79    2.31
   4  -2  11   16.81    2.47
   4   2  11   12.75    2.19
   4   2  12   18.63    2.47
   4  -2  12   23.61    2.72
  -4   2 -12   24.37    2.74
  -4  -2 -12   20.59    2.54
   4  -2  12   25.87    2.88
   4   2  12   21.79    2.60
  -4   2 -13    3.66    1.31
   4  -2  13    2.87    1.29
   4   2  13    3.65    1.22
   4   2  13    3.65    1.39
   4  -2  13    1.72    1.11
  -4  -2 -13    4.14    1.31
  -4   2 -13    3.52    1.18
   4   2  14   80.53    4.41
   4  -2  14   76.94    4.38
  -4   2 -14   78.25    4.46
  -4  -2 -14   74.26    4.38
   4  -2  14   72.67    4.29
   4   2  14   70.60    4.22
  -4   2 -14   77.47    4.37
   4  -2  15    2.16    0.77
  -4   2 -15    1.37    0.82
   4   2  15    2.81    0.78
   4  -2  15    2.30    0.82
   4   2  15    1.55    0.67
  -4   3  17    9.41    0.95
  -4   3  16   36.81    2.47
  -4  -3  16   38.28    2.47
  -4   3  16   39.46    2.48
  -4  -3  15   10.51    1.52
  -4   3  15    9.02    1.44
  -4  -3  15   10.90    1.54
  -4   3  15   10.84    1.53
  -4  -3  14   31.97    2.85
  -4   3  14   33.52    2.92
  -4   3  14   36.02    3.00
   4   3 -14   39.89    3.10
  -4   3  13   29.03    2.84
  -4  -3  13   25.56    2.69
  -4   3  12    0.30    1.25
  -4  -3  12    0.30    1.25
  -4  -3  12   -0.30    1.29
  -4   3  12    0.30    1.12
   4   3 -12    2.83    1.16
  -4   3  11    9.98    1.90
  -4  -3  11    8.27    1.79
  -4  -3  11   10.22    1.85
  -4   3  11   11.36    1.99
   4   3 -11   13.38    2.00
  -4   3  11    9.15    1.65
  -4  -3  11    7.87    1.63
  -4   3  11    6.30    1.66
  -4  -3  11    8.01    1.66
  -4   3  10   15.01    1.72
  -4   3  10   13.98    1.92
  -4  -3  10   12.42    1.81
   4   3 -10   10.65    1.82
  -4  -3  10   13.72    1.87
  -4   3  10   12.32    1.73
  -4  -3  10   11.16    1.81
  -4   3  10   12.73    1.86
  -4   3   9   53.96    3.30
  -4  -3   9   51.67    3.45
  -4   3   9   58.60    3.54
  -4   3   9   59.11    3.88
   4   3  -9   48.14    3.67
  -4  -3   9   40.69    3.20
  -4   3   9   49.64    3.44
  -4   3   9   54.31    3.43
  -4   3   8  160.89    7.09
  -4  -3   8  166.78    7.29
  -4   3   8  173.63    7.73
  -4   3   8  175.74    7.80
   4   3  -8  166.35    7.69
  -4  -3   8  159.48    7.18
  -4   3   8  155.57    7.17
  -4   3   8  164.95    7.34
  -4   3   7  165.68    7.00
   4   3  -7  157.95    7.37
  -4   3   7  157.58    7.35
  -4   3   7  159.77    7.34
   4  -3  -7  165.98    6.74
  -4   3   7  165.19    7.16
  -4   3   6  307.35   11.43
  -4   3   6  292.84   11.71
  -4   3   6  289.18   11.68
  -4  -3   6  293.53   11.14
  -4   3   6  293.02   11.09
   4   3  -6  316.00   11.87
  -4  -3   6  288.86   11.11
  -4   3   6  291.94   11.14
  -4   3   6  327.15   11.73
  -4   3   5  718.09   26.67
  -4  -3   5  776.60   26.74
  -4   3   5  815.91   27.43
  -4   3   5  807.34   26.73
  -4  -3   5  801.79   26.76
  -4   3   4   49.80    2.91
  -4  -3   4   43.82    2.32
  -4   3   4   51.63    2.39
  -4  -3   4   47.84    2.37
  -4   3   4   50.32    2.40
  -4   3   4   50.19    2.94
   4  -3  -4   54.28    2.75
  -4   3   3   54.47    2.33
  -4  -3   3   48.37    2.28
   4  -3  -3   57.70    2.86
  -4   3   3   45.37    2.25
  -4  -3   3   55.27    2.34
  -4   3   3   50.82    2.91
  -4  -3   2   18.55    1.11
  -4   3   2   21.81    1.14
  -4   3   2   18.76    1.59
   4  -3  -2   20.32    1.59
  -4   3   2   18.31    1.08
  -4  -3   2   17.46    1.06
  -4   3   1    2.68    0.43
  -4   3   1    2.66    0.75
  -4  -3   1    2.70    0.44
  -4   3   0  119.71    4.79
  -4  -3   0  117.36    4.28
  -4   3   0  111.16    4.26
   4   3   0  103.10    4.22
   4  -3   0  108.45    4.22
  -4  -3   0  114.87    4.28
  -4   3   0  117.96    4.28
  -4   3  -1  815.66   28.40
  -4   3  -1  871.43   28.68
  -4  -3  -1  840.92   28.14
  -4   3  -1  790.71   28.10
  -4   3  -1  867.34   28.14
  -4  -3  -1  842.23   28.12
   4   3   1  820.96   28.11
   4  -3   1  827.90   28.09
   4  -3   2   28.43    1.78
   4   3   2   30.77    1.86
  -4   3  -2   28.82    1.83
   4   3   2   32.59    2.32
  -4   3  -2   32.13    2.14
  -4  -3  -2   33.02    1.86
  -4   3  -2   34.38    1.88
   4   3   3   25.63    2.17
  -4  -3  -3   23.53    1.72
  -4   3  -3   24.25    1.72
  -4   3  -3   26.14    2.03
  -4   3  -4  101.74    5.04
  -4  -3  -4   93.45    4.51
  -4   3  -4   95.92    4.53
   4   3   4  107.24    5.15
  -4   3  -5    6.34    1.28
  -4   3  -5    5.68    1.14
   4   3   5    6.75    1.37
   4   3   6  177.24    8.11
   4  -3   6  181.66    7.88
   4   3   6  167.76    7.73
  -4   3  -6  188.08    8.19
   4   3   6  182.20    7.93
   4   3   7   -0.24    0.83
  -4   3  -7   -0.55    0.81
   4   3   7   -0.54    0.88
   4  -3   7    0.48    0.77
   4   3   7   -0.48    0.89
  -4  -3  -7   -0.25    0.97
  -4   3  -7   -1.49    0.96
   4   3   8   74.49    4.64
   4   3   8   69.44    4.31
  -4   3  -8   71.55    4.66
   4  -3   8   68.26    4.42
   4   3   8   66.35    4.36
  -4   3  -8   73.13    4.57
  -4  -3  -8   66.91    4.44
   4   3   8   78.11    4.61
   4  -3   8   72.38    4.54
   4   3   9   25.80    2.58
   4   3   9   22.07    2.37
   4  -3   9   27.56    2.68
   4   3   9   26.35    2.72
  -4   3  -9   29.72    2.89
   4  -3   9   22.56    2.45
  -4   3  -9   25.03    2.68
  -4  -3  -9   19.86    2.43
   4   3   9   25.21    2.69
   4  -3  10   15.26    2.14
   4   3  10   17.06    2.25
   4   3  10   16.15    2.03
  -4   3 -10   18.00    2.35
   4  -3  10   14.06    2.14
   4   3  10   10.37    1.94
  -4   3 -10   16.86    2.27
  -4   3 -11    5.54    1.42
   4   3  11    5.95    1.36
   4  -3  11    3.53    1.24
   4   3  11    3.23    1.33
   4  -3  12    3.89    1.21
   4   3  12    2.34    0.91
  -4   3 -12    3.57    1.24
  -4  -3 -12    5.11    1.29
   4   3  12    2.84    1.02
   4  -3  12    4.15    1.15
  -4   3 -12    2.38    1.20
   4   3  13    0.94    0.68
  -4   3 -13   -0.25    0.91
   4  -3  13   -0.61    0.76
   4  -3  13   -0.20    0.76
  -4   3 -14    0.92    0.74
  -4   4  16   10.71    1.16
  -4   4  16   12.48    1.25
  -4   4  15    3.02    0.91
  -4   4  15    3.34    0.93
  -4   4  14   -0.67    0.94
   4   4 -14   -0.23    0.69
   4   4 -14    1.21    0.89
  -4   4  14    0.46    0.84
  -4   4  13  117.03    6.30
   4   4 -13  129.13    6.60
  -4   4  13  122.21    6.39
  -4   4  12   56.10    4.07
  -4   4  11   22.32    2.61
   4   4 -11   24.42    2.78
  -4   4  10   29.17    3.02
  -4   4  10   28.11    2.67
  -4   4  10   25.42    2.49
  -4   4   9   89.30    5.42
   4   4  -9   84.77    5.27
  -4   4   9   89.92    5.04
  -4   4   9   85.28    4.83
  -4   4   8   55.39    3.85
  -4   4   8   58.96    4.15
  -4   4   8   62.67    4.39
   4   4  -8   58.33    4.11
  -4   4   8   60.25    3.75
  -4   4   7    3.60    1.22
  -4   4   7    3.19    1.06
   4   4  -7    1.07    0.96
  -4   4   7    1.32    1.21
  -4   4   7    1.03    0.93
   4  -4  -7    2.38    0.77
  -4   4   7    4.48    1.36
  -4   4   6  125.73    5.87
   4   4  -6  118.00    6.10
  -4   4   6  118.46    6.02
  -4   4   6  110.76    6.02
  -4   4   6  129.83    6.36
   4  -4  -6  125.00    5.54
  -4   4   6  127.81    6.13
  -4   4   5    1.74    0.92
   4   4  -5    1.99    0.93
  -4   4   5    2.42    0.94
  -4   4   5    2.33    0.89
  -4   4   5    2.35    0.95
   4  -4  -5    2.46    0.79
   4   4  -4  165.66    7.32
  -4   4   4  172.82    7.33
  -4   4   4  162.93    7.24
  -4   4   4  154.52    7.25
  -4   4   4  173.20    7.42
  -4   4   4  176.80    7.42
   4  -4  -4  166.48    7.06
  -4   4   3   59.76    3.56
   4  -4  -3   59.01    3.39
  -4   4   3   64.70    3.61
  -4   4   3   64.91    3.62
  -4   4   2   27.29    2.16
  -4   4   2   30.27    2.36
   4  -4  -2   37.71    2.46
  -4   4   2   36.73    2.46
   4   4  -2   37.49    2.41
  -4   4   2   29.41    2.37
  -4   4   1  217.53    8.77
  -4   4   1  222.94    9.18
   4  -4  -1  229.29    9.19
  -4   4   1  235.23    9.05
   4   4  -1  242.22    9.24
  -4   4   1  217.61    9.19
  -4   4   0   18.38    1.79
  -4   4   0   19.14    1.63
   4   4   0   20.43    1.94
  -4   4   0   14.93    1.67
  -4   4  -1  441.85   15.83
  -4   4  -1  397.04   15.75
  -4   4  -1  418.19   15.74
   4   4   1  425.47   15.90
  -4   4  -1  423.91   15.19
  -4   4  -2  152.25    6.85
  -4   4  -2  149.44    6.89
   4   4   2  151.06    6.31
   4   4   2  153.23    7.05
   4   4   3  244.77   10.62
  -4   4  -3  259.19   10.54
   4   4   3  259.82    9.94
   4   4   4  469.79   17.53
   4   4   4  451.30   18.09
  -4   4  -4  449.82   17.90
   4   4   4  504.38   17.43
   4   4   4  487.14   17.92
   4   4   5   86.45    4.61
   4   4   5   91.33    5.23
   4   4   5   82.27    4.83
  -4   4  -5   87.13    5.00
   4   4   6   15.04    2.14
   4   4   6   12.66    1.69
  -4   4  -6   14.93    2.05
   4   4   6   14.21    2.04
   4   4   7   33.50    2.74
   4   4   7   35.71    3.28
  -4   4  -7   38.26    3.32
   4   4   7   32.77    2.96
   4   4   8   67.33    4.05
  -4   4  -8   65.14    4.57
   4   4   8   66.89    4.39
   4   4   8   64.75    4.61
  -4   4  -9    4.60    1.44
   4   4   9    6.00    1.53
   4   4  10  137.78    6.86
   4   4  10  133.44    6.90
   4   4  11   -0.67    0.76
  -4   4 -11   -0.29    0.92
   4   4  12    1.75    0.83
  -4   4 -12    2.43    1.00
   4   4  13   15.57    1.43
  -4   4 -13   14.20    1.61
  -4   4 -14   -0.61    0.77
  -4   5  15   34.87    2.21
  -4   5  15   34.74    2.06
  -4   5  14   32.04    2.34
  -4   5  14   28.84    2.19
  -4   5  13    0.22    0.81
  -4   5  13    0.22    0.86
   4   5 -12   59.33    4.07
  -4   5  12   56.91    3.48
   4   5 -11  182.66    8.80
  -4   5  11  180.57    8.73
  -4   5  11  179.55    8.59
  -4   5  11  186.68    8.26
  -4   5  10    7.83    1.79
   4   5 -10    4.90    1.40
  -4   5  10    3.67    1.19
   4   5  -9    4.27    1.35
  -4   5   9    1.78    1.03
  -4   5   9    1.40    1.03
  -4   5   9    2.73    1.54
   4   5  -8  188.69    8.94
  -4   5   8  185.81    9.11
  -4   5   8  185.93    8.43
  -4   5   8  181.22    8.62
   4   5  -7    4.55    1.37
  -4   5   7    6.51    1.82
  -4   5   7    2.23    1.09
  -4   5   7    4.18    1.42
   4   5  -6   31.84    2.86
  -4   5   6   31.54    2.93
  -4   5   6   28.17    2.90
  -4   5   6   27.97    2.65
  -4   5   6   32.50    2.94
   4  -5  -6   32.81    2.47
  -4   5   5   18.73    2.21
   4   5  -5   20.26    2.18
  -4   5   5   16.27    1.97
  -4   5   5   19.10    2.15
   4   5  -5   21.31    2.13
   4  -5  -5   19.19    1.93
  -4   5   5   16.76    2.23
   4   5  -4    1.73    0.99
  -4   5   4    2.93    1.06
  -4   5   4    1.65    1.17
   4   5  -4    2.59    1.03
   4   5  -4    0.63    0.85
  -4   5   4    1.78    1.11
  -4   5   4    1.94    1.02
   4  -5  -4    2.44    0.89
  -4   5   3  130.29    6.35
  -4   5   3  119.85    6.15
  -4   5   3  127.07    6.32
   4   5  -3  137.15    6.25
   4   5  -3  134.07    6.40
  -4   5   3  140.20    6.44
   4  -5  -3  121.39    6.09
   4   5  -2    3.11    1.03
   4  -5  -2    3.06    1.08
  -4   5   2    3.19    1.03
  -4   5   2    3.65    1.02
  -4   5   2    4.72    1.22
   4  -5  -1  116.05    5.88
  -4   5   1  118.68    5.69
   4   5  -1  129.35    6.04
  -4   5   1  109.40    5.85
  -4   5   1  116.87    5.66
   4   5  -1  119.62    5.77
  -4   5   0   21.19    2.21
   4  -5   0   24.48    2.32
  -4   5   0   21.97    1.99
   4   5   0   22.82    2.14
   4   5   0   23.90    2.21
   4   5   0   25.01    2.17
   4   5   0   23.51    2.33
  -4   5   0   23.43    2.01
   4   5   1  138.52    6.43
  -4   5  -1  137.02    6.13
  -4   5  -1  124.22    6.54
   4   5   1  135.35    6.52
   4   5   1  143.13    6.53
   4   5   1  130.07    6.82
  -4   5  -2    5.04    1.04
   4   5   2    3.95    0.89
  -4   5  -2    5.22    1.30
   4   5   2    7.77    1.45
   4   5   2    5.20    1.16
   4   5   2    4.74    1.19
   4   5   2    8.79    1.73
  -4   5  -2    5.69    1.25
  -4   5  -3    2.73    0.98
   4   5   3    2.42    0.86
  -4   5  -3    6.33    1.36
   4   5   3    3.54    1.22
   4   5   3    2.90    1.19
   4   5   3    6.24    1.56
   4   5   3    4.24    1.20
   4   5   4  131.77    6.50
  -4   5  -4  129.51    6.85
  -4   5  -4  131.10    6.80
   4   5   4  138.62    6.98
   4   5   4  124.74    6.65
   4   5   4  147.38    7.36
   4   5   5  260.91   10.89
  -4   5  -5  262.07   11.36
  -4   5  -5  251.83   11.16
   4   5   5  263.59   11.28
   4   5   5  257.89   11.68
   4   5   6   42.00    3.20
  -4   5  -6   37.91    3.38
  -4   5  -6   39.55    3.38
   4   5   6   40.22    3.38
   4   5   6   45.61    3.85
  -4   5  -7  154.59    8.02
   4   5   7  174.83    8.10
   4   5   7  157.75    7.48
  -4   5  -7  160.05    7.98
   4   5   8   33.03    3.00
   4   5   8   27.36    2.82
   4   5   9    0.27    0.95
   4   5   9   -0.59    1.09
  -4   5  -9   -0.29    1.05
   4   5  10    1.21    0.91
   4   5  10    1.47    0.99
  -4   5 -10    1.28    0.84
   4   5  11   20.78    1.99
   4   5  11   19.10    1.82
  -4   5 -11   16.51    1.86
   4   5  12    6.76    1.03
  -4   5 -12    6.02    1.01
  -4   6  14   43.59    2.17
  -4   6  14   33.81    1.94
  -4   6  13   34.77    2.23
  -4   6  13   26.91    2.03
  -4   6  12   53.43    3.28
  -4   6  12   53.14    3.01
  -4   6  12   56.86    3.36
  -4   6  11    9.05    1.52
  -4   6  11    7.09    1.31
  -4   6  11    6.13    1.15
  -4   6  10    7.22    1.42
   4   6 -10   11.53    1.78
  -4   6   9    2.04    1.11
   4   6  -9    1.46    1.18
  -4   6   9    2.36    1.08
  -4   6   9    1.35    1.02
  -4   6   9    1.88    1.23
  -4   6   8  137.87    7.33
  -4   6   8  134.15    6.79
  -4   6   8  134.22    6.91
   4   6  -7   71.77    4.74
  -4   6   7   80.55    5.14
  -4   6   7   74.95    4.57
  -4   6   7   78.83    4.80
  -4   6   6    1.94    1.35
  -4   6   6    1.57    1.08
   4   6  -6    1.43    1.00
  -4   6   5    0.30    1.06
  -4   6   5    0.53    0.99
  -4   6   5    0.55    0.96
  -4   6   4  417.81   17.13
  -4   6   4  431.39   17.06
  -4   6   4  430.94   17.04
   4  -6  -4  421.83   16.55
   4   6  -3   48.54    3.42
  -4   6   3   53.63    3.74
  -4   6   3   50.91    3.56
   4  -6  -3   43.19    3.25
  -4   6   3   46.09    3.47
  -4   6   2   25.70    2.48
  -4   6   2   20.66    2.23
   4  -6  -2   22.89    2.32
  -4   6   2   20.14    2.33
  -4   6   1  157.24    7.25
   4   6  -1  164.73    7.49
  -4   6   1  146.16    6.98
   4  -6  -1  152.43    7.36
  -4   6   1  149.46    7.49
   4  -6   0    1.37    0.98
   4   6   0    1.52    1.10
  -4   6   0    3.55    1.03
   4   6   0    1.10    0.88
  -4   6   0    4.46    1.37
  -4   6  -1  110.70    5.36
   4   6   1  100.09    5.56
   4   6   1  111.92    6.03
   4  -6   1   94.53    5.59
  -4   6  -1   95.79    5.58
  -4   6  -2    3.72    1.21
   4  -6   2    2.64    1.17
  -4   6  -2    4.84    1.07
   4   6   2    3.64    1.18
   4   6   2    6.81    1.38
   4   6   2    4.46    1.39
   4  -6   3   62.89    4.32
   4   6   3   59.44    4.03
   4   6   3   63.75    4.23
  -4   6  -3   61.01    4.21
   4   6   3   65.39    4.56
   4   6   4    7.70    1.61
  -4   6  -4    7.26    1.56
   4   6   4    7.52    1.57
   4   6   5   15.00    2.11
   4   6   5   14.59    2.25
   4   6   5   15.47    2.00
   4   6   6    7.90    1.83
   4   6   6    8.12    1.45
   4   6   6    8.26    1.67
  -4   6  -6    5.50    1.36
  -4   6  -7   22.93    2.35
   4   6   7   24.76    2.52
   4   6   7   18.23    2.46
   4   6   8   23.85    2.05
   4   6   8   25.42    2.45
  -4   6  -8   23.69    2.27
   4   6   8   26.51    2.60
   4   6   9    2.27    0.95
   4   6   9    1.08    0.91
   4   6   9    1.67    0.71
   4   6  10    5.07    1.14
   4   6  10    3.77    0.94
  -4   7  12   11.25    1.07
  -4   7  11    0.90    0.83
  -4   7  10   16.36    1.68
  -4   7  10   13.52    1.44
  -4   7   9    3.68    1.07
  -4   7   9    1.27    0.81
  -4   7   8    4.82    1.15
  -4   7   8    4.29    1.32
  -4   7   8    4.96    1.07
  -4   7   7    0.21    0.92
  -4   7   7   -0.45    0.89
  -4   7   7   -0.27    0.89
  -4   7   6   91.24    5.06
  -4   7   6   97.40    5.11
  -4   7   5   71.45    4.21
  -4   7   5   68.41    4.16
  -4   7   5   60.85    4.21
  -4   7   4   57.76    3.83
  -4   7   4   55.85    3.74
  -4   7   4   63.34    4.03
  -4   7   3   69.68    4.30
   4   7  -3   77.89    4.45
  -4   7   3   65.56    4.21
  -4   7   3   71.13    4.18
   4   7  -2   14.96    1.95
  -4   7   2   13.67    1.83
  -4   7   2   16.67    1.85
  -4   7   1   78.87    4.50
   4   7  -1   81.11    4.73
  -4   7   0   12.27    1.78
  -4   7   0   16.34    1.87
   4   7   0   13.26    1.95
  -4   7  -1  431.44   17.53
  -4   7  -1  484.15   17.27
   4   7   1  492.92   17.82
   4   7   1  441.24   17.65
  -4   7  -2   70.08    4.42
   4   7   2   83.39    4.71
   4   7   2   78.41    4.75
  -4   7  -3   60.59    3.96
   4   7   3   74.83    4.25
   4   7   3   69.23    4.41
   4   7   4    2.22    1.04
  -4   7  -4    0.22    0.81
   4   7   5   60.97    3.73
   4   7   5   68.40    4.28
   4   7   6   67.87    3.61
   4   7   6   55.75    3.87
   4   7   7   11.79    1.27
   4   7   7   12.68    1.65
   4   7   8    1.76    0.55
   4   7   8    2.43    0.89
  -4   8   9    1.27    0.74
  -4   8   8   68.97    3.39
  -4   8   7   -0.43    0.76
  -4   8   6    3.43    0.91
  -4   8   5    0.65    0.66
  -4   8   5    0.30    0.60
  -4   8   4   33.83    2.37
  -4   8   4   37.13    2.49
  -4   8   3    2.27    0.79
  -4   8   3    1.80    0.74
  -4   8   2   16.72    1.63
  -4   8   2   15.20    1.53
  -4   8   1    4.46    0.93
  -4   8   1    4.94    0.98
  -4   8   0   72.01    3.91
   4   8   0   90.52    4.37
   4   8   1   23.72    2.05
   4   8   2   49.86    3.03
   4   8   3    6.36    1.06
   4   8   3    4.77    0.91
   4   8   4    7.60    1.07
   4   8   4    8.16    1.10
   4   8   5   13.19    1.22
   4   8   6    1.15    0.58
  -5   0  18   55.43    3.09
  -5   0  18   59.78    3.20
  -5   0  17   -0.96    1.21
  -5   0  16   72.45    4.89
  -5   0  16   76.32    4.88
  -5   0  15    0.69    1.21
  -5   0  15    0.35    1.10
  -5   0  14    4.72    1.79
  -5   0  14   -0.36    1.66
  -5   0  14    2.21    1.63
  -5   0  14    1.46    1.37
  -5   0  13    1.42    1.13
  -5   0  13   -0.36    1.34
  -5   0  13    0.36    1.31
   5   0 -13    1.83    1.41
  -5   0  13   -0.72    1.18
  -5   0  12   63.21    4.61
  -5   0  12   58.72    4.46
   5   0 -12   67.04    4.72
  -5   0  12   58.28    4.52
  -5   0  12   66.30    4.64
  -5   0  11    0.29    1.08
  -5   0  11   -0.89    1.17
  -5   0  11    0.90    1.07
   5   0 -11    0.30    1.14
  -5   0  11    0.30    1.12
  -5   0  10  135.64    6.80
  -5   0  10  132.65    6.75
  -5   0  10  135.74    6.79
  -5   0  10  142.78    6.86
   5   0 -10  140.75    6.91
  -5   0   9    1.33    0.95
  -5   0   9   -0.22    0.87
   5   0  -9   -0.45    0.89
  -5   0   9   -0.45    0.89
  -5   0   8 2211.41   72.91
   5   0  -8 2121.35   73.37
  -5   0   7   -0.25    0.74
  -5   0   7   -0.32    0.85
  -5   0   7   -0.48    0.89
  -5   0   6  199.33    7.77
  -5   0   6  210.02    8.07
  -5   0   6  204.93    8.06
  -5   0   5    0.12    0.60
  -5   0   5    0.11    0.59
  -5   0   5    0.10    0.46
  -5   0   4   59.11    2.97
  -5   0   4   63.39    3.02
  -5   0   4   64.76    2.89
  -5   0   3    0.46    0.50
  -5   0   3   -0.17    0.53
   5   0  -3    0.43    0.57
   5   0  -3    0.52    0.39
  -5   0   3   -0.41    0.54
   5   0  -2  985.76   34.21
  -5   0   2 1036.97   34.26
  -5   0   2 1034.68   34.21
   5   0  -2 1013.51   33.90
  -5   0   1    0.08    0.52
  -5   0   1    0.36    0.45
   5   0  -1    0.12    0.29
   5   0  -1    0.16    0.49
  -5   0   1    0.15    0.53
  -5   0   0 2437.07   79.51
   5   0   0 2397.97   79.05
  -5   0   0 2323.45   79.51
   5   0   0 2422.75   79.62
  -5   0  -1   -0.09    0.57
  -5   0  -1    0.55    0.54
  -5   0  -2 2758.43   93.59
  -5   0  -2 2811.09   93.59
   5   0   2 2877.14   93.64
   5   0   3    0.13    0.70
  -5   0  -3   -0.38    0.67
  -5   0  -3   -0.66    0.84
   5   0   4    8.35    1.28
  -5   0  -4    6.49    1.21
  -5   0  -4    9.19    1.28
  -5   0  -5   -1.51    0.96
  -5   0  -6  250.54   10.22
   5   0   6  254.10   10.26
   5   0   6  238.66   10.11
  -5   0  -6  251.87   10.32
  -5   0  -6  244.32   10.24
  -5   0  -7   -0.26    0.90
   5   0   7   -0.25    0.95
  -5   0  -7    0.25    0.83
  -5   0  -7    0.26    0.95
   5   0   7    0.25    0.96
   5   0   8  197.31    9.21
  -5   0  -8  204.60    9.38
  -5   0  -8  201.33    9.24
  -5   0  -8  201.97    9.34
   5   0   8  194.21    9.13
   5   0   8  195.67    9.15
  -5   0  -9   -0.67    1.67
  -5   0  -9   -1.63    1.17
   5   0   9   -1.30    1.58
   5   0   9   -1.28    1.29
   5   0   9    0.32    1.24
  -5   0 -10    1.45    1.40
  -5   0 -10    4.61    1.62
   5   0  10    2.10    1.32
   5   0  10    2.10    1.44
   5   0  10    1.40    1.55
  -5   0 -11   -0.37    1.17
   5   0  11    0.36    1.07
   5   0  11   -0.36    1.63
   5   0  11    1.45    1.36
   5   0  12    4.54    1.60
  -5   0 -12    3.26    1.34
   5   0  13   -0.94    1.33
  -5   0 -13    0.32    1.16
  -5   0 -14   81.49    4.39
  -5   0 -14   90.83    5.08
   5   0  14   96.73    5.10
   5   0  14   80.96    4.84
  -5   0 -15   -0.55    0.72
   5   0  15   -0.18    0.97
   5   0  15   -0.70    0.94
  -5   1  18    1.46    0.92
  -5  -1  18    0.74    0.93
  -5   1  18    1.69    0.52
  -5  -1  18    0.88    0.86
  -5   1  18   -0.29    0.77
  -5   1  17   56.77    3.66
  -5  -1  17   60.00    3.77
  -5  -1  17   63.49    3.87
  -5   1  17   55.69    3.68
  -5  -1  16    8.69    1.69
  -5   1  16   10.32    1.80
  -5   1  16    6.34    1.68
  -5  -1  16    7.28    1.68
  -5  -1  15   46.49    3.93
  -5   1  15   48.98    3.98
  -5   1  15   47.58    3.89
  -5  -1  15   56.84    4.16
  -5  -1  14   37.94    3.63
  -5   1  14   35.78    3.54
  -5  -1  14   36.05    3.54
  -5   1  14   48.61    3.95
  -5   1  14   41.39    3.83
  -5  -1  14   37.93    3.65
  -5   1  14   35.76    3.58
  -5  -1  14   35.09    3.57
   5   1 -14   36.40    3.47
  -5   1  13   25.60    3.01
  -5  -1  13   26.26    2.96
  -5  -1  13   21.05    2.79
  -5   1  13   23.63    2.89
  -5  -1  13   16.66    2.56
  -5   1  13   22.78    2.93
  -5   1  13   25.08    2.87
  -5  -1  13   23.12    2.85
   5  -1 -13   21.57    2.77
   5   1 -13   21.20    2.77
   5   1 -12  260.99   11.38
  -5  -1  12  280.59   12.25
  -5   1  12  287.45   12.30
  -5   1  12  284.25   12.21
  -5  -1  12  295.36   12.37
  -5   1  12  260.90   12.01
  -5  -1  12  265.20   12.06
  -5  -1  12  291.30   12.34
  -5   1  12  279.16   12.21
   5  -1 -12  282.92   12.33
   5   1 -12  266.70   12.12
   5   1 -11   99.81    5.47
  -5   1  11  103.45    5.96
  -5  -1  11  108.94    6.04
  -5   1  11  116.69    6.10
  -5  -1  11  107.63    6.03
  -5   1  11  103.51    5.94
  -5  -1  11  102.80    5.94
  -5  -1  11  111.42    6.06
  -5   1  11  105.53    5.93
   5  -1 -11  117.07    6.28
   5   1 -11   96.37    5.93
  -5  -1  10   37.76    3.07
  -5   1  10   38.31    3.04
  -5   1  10   33.71    2.74
  -5  -1  10   38.81    3.11
  -5   1  10   31.24    2.84
  -5   1  10   39.03    3.07
  -5  -1  10   39.89    3.10
   5   1 -10   37.88    3.08
   5  -1 -10   37.71    3.08
  -5  -1  10   45.31    3.30
  -5   1  10   36.11    2.99
   5   1 -10   34.60    2.77
  -5   1   9    2.20    0.98
  -5  -1   9    2.92    1.08
   5  -1  -9    2.09    1.10
   5   1  -9    3.66    1.22
  -5  -1   9    2.49    1.09
  -5   1   9    1.34    0.97
  -5   1   9    4.02    1.02
  -5   1   9    1.15    0.88
   5   1  -9    2.59    0.96
  -5  -1   9    1.84    0.98
  -5   1   9    2.27    1.01
  -5  -1   8   14.62    1.74
  -5  -1   8   14.74    1.30
  -5   1   8   13.14    1.60
   5  -1  -8   14.66    1.78
  -5  -1   8   18.41    1.80
   5   1  -8   14.63    1.74
  -5   1   7    7.26    1.18
  -5  -1   7    6.34    0.85
  -5   1   7    5.09    1.05
  -5  -1   7    6.50    1.19
  -5  -1   7    7.51    1.24
  -5   1   7    7.42    1.22
  -5  -1   6  328.81   12.02
  -5   1   6  326.55   12.01
  -5  -1   6  314.96   11.44
  -5   1   6  328.48   12.00
  -5  -1   6  321.26   12.04
  -5   1   6  327.02   12.03
  -5   1   5  330.91   12.26
  -5  -1   5  332.26   11.80
  -5  -1   5  350.14   12.31
  -5   1   5  332.49   12.24
  -5  -1   5  338.77   12.24
  -5   1   5  339.55   12.23
   5  -1  -5  337.87   11.99
  -5   1   4 1080.79   36.07
  -5  -1   4 1083.24   36.06
  -5  -1   4 1049.45   36.01
  -5   1   4 1078.43   36.01
  -5   1   4 1040.88   36.10
  -5  -1   4 1066.92   35.69
   5  -1  -4 1060.61   35.82
   5  -1  -3    2.26    0.53
   5  -1  -3    3.29    0.65
   5   1  -3    2.34    0.62
  -5  -1   3    2.83    0.59
  -5   1   3    3.24    0.63
  -5   1   3    2.67    0.62
  -5  -1   3    1.86    0.58
  -5   1   3    2.41    0.67
  -5  -1   3    3.56    0.54
  -5   1   2   34.91    1.90
   5   1  -2   36.37    1.86
   5  -1  -2   32.52    1.80
   5  -1  -2   35.83    1.76
  -5  -1   2   33.66    1.83
  -5   1   2   32.21    1.78
  -5  -1   2   32.17    1.84
  -5   1   2   34.09    1.84
  -5   1   1  399.69   13.80
  -5  -1   1  383.05   13.79
   5   1  -1  378.51   13.80
   5  -1  -1  403.84   13.83
  -5   1   1  394.90   13.86
  -5  -1   1  410.42   13.87
   5  -1  -1  399.96   13.68
  -5   1   0  767.59   25.53
  -5  -1   0  763.72   25.54
   5   1   0  778.61   25.59
   5  -1   0  726.51   25.57
  -5  -1   0  742.70   25.32
  -5   1   0  723.83   25.61
  -5   1  -1  570.35   19.58
  -5  -1  -1  566.99   19.59
  -5   1  -1  560.63   19.68
  -5  -1  -1  565.99   19.43
  -5  -1  -2    0.57    0.65
  -5   1  -2    0.78    0.58
  -5   1  -2    0.61    0.63
  -5  -1  -2    0.49    0.50
  -5   1  -3  314.76   11.91
  -5  -1  -3  326.80   11.98
   5  -1   3  323.77   11.98
   5   1   3  320.74   11.95
  -5   1  -3  322.78   12.06
  -5  -1  -3  327.11   11.84
  -5  -1  -4  288.70   10.91
  -5   1  -4  279.08   10.83
   5   1   4  273.22   10.82
   5  -1   4  277.27   10.85
  -5   1  -4  293.99   10.97
  -5  -1  -4  282.18   10.73
  -5   1  -5 1154.95   40.48
  -5   1  -5 1177.14   40.50
  -5  -1  -5 1183.67   40.53
  -5   1  -6   54.77    3.62
  -5  -1  -6   59.67    3.74
   5  -1   6   57.94    3.64
   5   1   6   52.94    3.50
  -5  -1  -6   62.86    3.78
  -5   1  -6   61.44    3.78
   5   1   6   62.29    3.73
   5  -1   6   56.62    3.66
  -5   1  -6   62.00    3.80
  -5  -1  -6   57.97    3.59
   5  -1   7   40.92    3.20
   5   1   7   46.20    3.38
   5  -1   7   44.94    3.36
  -5   1  -7   45.26    3.36
  -5  -1  -7   42.94    3.19
   5  -1   7   48.36    3.39
   5   1   7   44.69    3.31
  -5   1  -7   45.50    3.40
  -5  -1  -7   40.90    3.25
   5   1   7   47.00    3.00
  -5  -1  -7   44.38    3.35
  -5   1  -7   45.17    3.34
   5  -1   8    3.25    1.31
   5   1   8    5.22    1.45
  -5   1  -8    5.65    1.53
  -5  -1  -8    6.04    1.47
   5  -1   8    4.69    1.45
   5   1   8    3.45    1.30
  -5   1  -8    2.37    1.20
  -5  -1  -8    1.50    1.08
   5  -1   8    2.61    1.20
   5   1   8    4.28    1.25
  -5   1  -8    4.51    1.42
  -5  -1  -8    5.37    1.36
   5  -1   9    0.98    1.32
   5   1   9    1.29    1.38
   5  -1   9    1.95    1.34
   5   1   9    1.92    1.31
  -5   1  -9    6.03    1.68
  -5  -1  -9    3.17    1.30
  -5   1  -9    3.32    1.52
  -5  -1  -9    2.02    1.33
   5  -1   9    0.65    1.52
   5   1   9    0.32    1.29
   5  -1  10    1.06    1.42
   5   1  10   -1.04    1.61
   5  -1  10    0.35    1.12
   5   1  10   -0.35    1.24
  -5   1 -10   -0.36    1.22
  -5  -1 -10    1.03    1.32
  -5  -1 -10    1.82    1.50
  -5   1 -10   -0.72    1.44
   5   1  10   -0.35    1.36
   5  -1  10    0.70    1.35
   5  -1  11    7.23    1.74
   5   1  11    3.91    1.35
   5  -1  11    7.19    1.81
   5   1  11    5.30    1.73
   5   1  11    4.24    1.73
   5  -1  11    6.84    1.78
  -5  -1 -11    5.27    1.48
  -5   1 -11    8.51    1.83
   5  -1  12    9.64    1.98
   5   1  12    6.43    1.71
   5   1  12   10.81    2.04
   5  -1  12    7.90    1.95
  -5  -1 -12    8.18    1.77
  -5   1 -12    8.42    1.84
   5  -1  13    2.41    1.40
   5   1  13    0.59    1.27
   5   1  13    2.08    1.27
   5  -1  13    3.32    1.29
  -5   1 -13    2.10    1.04
  -5  -1 -13    1.56    1.12
  -5   1 -13    4.32    1.37
   5   1  14   21.93    2.26
   5  -1  14   25.60    2.44
   5  -1  14   26.86    2.43
   5   1  14   26.93    2.45
  -5   1 -14   27.94    2.54
  -5   1 -14   23.10    2.12
  -5  -1 -14   20.62    2.24
  -5   1 -15    5.42    0.89
  -5   1 -15    2.81    0.88
  -5  -1 -15    3.66    0.92
   5  -1  15    5.61    1.20
   5   1  15    4.73    1.13
   5  -1  15    4.50    1.05
  -5  -2  17    0.35    0.65
  -5   2  17    0.52    0.62
  -5   2  17    0.28    0.58
  -5  -2  17   -0.53    0.81
  -5   2  17    0.35    0.77
  -5  -2  16   70.90    4.28
  -5   2  16   65.45    4.13
  -5   2  16   63.00    3.60
  -5   2  16   67.87    4.19
  -5  -2  16   67.31    4.19
  -5   2  16   67.83    3.95
  -5  -2  15    2.40    1.16
  -5   2  15    1.77    1.11
  -5  -2  14    5.31    1.59
  -5   2  14    2.29    1.35
  -5  -2  13    3.80    1.34
  -5   2  13    6.31    1.55
  -5  -2  13    4.41    1.49
  -5   2  13    4.01    1.46
  -5  -2  13    5.49    1.68
  -5   2  13    5.40    1.56
   5   2 -13    8.35    1.63
   5   2 -13    8.38    1.73
  -5   2  13    7.68    1.77
  -5  -2  13    7.12    1.77
  -5  -2  12    0.99    1.33
  -5   2  12    0.95    1.32
  -5  -2  12   -0.98    1.31
  -5   2  12    0.96    1.18
  -5  -2  12   -0.33    1.40
  -5   2  12   -0.97    1.50
   5   2 -12    2.63    1.20
  -5  -2  12    0.33    1.47
  -5   2  12    2.25    1.54
  -5  -2  11  137.90    7.10
  -5   2  11  127.74    6.93
   5  -2 -11  138.52    7.17
   5   2 -11  142.59    7.17
  -5   2  11  125.01    6.84
  -5  -2  11  134.08    7.06
  -5   2  11  137.23    7.06
  -5  -2  11  137.93    7.07
  -5   2  11  129.79    6.95
  -5  -2  11  135.22    7.00
   5   2 -11  136.77    6.91
  -5  -2  10  176.93    8.44
  -5   2  10  200.93    8.65
  -5   2  10  195.53    8.56
  -5  -2  10  191.38    8.64
  -5   2  10  172.81    8.38
  -5  -2  10  183.86    8.57
  -5   2  10  186.79    8.57
   5   2 -10  182.67    8.51
   5  -2 -10  188.75    8.69
   5   2 -10  191.34    8.66
  -5   2  10  183.47    8.53
  -5  -2  10  176.66    8.46
  -5   2  10  196.31    8.63
  -5  -2   9   16.43    1.86
  -5   2   9   17.98    1.94
  -5   2   9   16.72    1.94
   5   2  -9   13.69    1.77
  -5   2   9   17.88    1.99
  -5   2   9   19.93    1.71
  -5   2   9   16.26    1.59
   5   2  -9   14.88    1.88
   5  -2  -9   11.04    1.71
  -5  -2   9   12.89    1.74
  -5   2   9   14.06    1.75
  -5   2   9   12.96    1.74
  -5  -2   9   13.47    1.76
  -5   2   8   11.27    1.52
  -5   2   8   11.46    1.30
   5  -2  -8   11.13    1.67
   5   2  -8    9.54    1.54
  -5   2   8   10.09    1.30
  -5  -2   8    9.52    1.39
  -5   2   8   11.12    1.44
  -5   2   8   13.05    1.59
  -5  -2   8   14.54    1.72
  -5   2   8   10.94    1.46
  -5  -2   8   14.75    1.66
   5   2  -8   12.28    1.63
  -5   2   8   11.10    1.50
  -5   2   7    1.30    0.93
  -5   2   7    0.57    0.75
  -5   2   6   65.96    3.43
  -5  -2   6   71.47    3.55
  -5  -2   6   64.02    3.42
  -5   2   6   71.95    3.55
   5  -2  -6   67.43    3.31
  -5   2   5  214.13    8.81
   5  -2  -5  223.73    8.46
  -5  -2   5  223.72    8.58
  -5   2   5  226.79    8.58
  -5   2   5  230.44    8.54
  -5  -2   5  227.06    8.59
   5  -2  -4  461.96   15.97
  -5   2   4  452.60   16.26
  -5  -2   4  436.05   15.25
  -5  -2   4  464.05   15.97
  -5   2   4  451.93   15.92
  -5  -2   4  459.21   15.92
  -5   2   4  480.24   15.93
   5  -2  -3  363.06   13.27
  -5   2   3  376.02   13.14
  -5  -2   3  373.13   13.16
  -5   2   3  379.96   13.20
  -5  -2   3  379.90   13.20
  -5   2   3  364.10   13.47
  -5   2   2  156.06    6.28
   5  -2  -2  155.30    5.97
   5   2  -2  150.84    5.97
   5  -2  -2  158.62    6.14
  -5   2   2  157.98    5.95
  -5  -2   2  159.78    5.98
  -5  -2   2  156.71    5.98
  -5   2   2  162.42    6.02
  -5  -2   1 2779.85   92.02
  -5   2   1 2853.08   92.03
  -5  -2   1 2777.22   92.00
  -5   2   1 2807.73   91.99
   5  -2  -1 2758.62   92.00
   5   2  -1 2839.15   92.02
  -5   2   1 2751.44   92.28
   5  -2  -1 2599.21   92.16
  -5   2   0   59.81    2.99
  -5   2   0   66.13    3.03
  -5   2   0   64.11    2.83
  -5  -2   0   61.50    2.83
  -5  -2   0   59.51    2.84
  -5   2   0   55.19    2.80
   5  -2   0   60.42    2.84
   5   2   0   63.81    2.88
  -5   2  -1   69.14    3.40
  -5  -2  -1   68.59    2.91
  -5   2  -1   72.26    3.23
  -5  -2  -1   70.93    3.26
   5  -2   1   66.77    3.24
   5   2   1   72.46    3.29
  -5   2  -2  275.38   10.43
  -5  -2  -2  273.12    9.93
  -5  -2  -2  279.74   10.24
  -5   2  -2  274.50   10.21
  -5   2  -3  317.58   11.79
  -5  -2  -3  310.50   11.30
  -5  -2  -3  310.24   11.61
  -5   2  -3  300.77   11.53
  -5  -2  -4   23.36    1.77
  -5   2  -4   20.68    1.85
  -5  -2  -4   20.68    1.87
   5  -2   4   22.07    1.91
   5   2   4   24.96    1.96
  -5   2  -5  500.12   18.72
  -5  -2  -5  512.59   18.64
  -5   2  -5  505.72   18.57
   5  -2   5  507.58   18.57
   5   2   5  513.38   18.55
  -5   2  -5  496.25   18.58
  -5  -2  -5  501.06   18.62
  -5   2  -6  218.77    9.55
  -5  -2  -6  233.02    9.69
  -5   2  -6  213.33    9.46
  -5  -2  -6  220.57    9.56
  -5   2  -6  227.21    9.75
  -5  -2  -6  237.34    9.43
   5   2   6  225.43    9.54
   5  -2   6  225.38    9.60
   5  -2   6  235.62    9.66
   5   2   6  224.22    9.50
   5   2   6  220.71    9.42
  -5   2  -7   32.08    2.86
  -5  -2  -7   28.00    2.67
   5   2   7   32.45    2.81
   5  -2   7   27.91    2.67
   5   2   7   35.16    2.72
   5   2   7   24.10    2.25
   5  -2   7   24.38    2.60
  -5   2  -7   28.20    2.64
  -5  -2  -7   24.61    2.48
   5  -2   7   26.78    2.64
   5   2   7   26.92    2.61
  -5   2  -7   28.73    2.69
  -5  -2  -7   38.71    2.83
   5   2   7   32.71    2.77
   5  -2   8    0.30    1.00
   5   2   8   -0.58    0.98
   5   2   8    1.24    1.02
   5   2   8    0.22    0.85
   5   2   8   -0.88    1.13
   5  -2   8   -0.60    1.05
   5  -2   8   -0.60    1.18
   5   2   8   -0.88    1.12
  -5   2  -8   -0.60    1.04
  -5  -2  -8    0.30    1.22
  -5   2  -8   -0.31    1.03
  -5  -2  -8    0.82    0.81
  -5  -2  -9   52.79    4.22
  -5   2  -9   55.37    4.24
   5   2   9   55.20    3.72
  -5   2  -9   62.04    4.46
  -5  -2  -9   61.02    4.22
   5  -2   9   65.82    4.50
   5   2   9   59.85    4.29
   5  -2   9   58.60    4.30
   5   2   9   63.01    4.37
   5   2   9   60.96    4.33
   5  -2   9   61.74    4.39
   5  -2  10    1.03    1.23
   5   2  10    4.70    1.59
   5   2  10    3.69    1.54
   5  -2  10    5.14    1.55
  -5  -2 -10    3.53    1.24
  -5   2 -10    3.61    1.46
   5   2  10    6.36    1.28
   5  -2  10    3.09    1.36
   5   2  10    3.36    1.39
  -5  -2 -10    4.22    1.45
  -5   2 -10    3.47    1.40
   5  -2  11   43.11    3.66
   5   2  11   33.53    3.23
  -5   2 -11   32.46    3.24
  -5  -2 -11   35.98    3.43
  -5   2 -12   59.01    4.12
   5   2  12   53.74    4.03
   5  -2  12   53.95    4.08
  -5  -2 -12   51.42    4.03
  -5   2 -12   52.20    4.01
   5   2  13   51.44    3.62
   5  -2  13   45.33    3.47
  -5  -2 -13   53.67    3.76
  -5   2 -13   51.15    3.67
   5  -2  13   54.48    3.70
   5   2  13   43.45    3.41
  -5   2 -13   51.72    3.57
   5  -2  14   11.78    1.49
   5   2  14   11.36    1.46
   5  -2  14   10.61    1.48
   5   2  14   10.00    1.42
  -5   2 -14   12.75    1.55
  -5  -2 -14   11.79    1.54
  -5   2 -14    9.80    1.41
   5  -2  15   14.01    1.33
  -5   3  17    8.18    0.87
  -5   3  17   10.10    1.11
  -5  -3  16   15.11    1.51
  -5   3  16   12.76    1.42
  -5   3  16   13.68    1.52
  -5   3  15    7.56    1.38
  -5  -3  15    3.61    1.19
  -5   3  15    7.41    1.34
  -5  -3  15    6.05    1.29
  -5   3  15    6.04    1.23
   5   3 -15    7.22    1.29
  -5   3  15    5.90    1.26
  -5   3  14    4.67    1.38
   5   3 -14    4.08    1.23
  -5  -3  14    5.12    1.26
  -5   3  14    3.77    1.20
  -5   3  13   68.72    4.60
  -5  -3  13   64.71    4.51
   5   3 -12  141.92    7.28
  -5  -3  12  150.58    7.24
  -5   3  12  131.30    7.02
  -5  -3  12  140.16    7.12
  -5   3  12  120.81    6.88
  -5   3  11  101.10    5.79
  -5   3  11  106.94    5.88
  -5  -3  11  110.85    5.87
  -5  -3  11  100.85    5.74
  -5   3  11  105.13    5.72
   5   3 -11  104.12    5.94
  -5  -3  11  103.87    5.78
  -5   3  11   91.98    5.63
  -5  -3  10    8.81    1.52
  -5   3  10    6.74    1.47
   5   3 -10    6.57    1.56
  -5   3  10   11.31    1.54
  -5  -3  10    8.15    1.52
  -5   3  10    7.52    1.41
  -5  -3  10   10.88    1.67
  -5   3  10    6.22    1.47
  -5   3  10   10.87    1.88
  -5   3  10    9.89    1.44
  -5   3   9    0.27    0.98
  -5   3   9    0.21    0.81
  -5   3   9    0.20    0.69
  -5  -3   9   -1.14    1.29
  -5   3   9   -1.38    1.32
  -5   3   9   -0.66    1.01
  -5  -3   9   -2.32    1.17
   5   3  -9    0.83    1.07
  -5   3   9   -0.81    1.27
  -5   3   8   50.79    3.10
  -5   3   8   45.58    3.40
   5   3  -8   52.24    3.59
  -5   3   8   46.52    3.13
  -5  -3   8   48.81    3.16
  -5   3   8   52.89    3.27
  -5  -3   8   50.27    3.22
  -5   3   8   43.79    3.38
  -5   3   7  186.05    7.65
   5   3  -7  179.16    8.08
   5  -3  -7  181.26    7.47
  -5   3   7  188.10    7.83
  -5   3   7  189.80    8.13
  -5   3   7  169.52    7.99
  -5   3   6   99.97    5.11
  -5   3   6  109.29    4.99
   5   3  -6  103.08    5.14
  -5  -3   6   98.39    4.56
  -5   3   6   97.23    5.03
   5  -3  -6   98.89    4.60
  -5   3   6  103.12    4.80
  -5  -3   6   98.97    4.58
  -5   3   6  102.37    4.63
  -5   3   5   33.96    2.33
  -5  -3   5   30.93    1.93
  -5   3   5   29.49    1.88
  -5  -3   5   27.38    1.86
  -5   3   5   32.89    2.00
  -5   3   4    4.95    1.04
  -5  -3   4    4.89    0.73
  -5   3   4    3.94    0.67
  -5  -3   4    3.86    0.68
  -5   3   4    4.66    0.72
  -5  -3   3  367.51   12.97
  -5   3   3  355.94   12.96
  -5   3   3  374.45   13.69
  -5  -3   3  363.90   12.97
  -5   3   3  382.99   12.99
  -5   3   3  377.89   13.57
  -5   3   2   71.56    3.68
   5  -3  -2   72.78    3.63
  -5  -3   2   73.74    3.14
  -5   3   2   76.11    3.15
  -5  -3   2   73.33    3.13
  -5   3   2   72.45    3.13
  -5   3   1    0.65    0.50
  -5  -3   1    0.30    0.44
  -5   3   1    0.66    0.75
   5  -3  -1    0.83    0.74
   5   3  -1    0.82    0.48
   5  -3  -1    0.78    0.41
  -5   3   1    0.67    0.46
  -5  -3   1    0.37    0.41
  -5  -3   0  260.68    9.54
  -5   3   0  249.03    9.51
  -5   3   0  283.78    9.59
  -5  -3   0  268.52    9.55
   5   3   0  260.36    9.54
   5  -3   0  263.85    9.52
  -5   3   0  274.37   10.02
  -5   3  -1  574.43   19.98
  -5   3  -1  538.80   19.42
   5   3   1  550.83   19.20
   5  -3   1  566.10   19.20
  -5  -3  -1  544.49   19.20
  -5   3  -1  551.02   19.22
  -5   3  -1  570.28   19.70
  -5   3  -1  548.19   19.16
  -5  -3  -1  550.84   19.17
  -5   3  -2  216.68    8.45
   5   3   2  218.82    8.39
   5  -3   2  227.37    8.42
   5   3   2  222.84    9.01
  -5  -3  -2  209.23    8.32
  -5   3  -2  225.76    8.39
  -5   3  -2  212.26    8.73
   5  -3   3   31.90    2.22
   5   3   3   34.92    2.28
  -5  -3  -3   34.53    2.24
  -5   3  -3   33.78    2.25
   5   3   3   34.77    2.65
  -5   3  -3   32.40    2.54
  -5   3  -4   90.03    4.60
  -5   3  -4   78.99    4.55
   5   3   4   90.09    4.78
   5   3   5   36.95    2.90
   5   3   5   32.19    2.61
  -5   3  -5   35.53    2.60
  -5   3  -5   33.83    2.81
  -5   3  -5   31.47    2.66
   5   3   6  103.24    5.32
  -5   3  -6  101.81    5.59
  -5  -3  -6  102.65    5.36
  -5   3  -6   99.63    5.33
  -5   3  -6   95.56    5.44
   5   3   6  106.25    5.65
   5   3   7  145.16    7.18
   5   3   7  136.43    6.77
  -5   3  -7  143.72    7.17
  -5   3  -7  147.90    7.31
   5  -3   7  147.45    7.05
   5   3   7  148.75    7.05
  -5   3  -7  130.75    6.86
  -5  -3  -7  133.07    6.86
   5  -3   8   -0.58    0.95
   5   3   8   -0.29    0.89
   5   3   8    1.19    1.01
   5   3   8    1.30    1.07
  -5   3  -8   -0.32    1.01
   5   3   8    0.58    0.98
  -5  -3  -8    0.29    1.04
  -5   3  -8   -0.88    1.08
  -5   3  -8   -0.32    1.09
   5   3   9  100.94    5.63
   5   3   9   90.64    5.21
   5  -3   9   90.86    5.51
   5   3   9   88.04    5.39
   5  -3   9   78.66    5.25
   5   3   9   98.87    5.67
  -5   3  -9   91.01    5.66
  -5   3  -9   89.38    5.58
  -5   3  -9   88.97    5.47
  -5  -3  -9   96.61    5.62
   5   3  10    2.41    1.21
   5  -3  10    2.72    1.24
  -5   3 -10    3.36    1.41
   5   3  10    2.57    1.12
  -5   3 -10    2.84    1.19
   5  -3  11  100.01    5.73
   5   3  11   97.77    5.72
   5   3  11  108.22    5.50
  -5   3 -11   99.73    5.82
  -5  -3 -11  111.58    5.96
  -5   3 -11  115.42    6.23
   5  -3  12   40.98    3.14
   5   3  12   35.64    2.93
   5   3  12   44.62    2.90
   5   3  12   48.11    3.31
   5  -3  12   40.20    3.08
  -5   3 -12   46.50    3.48
  -5  -3 -12   42.97    3.20
  -5   3 -12   46.64    3.34
   5  -3  13   38.74    2.68
  -5   3 -13   43.95    3.06
  -5   3 -14   25.48    2.01
  -5   4  16    6.01    1.04
  -5   4  16    5.32    0.98
  -5   4  15    4.19    1.07
  -5   4  15    4.99    1.08
   5   4 -14    7.45    1.44
  -5   4  14    9.20    1.51
  -5   4  14    7.82    1.52
  -5   4  13   50.70    3.77
   5   4 -13   46.32    3.64
  -5   4  12    8.75    1.80
  -5   4  11   16.34    1.93
  -5   4  11   13.56    2.11
  -5   4  10  320.87   13.64
   5   4 -10  294.61   13.29
  -5   4  10  316.30   12.74
  -5   4  10  323.46   12.73
  -5   4   9  101.62    6.18
   5   4  -9  111.65    6.23
  -5   4   9  116.58    6.29
  -5   4   9  104.77    5.63
  -5   4   9  105.27    5.55
  -5   4   8  223.29   10.22
  -5   4   8  205.21    9.84
   5   4  -8  215.27    9.99
  -5   4   8  234.99   10.11
  -5   4   8  225.16    9.50
  -5   4   8  230.06    9.68
   5  -4  -7   24.62    2.05
  -5   4   7   24.53    2.44
   5   4  -7   21.48    2.34
  -5   4   7   24.12    2.44
  -5   4   7   24.40    2.63
  -5   4   7   26.78    2.41
  -5   4   7   25.72    2.27
   5   4  -6   88.66    4.92
  -5   4   6   83.19    4.52
   5   4  -6   75.92    4.61
  -5   4   6   88.62    4.82
  -5   4   6   82.33    4.78
   5  -4  -6   82.22    4.28
  -5   4   6   88.67    4.95
  -5   4   6   86.13    4.68
  -5   4   5    6.64    1.18
   5   4  -5    4.72    1.20
  -5   4   5    5.02    1.17
   5  -4  -5    6.52    1.08
  -5   4   5    6.26    1.20
  -5   4   5    4.63    1.15
  -5   4   4    2.35    0.98
   5   4  -4    1.01    0.73
  -5   4   4    1.90    0.95
   5  -4  -4    1.75    0.74
  -5   4   4    3.43    1.02
  -5   4   4    3.40    0.97
  -5   4   4    2.70    0.89
  -5   4   3   30.86    2.41
  -5   4   3   26.74    2.21
  -5   4   3   32.37    2.42
  -5   4   3   26.81    2.21
  -5   4   3   28.38    2.35
   5  -4  -3   30.35    2.28
  -5   4   2   39.11    2.82
   5  -4  -2   41.01    2.76
   5   4  -2   39.40    2.64
  -5   4   2   44.26    2.79
  -5   4   2   42.50    2.85
  -5   4   1  175.53    7.61
  -5   4   1  195.24    8.13
   5  -4  -1  202.85    8.07
   5   4  -1  191.71    7.98
  -5   4   1  189.51    7.73
  -5   4   1  182.34    8.04
  -5   4   0   43.94    2.97
  -5   4   0   47.15    2.68
   5   4   0   40.72    2.92
  -5   4   0   38.16    2.89
  -5   4  -1    7.53    1.07
  -5   4  -1    7.74    1.36
  -5   4  -1    6.05    1.28
  -5   4  -1    6.46    1.24
   5   4   1   10.12    1.50
   5   4   2    2.94    0.75
  -5   4  -2    4.00    1.10
   5   4   2    5.97    1.23
  -5   4  -3  570.40   21.37
   5   4   3  587.00   21.25
   5   4   3  576.83   21.61
  -5   4  -4    3.36    1.19
   5   4   4    2.13    0.98
   5   4   4    3.35    1.26
   5   4   4    1.95    0.86
  -5   4  -5   23.52    2.49
   5   4   5   21.29    2.09
   5   4   5   28.87    2.58
   5   4   5   24.59    2.68
  -5   4  -6   19.58    2.32
   5   4   6   18.45    2.29
   5   4   6   17.45    1.87
   5   4   6   21.76    2.61
  -5   4  -7    7.02    1.60
   5   4   7    3.67    1.26
   5   4   7    5.37    1.52
   5   4   8  111.98    6.03
   5   4   8  118.62    6.44
   5   4   9  139.95    7.22
   5   4   9  157.13    7.71
   5   4  10    2.96    1.04
  -5   4 -10    1.53    1.04
   5   4  10    3.84    1.16
  -5   4 -11   10.25    1.78
   5   4  11    6.78    1.31
  -5   4 -12    1.54    0.90
   5   4  12    0.33    0.66
  -5   4 -13    6.25    1.07
  -5   5  15   24.69    1.79
  -5   5  15   26.57    1.91
  -5   5  14    3.60    1.05
  -5   5  14    4.68    1.01
  -5   5  13   -0.15    0.50
   5   5 -13   -0.49    0.83
  -5   5  13    0.68    0.87
  -5   5  13   -0.23    0.87
  -5   5  12   28.46    2.39
   5   5 -12   27.74    2.74
  -5   5  11   14.78    1.83
   5   5 -11   13.83    2.18
  -5   5  11   14.37    2.17
   5   5 -10   30.90    3.10
  -5   5  10   32.32    2.79
  -5   5  10   35.11    2.94
  -5   5  10   28.02    3.11
  -5   5   9   37.21    3.54
   5   5  -9   34.19    3.28
  -5   5   9   40.66    3.14
  -5   5   9   39.18    3.21
   5   5  -8   -1.28    1.28
  -5   5   8   -0.35    1.37
  -5   5   8    0.25    1.02
  -5   5   8   -0.28    1.18
  -5   5   7   63.08    4.07
   5   5  -7   56.13    4.14
  -5   5   7   57.65    4.22
   5  -5  -7   59.63    3.61
  -5   5   7   69.03    4.37
  -5   5   7   61.07    4.45
  -5   5   6  234.53    9.87
   5   5  -6  226.52   10.07
  -5   5   6  218.02    9.92
  -5   5   6  235.93   10.25
   5  -5  -6  213.62    9.32
  -5   5   6  244.85   10.10
  -5   5   6  223.00   10.19
   5   5  -5   44.94    3.12
  -5   5   5   34.25    3.04
   5  -5  -5   38.89    2.89
   5   5  -5   35.77    3.04
  -5   5   5   48.30    3.36
  -5   5   5   32.77    2.89
  -5   5   5   41.34    3.24
  -5   5   5   42.90    3.21
   5   5  -5   40.62    3.23
   5   5  -4    0.26    1.04
  -5   5   4   -0.47    0.91
  -5   5   4    0.49    0.93
   5   5  -4    0.24    0.80
   5  -5  -4    0.65    0.74
  -5   5   4   -0.25    0.93
  -5   5   4   -0.75    0.80
   5   5  -4   -0.21    0.79
   5   5  -3   10.23    1.45
   5  -5  -3    9.66    1.50
   5   5  -3    8.56    1.50
  -5   5   3    8.11    1.46
  -5   5   3   10.01    1.54
  -5   5   3    9.32    1.49
   5   5  -3    9.79    1.54
  -5   5   3    9.54    1.69
  -5   5   3   10.82    1.59
   5   5  -2    0.69    1.12
  -5   5   2    2.72    1.09
  -5   5   2    2.31    0.94
   5  -5  -2    1.16    0.83
  -5   5   2    1.21    0.89
  -5   5   2    1.47    0.95
   5   5  -2    1.64    1.02
   5   5  -2    0.83    0.78
  -5   5   1  608.36   22.63
   5  -5  -1  599.81   22.51
  -5   5   1  593.83   22.05
   5   5  -1  633.72   22.30
   5   5  -1  641.12   22.69
  -5   5   1  611.88   22.15
   5   5  -1  597.54   22.42
  -5   5   1  616.98   22.58
  -5   5   0    7.25    1.54
   5  -5   0    8.01    1.46
   5   5   0    5.91    1.29
  -5   5   0    6.59    1.15
   5   5   0    6.72    1.37
   5   5   0   10.96    1.60
   5   5   0    9.25    1.60
  -5   5   0    7.50    1.18
   5  -5   1   12.31    1.88
   5   5   1   14.50    1.72
   5   5   1   14.98    2.02
   5   5   1   12.61    1.77
   5   5   1   10.33    1.56
  -5   5  -1   10.73    1.73
  -5   5  -2   24.95    2.58
   5   5   2   24.47    2.60
   5   5   2   23.92    2.26
   5   5   2   22.93    2.42
   5   5   2   18.94    2.20
  -5   5  -2   22.09    2.30
  -5   5  -3   76.32    5.03
   5   5   3   88.79    5.43
   5   5   3   91.25    4.92
   5   5   3   93.51    5.21
   5   5   3   84.12    5.16
  -5   5  -3   90.35    5.19
  -5   5  -4   60.72    4.30
   5   5   4   63.26    4.56
   5   5   4   59.31    3.81
   5   5   4   62.16    4.32
   5   5   4   59.97    4.12
  -5   5  -4   53.53    4.04
  -5   5  -5  239.08   10.81
   5   5   5  244.88   11.16
   5   5   5  230.75    9.99
   5   5   5  241.88   10.60
  -5   5  -5  231.23   10.51
  -5   5  -6   56.39    4.32
   5   5   6   61.79    4.56
   5   5   6   54.50    3.62
   5   5   6   54.42    4.04
  -5   5  -6   55.92    4.08
   5   5   7   18.77    1.97
  -5   5  -7   20.29    2.52
   5   5   7   15.63    2.15
  -5   5  -7   16.78    2.20
   5   5   8   91.61    5.46
   5   5   8   83.50    5.10
  -5   5  -8   75.55    4.97
  -5   5  -8   91.66    5.44
  -5   5  -9    5.78    1.42
   5   5   9    5.37    1.41
  -5   5  -9    5.60    1.34
   5   5  10    2.71    0.97
  -5   5 -10    2.86    1.00
   5   5  10    4.66    1.20
   5   5  11   89.71    4.40
  -5   5 -11   91.42    4.70
   5   5  11   97.93    4.68
  -5   5 -12    0.95    0.59
  -5   6  14   27.40    1.80
  -5   6  14   28.68    1.75
  -5   6  13   20.40    1.81
  -5   6  13   22.66    1.82
  -5   6  12    1.94    0.73
  -5   6  12    1.67    0.78
  -5   6  12    2.32    0.93
   5   6 -11   24.16    2.39
  -5   6  11   21.54    2.15
  -5   6  11   19.85    2.26
  -5   6  11   27.21    2.19
   5   6 -10   91.09    5.19
  -5   6  10   83.37    4.90
  -5   6  10   89.80    4.87
   5   6  -9   46.62    3.59
  -5   6   9   43.31    3.20
  -5   6   9   43.00    3.39
  -5   6   9   45.85    3.36
  -5   6   9   49.31    3.88
  -5   6   8   89.30    5.06
  -5   6   8   84.60    5.33
  -5   6   8   75.85    4.79
   5   6  -7   33.97    3.02
  -5   6   7   35.88    2.92
  -5   6   7   27.04    2.65
  -5   6   7   34.85    3.28
  -5   6   7   34.39    2.94
  -5   6   6    1.85    1.25
   5   6  -6    3.42    1.24
  -5   6   6    4.88    1.49
  -5   6   5   16.18    2.22
  -5   6   5   19.21    2.28
  -5   6   5   15.36    2.04
   5  -6  -5   14.56    1.81
  -5   6   4  119.87    6.05
  -5   6   4  112.20    6.01
   5   6  -4  119.71    6.01
  -5   6   4  110.45    6.08
   5  -6  -4  106.35    5.72
  -5   6   3  101.39    5.54
  -5   6   3  107.34    5.67
   5   6  -3  121.38    5.84
  -5   6   3   98.24    5.68
   5  -6  -3  102.55    5.56
   5  -6  -2   12.10    1.72
  -5   6   2   12.20    1.69
  -5   6   2   10.71    1.87
  -5   6   2    9.87    1.52
   5   6  -2    9.57    1.65
  -5   6   1    3.13    1.13
   5   6  -1    4.68    1.35
  -5   6   1    7.14    1.60
  -5   6   1    4.39    1.12
   5  -6  -1    5.44    1.29
   5   6   0  191.67    8.53
   5   6   0  170.51    8.00
  -5   6   0  171.43    7.67
  -5   6   0  166.27    8.26
   5  -6   0  173.83    8.25
   5   6   1   62.39    4.37
   5   6   1   62.63    4.05
  -5   6  -1   65.64    4.33
   5  -6   1   59.06    4.11
   5  -6   2    0.60    1.01
   5   6   2    1.01    1.09
   5   6   2    1.32    1.21
  -5   6  -2    0.60    1.02
   5   6   2    1.35    0.99
   5   6   3    8.73    1.66
  -5   6  -3   11.28    1.91
   5  -6   3   10.93    1.83
   5   6   3   12.34    1.88
   5   6   4   14.43    1.85
  -5   6  -4   10.74    1.89
   5   6   4   11.48    1.83
   5  -6   4    8.84    1.74
   5   6   5   95.05    5.56
   5   6   5  102.63    6.09
   5   6   5   98.45    5.25
   5   6   6    6.69    1.55
   5   6   6    8.20    1.70
  -5   6  -6    5.47    1.33
   5   6   6    6.39    1.26
   5   6   7    2.39    1.25
   5   6   7    2.20    0.82
  -5   6  -7    3.55    1.12
   5   6   8   19.73    2.19
   5   6   8   24.29    2.47
   5   6   9   38.44    2.69
   5   6   9   30.62    2.49
   5   6  10   12.88    1.35
  -5   7  12   24.81    1.66
  -5   7  11   28.11    2.03
  -5   7  10    3.34    0.82
  -5   7  10    5.58    1.12
  -5   7   9   27.13    2.47
  -5   7   9   30.85    2.30
  -5   7   8    9.57    1.46
  -5   7   8   10.23    1.45
  -5   7   8   10.07    1.62
  -5   7   7   11.41    1.60
  -5   7   7   14.42    1.91
  -5   7   7   10.99    1.58
  -5   7   6   40.12    2.93
  -5   7   6   33.21    2.80
  -5   7   5   18.50    2.13
  -5   7   5   20.26    2.15
  -5   7   5   18.54    2.06
  -5   7   4   68.04    4.20
  -5   7   4   63.88    3.99
  -5   7   4   68.80    4.16
  -5   7   3   48.43    3.48
   5   7  -3   57.07    3.62
  -5   7   3   44.47    3.26
  -5   7   3   46.74    3.25
  -5   7   2    6.73    1.38
  -5   7   2    5.64    1.20
   5   7  -2    7.76    1.44
  -5   7   1    4.94    1.32
  -5   7   1    2.45    1.00
   5   7  -1    1.94    1.09
  -5   7   0   29.56    2.70
  -5   7   0   28.02    2.30
   5   7   0   27.05    2.53
   5   7   1   66.56    4.01
  -5   7  -1   64.37    4.13
   5   7   1   55.26    3.90
  -5   7  -2    0.76    0.80
   5   7   2    0.55    0.85
   5   7   2    1.13    0.89
  -5   7  -3    9.23    1.58
   5   7   3   10.91    1.80
   5   7   4   40.26    2.86
  -5   7  -4   43.54    3.09
   5   7   4   41.83    3.31
  -5   7  -5    2.76    0.95
   5   7   5    2.58    1.08
   5   7   5    1.75    0.79
   5   7   6   55.41    3.12
   5   7   6   61.57    3.82
   5   7   7    1.39    0.92
   5   7   7    0.21    0.45
   5   7   8   -0.15    0.60
  -5   8   9   20.62    1.41
  -5   8   8    7.70    1.03
  -5   8   7    4.44    0.85
  -5   8   6   26.81    1.94
  -5   8   6   24.96    1.87
  -5   8   5    1.20    0.72
  -5   8   5    0.72    0.68
  -5   8   4   13.03    1.45
  -5   8   4   15.95    1.49
  -5   8   3   -0.16    0.70
  -5   8   3    0.43    0.62
  -5   8   2    9.07    1.25
  -5   8   2    7.32    1.04
  -5   8   1   20.47    1.83
  -5   8   0    1.77    0.69
   5   8   0    4.62    0.99
  -5   8  -1    2.58    0.78
   5   8   1    2.27    0.86
   5   8   2    4.02    0.89
   5   8   3    6.15    0.98
   5   8   4   72.07    3.37
   5   8   5    9.56    0.91
  -6   0  18    1.03    1.05
  -6   0  18   -0.69    1.03
  -6   0  17   -1.48    1.03
  -6   0  17    0.25    0.90
  -6   0  16    8.87    1.78
  -6   0  15   -0.35    1.28
  -6   0  15   -1.39    1.48
  -6   0  14  158.92    8.30
  -6   0  14  162.95    8.30
  -6   0  14  143.07    7.97
  -6   0  14  151.91    8.15
  -6   0  13    0.72    1.11
  -6   0  13    0.70    1.12
  -6   0  13    0.36    1.21
  -6   0  13    0.36    1.31
   6   0 -12   89.48    5.63
  -6   0  12   92.06    5.60
  -6   0  12   79.01    5.38
  -6   0  12   79.32    5.43
  -6   0  12   96.77    5.76
   6   0 -11   -0.30    1.08
  -6   0  11   -0.60    1.21
  -6   0  11    0.30    1.10
  -6   0  11   -0.30    1.02
  -6   0  11   -0.29    1.05
  -6   0  10   44.81    3.38
  -6   0  10   37.53    3.16
  -6   0  10   37.48    2.73
   6   0 -10   43.66    2.89
   6   0 -10   40.16    3.26
  -6   0  10   41.41    3.17
  -6   0  10   37.05    3.06
  -6   0   9    0.23    0.89
   6   0  -9    0.23    0.80
  -6   0   9   -0.22    0.88
  -6   0   9    0.23    0.85
  -6   0   8 1586.86   53.41
  -6   0   8 1607.78   53.91
   6   0  -8 1540.50   53.91
  -6   0   8 1573.75   53.81
  -6   0   7    0.49    0.84
  -6   0   7   -0.17    0.92
  -6   0   7    0.27    0.67
  -6   0   6  489.13   17.44
  -6   0   6  489.05   17.73
  -6   0   6  505.80   17.70
  -6   0   5    0.13    0.67
  -6   0   5    0.24    0.68
  -6   0   5    0.75    0.58
  -6   0   4   57.16    2.73
   6   0  -4   54.81    2.80
  -6   0   4   60.22    2.91
  -6   0   4   52.25    2.75
  -6   0   3    0.46    0.54
   6   0  -3   -0.40    0.54
  -6   0   3    0.31    0.68
  -6   0   3    0.10    0.55
   6   0  -3   -1.05    0.43
  -6   0   2   73.30    3.29
  -6   0   2   71.14    3.21
   6   0  -2   66.25    3.19
   6   0  -2   71.36    2.89
  -6   0   1    1.33    0.70
  -6   0   1    0.18    0.49
   6   0  -1    0.29    0.52
   6   0  -1    0.10    0.29
  -6   0   1    0.40    0.59
   6   0   0   63.40    2.47
  -6   0   0   59.82    2.90
   6   0   0   60.39    2.99
  -6   0   0   60.51    2.96
   6   0   1    0.39    0.27
  -6   0  -1    0.44    0.56
  -6   0  -1   -0.11    0.62
  -6   0  -2  158.19    6.28
  -6   0  -2  145.94    6.26
  -6   0  -3   -0.44    0.72
   6   0   3    0.76    0.88
  -6   0  -3   -0.61    0.90
  -6   0  -4   -0.18    1.00
  -6   0  -5   -0.41    0.85
   6   0   5    1.23    0.95
   6   0   5   -0.21    0.77
  -6   0  -5    0.42    0.95
  -6   0  -5    0.21    0.83
  -6   0  -6  844.23   30.51
   6   0   6  863.94   30.59
  -6   0  -6  852.78   30.66
  -6   0  -6  839.63   30.61
   6   0   6  878.68   30.57
  -6   0  -7    0.28    0.98
  -6   0  -7   -0.28    1.16
   6   0   7   -0.55    1.02
   6   0   7    0.28    0.93
   6   0   7    0.27    0.86
  -6   0  -7    0.27    0.98
   6   0   8  539.33   21.00
   6   0   8  532.53   20.91
   6   0   8  547.45   21.04
  -6   0  -8  541.43   21.08
  -6   0  -8  553.13   21.17
  -6   0  -8  565.27   21.10
  -6   0  -9    0.70    1.50
   6   0   9   -0.34    1.25
  -6   0  -9   -0.34    1.01
   6   0   9   -1.36    1.25
   6   0   9   -0.34    1.24
  -6   0 -10    9.31    1.98
   6   0  10    6.46    1.79
  -6   0 -10    6.86    1.72
   6   0  10    8.26    2.00
   6   0  10   10.43    1.98
   6   0  11   -1.08    1.67
  -6   0 -11   -0.74    1.68
   6   0  11    0.36    1.14
  -6   0 -12   -0.69    1.42
   6   0  12   -0.33    1.23
   6   0  12   -0.33    1.29
  -6   0 -12    0.79    0.83
  -6   0 -13    2.05    1.25
   6   0  13    0.85    0.99
   6   0  13    1.13    1.01
  -6   0 -13    0.21    0.69
  -6   0 -14   14.74    1.86
   6   0  14   19.61    2.00
   6   0  14   17.31    1.95
   6   0  15    0.27    0.93
   6   0  15    0.14    0.84
  -6   1  18   48.85    2.88
  -6  -1  18   45.83    2.84
  -6  -1  18   48.97    2.98
  -6   1  18   49.89    2.93
  -6   1  18   45.41    2.47
  -6  -1  17    0.46    0.93
  -6   1  17   -1.15    0.92
  -6   1  17   -0.69    1.07
  -6  -1  16   38.40    3.32
  -6   1  16   35.37    3.25
  -6   1  16   41.66    3.36
  -6  -1  16   35.30    3.20
  -6   1  15    4.69    1.57
  -6  -1  15   10.17    2.00
  -6   1  15    4.69    1.60
  -6  -1  15    7.79    1.81
  -6   1  14  119.53    6.76
  -6  -1  14  122.96    6.88
  -6   1  14  113.05    6.69
  -6  -1  14  129.34    7.02
  -6  -1  14   97.53    6.38
  -6   1  14  103.70    6.47
  -6  -1  14  121.27    6.91
  -6   1  14  108.48    6.62
  -6   1  13   11.93    2.18
  -6  -1  13    7.45    1.90
  -6  -1  13   16.98    2.49
  -6   1  13    9.01    1.94
  -6  -1  13    9.92    1.98
  -6   1  13    8.41    2.00
  -6  -1  13   11.11    2.07
  -6   1  13   14.88    2.39
  -6  -1  12  415.39   16.07
  -6   1  12  362.58   15.64
  -6  -1  12  395.46   15.98
  -6   1  12  386.06   15.90
   6   1 -12  374.46   15.18
  -6  -1  12  381.42   15.89
  -6   1  12  408.14   16.03
  -6  -1  12  378.37   15.84
  -6   1  12  384.95   15.85
   6  -1 -11   38.14    3.35
   6   1 -11   43.85    3.53
  -6  -1  11   36.95    3.32
  -6   1  11   35.63    3.30
  -6   1  11   32.56    3.12
  -6  -1  11   37.17    3.25
  -6  -1  11   39.10    3.34
  -6   1  11   33.89    3.13
   6   1 -11   37.73    3.00
  -6  -1  11   34.77    3.23
  -6   1  11   34.03    3.16
  -6  -1  10    4.25    1.31
  -6   1  10    3.41    1.16
  -6   1  10    4.84    1.21
  -6  -1  10    4.02    1.34
  -6   1  10    3.45    1.35
  -6  -1  10    2.36    1.08
  -6   1  10    1.54    0.97
  -6  -1  10    2.14    1.04
  -6   1  10    1.85    1.05
   6   1 -10    3.44    1.05
  -6   1  10    2.17    1.04
   6  -1 -10    2.71    1.18
   6   1 -10    2.67    1.14
  -6  -1   9   82.96    4.64
  -6   1   9   81.23    4.54
   6  -1  -9   82.89    4.70
   6   1  -9   81.36    4.63
  -6   1   9   81.16    4.63
  -6  -1   9   87.72    4.75
  -6  -1   9   75.81    4.51
  -6   1   9   80.13    4.60
  -6   1   9   83.48    4.38
  -6   1   9   86.69    4.50
  -6  -1   8   43.81    2.91
  -6   1   8   46.24    2.98
   6   1  -8   42.81    2.93
   6  -1  -8   38.18    2.85
  -6  -1   8   44.06    2.99
  -6  -1   8   42.92    2.92
  -6   1   8   44.95    2.93
  -6  -1   8   37.53    2.29
  -6   1   8   38.23    2.71
  -6  -1   7    2.82    0.70
  -6   1   7    3.22    0.99
  -6  -1   6   36.05    2.42
  -6   1   6   35.96    2.42
  -6  -1   6   40.58    2.50
  -6   1   6   36.20    2.37
  -6   1   6   36.61    2.41
  -6  -1   6   38.63    2.07
  -6  -1   5   68.97    3.41
  -6   1   5   66.72    3.38
  -6  -1   5   69.59    3.06
  -6   1   5   66.68    3.41
   6  -1  -5   66.52    3.14
  -6  -1   5   68.06    3.36
  -6   1   5   67.85    3.35
  -6  -1   4   18.84    1.54
  -6   1   4   20.84    1.56
  -6  -1   4   19.93    1.31
  -6   1   4   18.91    1.52
   6  -1  -4   20.68    1.54
   6   1  -4   19.43    1.47
   6  -1  -4   19.16    1.35
  -6  -1   4   18.84    1.48
  -6   1   4   22.78    1.57
  -6  -1   3   32.03    1.92
  -6   1   3   34.07    1.98
  -6   1   3   33.17    2.00
   6   1  -3   30.64    1.92
   6  -1  -3   29.09    1.86
   6  -1  -3   34.16    1.82
  -6  -1   3   32.83    1.94
  -6   1   3   36.18    1.98
  -6  -1   2  696.11   24.15
  -6   1   2  713.25   24.16
  -6   1   2  710.28   24.23
   6  -1  -2  707.02   24.13
   6   1  -2  696.61   24.13
   6  -1  -2  707.32   23.91
  -6   1   2  697.82   24.08
  -6  -1   2  702.83   24.11
   6  -1  -1  574.20   19.79
  -6  -1   1  581.17   20.11
  -6   1   1  582.76   20.10
  -6   1   1  593.97   20.05
  -6  -1   1  551.70   20.00
   6  -1  -1  589.38   20.09
   6   1  -1  588.22   20.07
  -6  -1   0  520.88   18.28
  -6   1   0  518.47   18.55
  -6   1   0  533.91   18.49
  -6  -1   0  536.71   18.51
   6  -1   0  520.20   18.20
   6   1   0  546.08   18.57
   6  -1   0  545.60   18.59
  -6   1  -1  848.34   29.37
  -6  -1  -1  862.30   29.40
  -6   1  -1  851.07   29.47
  -6  -1  -1  869.30   29.21
  -6   1  -2    2.53    0.92
  -6  -1  -2    1.22    0.84
  -6   1  -2    1.69    0.77
  -6  -1  -2    1.28    0.63
  -6  -1  -3  366.27   13.74
  -6   1  -3  364.55   13.72
  -6   1  -3  382.84   13.85
  -6  -1  -3  369.72   13.57
  -6  -1  -4   92.53    4.49
  -6   1  -4   92.73    4.65
  -6  -1  -4   88.03    4.62
  -6   1  -5  198.06    8.50
  -6  -1  -5  192.91    8.52
  -6   1  -5  209.07    8.63
  -6  -1  -5  192.92    8.34
  -6  -1  -5  198.10    8.55
  -6   1  -5  207.35    8.58
   6   1   5  194.13    8.43
   6  -1   5  198.95    8.54
   6  -1   5  196.29    8.48
   6   1   5  190.12    8.40
  -6  -1  -6   70.17    4.36
  -6   1  -6   72.31    4.40
  -6   1  -6   77.34    4.50
  -6  -1  -6   70.99    4.20
  -6  -1  -6   74.41    4.42
  -6   1  -6   70.58    4.35
   6  -1   6   70.25    4.31
   6   1   6   71.03    4.26
   6  -1   6   75.83    4.41
   6   1   6   72.36    4.32
   6  -1   7   51.11    3.67
   6   1   7   49.86    3.70
  -6   1  -7   53.31    3.83
  -6  -1  -7   49.99    3.56
  -6  -1  -7   55.59    3.86
  -6   1  -7   47.99    3.66
   6   1   7   45.89    3.18
   6  -1   7   49.46    3.70
   6   1   7   55.96    3.87
  -6   1  -7   51.49    3.77
  -6  -1  -7   44.80    3.60
   6  -1   7   54.85    3.81
   6   1   7   39.38    3.43
  -6  -1  -8  364.15   14.77
  -6   1  -8  361.70   14.72
   6  -1   8  355.65   14.69
   6   1   8  333.85   14.46
   6  -1   8  361.16   14.73
   6   1   8  363.37   14.66
  -6   1  -8  340.08   14.65
  -6  -1  -8  368.51   14.59
   6  -1   8  342.21   14.55
   6   1   8  331.86   14.41
  -6  -1  -8  362.87   14.74
  -6   1  -8  350.95   14.63
   6  -1   9    1.03    1.32
   6   1   9    0.34    1.44
  -6   1  -9    1.75    1.35
  -6  -1  -9    0.99    1.15
   6  -1   9    0.69    1.32
   6   1   9    1.01    1.39
   6  -1   9    2.05    1.32
   6   1   9    2.01    1.23
  -6  -1  -9   -0.35    1.48
  -6   1  -9    0.35    1.40
   6   1  10   20.46    2.71
   6  -1  10   17.24    2.53
   6   1  10   15.53    2.33
   6  -1  10   19.77    2.63
  -6   1 -10   13.98    2.27
  -6  -1 -10   20.41    2.58
  -6   1 -10   13.91    2.45
  -6  -1 -10   15.22    2.50
  -6   1 -11   75.00    5.25
  -6  -1 -11   81.87    5.46
   6  -1  11   77.34    5.30
   6   1  11   84.02    5.45
   6   1  12   29.46    3.02
   6  -1  12   31.58    3.13
  -6   1 -12   25.80    2.63
   6  -1  12   30.89    3.12
   6   1  12   32.60    3.15
  -6  -1 -12   24.23    2.84
  -6   1 -12   22.27    2.67
  -6   1 -13    0.91    0.88
   6   1  13    1.07    0.96
   6  -1  13    0.27    1.07
   6  -1  13   -0.27    1.00
   6   1  13    0.54    1.03
  -6  -1 -13    1.97    1.20
  -6   1 -13    1.11    1.09
  -6   1 -14    1.29    0.68
   6  -1  14    0.61    0.88
   6   1  14    0.20    0.89
  -6  -1 -14   -0.21    0.82
  -6   1 -14    1.04    0.93
   6   1  14    0.80    0.85
   6  -1  14    0.81    0.90
   6   1  15   55.78    2.94
   6  -1  15   53.63    2.94
  -6   2  18    3.74    0.74
  -6  -2  18    3.95    0.87
  -6  -2  17    4.25    1.04
  -6   2  17    5.28    1.09
  -6   2  17    4.80    0.99
  -6   2  17    4.92    0.79
  -6   2  17    3.09    1.03
  -6  -2  17    4.05    1.09
  -6  -2  16   -1.52    1.42
  -6   2  16    0.55    0.67
  -6   2  16   -1.24    1.38
  -6  -2  16   -0.50    1.26
  -6   2  15    4.78    1.42
  -6  -2  15    6.05    1.52
  -6   2  14    8.52    1.86
  -6  -2  14    4.32    1.46
   6   2 -13   10.04    1.76
   6   2 -13    8.27    1.73
  -6   2  13   11.91    1.97
  -6  -2  13   10.67    1.93
  -6  -2  13   11.63    2.00
  -6   2  13    8.77    1.87
  -6  -2  13    9.48    1.96
  -6   2  13   14.68    2.27
  -6   2  13    9.02    1.89
  -6  -2  13   10.50    2.07
   6   2 -12    2.08    1.22
  -6  -2  12    1.31    1.18
  -6   2  12    1.62    1.22
  -6   2  12    0.32    1.24
  -6  -2  12    0.66    1.21
  -6  -2  12    0.98    1.39
  -6   2  12    2.25    1.35
  -6  -2  12    0.33    1.36
  -6   2  12   -0.32    1.42
   6   2 -11   45.99    3.55
  -6  -2  11   45.74    3.67
  -6   2  11   43.36    3.54
  -6   2  11   50.40    3.69
  -6  -2  11   47.30    3.71
  -6   2  11   45.69    3.60
  -6   2  11   50.70    3.78
  -6  -2  11   48.45    3.79
  -6  -2  11   41.38    3.56
  -6   2  11   44.64    3.61
  -6   2  10   47.23    3.45
  -6  -2  10   44.21    3.38
  -6   2  10   43.87    3.39
  -6  -2  10   45.06    3.40
  -6   2  10   44.35    3.39
  -6   2  10   41.26    3.29
   6   2 -10   45.61    3.45
  -6  -2  10   49.07    3.57
  -6   2  10   40.07    3.32
  -6  -2  10   47.04    3.47
  -6   2  10   45.27    3.42
  -6   2   9    9.55    1.54
  -6  -2   9   13.10    1.78
  -6   2   9   11.97    1.61
  -6   2   9   10.19    1.30
  -6   2   9    9.63    1.56
  -6   2   9   10.62    1.28
   6   2  -9    9.93    1.57
  -6   2   9   13.11    1.66
  -6  -2   9   11.50    1.66
  -6  -2   9   13.40    1.75
  -6   2   9   14.36    1.76
  -6   2   8   54.94    3.17
  -6   2   8   63.34    3.25
  -6   2   8   58.53    3.61
  -6   2   8   57.46    3.63
  -6  -2   8   63.38    3.66
  -6   2   8   56.81    3.51
  -6   2   8   55.69    3.53
  -6  -2   8   63.38    3.67
  -6  -2   8   57.75    3.53
  -6   2   8   60.85    3.53
  -6   2   7   13.18    1.34
  -6   2   7   12.43    1.58
  -6   2   7   11.61    1.55
   6  -2  -7   12.35    1.33
  -6  -2   6   68.55    3.54
  -6   2   6   64.43    3.52
  -6  -2   6   68.42    3.57
  -6   2   6   70.71    3.52
  -6  -2   5   14.18    1.35
  -6  -2   5   12.07    1.34
  -6   2   5    9.35    1.20
  -6   2   5   10.67    1.39
  -6   2   5   15.84    1.43
   6  -2  -5   11.83    1.26
   6  -2  -4 1368.73   45.34
  -6  -2   4 1333.97   45.33
  -6   2   4 1354.15   45.31
  -6  -2   4 1359.07   45.38
  -6   2   4 1351.79   45.37
  -6   2   4 1348.31   45.71
  -6  -2   4 1321.02   44.76
  -6   2   3  487.12   17.28
   6  -2  -3  469.86   16.94
   6  -2  -3  482.09   16.93
   6   2  -3  465.98   16.93
  -6  -2   3  477.57   16.96
  -6   2   3  486.82   16.96
  -6  -2   3  492.74   16.94
  -6   2   3  504.58   16.94
  -6  -2   2  499.72   16.67
  -6   2   2  480.29   16.61
   6  -2  -2  462.01   16.66
  -6   2   2  471.90   16.92
  -6  -2   2  490.58   16.67
  -6   2   2  473.23   16.64
   6   2  -2  458.83   16.60
   6  -2  -2  463.17   16.60
  -6   2   1  355.38   12.86
  -6  -2   1  354.60   12.88
   6   2  -1  367.16   12.94
   6  -2  -1  363.49   12.92
   6  -2  -1  359.99   12.96
  -6   2   1  363.28   13.15
  -6  -2   1  358.37   12.95
  -6   2   1  369.40   12.95
  -6  -2   0   53.71    2.81
  -6   2   0   59.19    2.87
  -6   2   0   55.59    2.75
  -6  -2   0   57.03    2.81
  -6   2   0   53.59    2.95
   6  -2   0   52.92    2.77
   6   2   0   51.03    2.76
  -6   2  -1    7.20    1.04
  -6  -2  -1    6.22    1.03
  -6   2  -1    7.15    1.19
  -6  -2  -1    6.82    0.80
   6  -2   1    7.96    1.09
   6   2   1    6.23    0.98
  -6   2  -2  894.97   31.24
  -6  -2  -2  896.99   30.70
  -6  -2  -2  904.49   31.06
  -6   2  -2  911.12   31.04
  -6  -2  -3  191.23    7.67
  -6  -2  -3  197.24    8.04
  -6   2  -3  200.99    8.04
  -6  -2  -4  290.05   11.61
  -6   2  -4  300.30   11.64
  -6   2  -4  293.97   11.68
  -6   2  -4  307.66   11.82
  -6  -2  -4  292.76   11.28
  -6  -2  -5    0.89    0.84
  -6   2  -5    0.88    0.81
  -6  -2  -5    0.45    0.82
  -6   2  -5    0.22    0.68
  -6   2  -5   -0.24    0.80
  -6  -2  -5    1.32    0.73
   6  -2   5    1.35    0.98
   6   2   5    0.66    0.76
   6   2   6   17.94    2.00
   6   2   6   17.75    1.86
  -6   2  -6   21.45    2.21
  -6  -2  -6   13.57    1.88
  -6  -2  -6   18.47    2.10
  -6   2  -6   18.96    2.17
  -6  -2  -6   15.33    1.76
  -6   2  -6   20.91    2.25
   6  -2   6   18.70    2.16
   6   2   6   18.75    2.11
  -6   2  -7  524.10   20.30
  -6  -2  -7  517.99   19.82
   6  -2   7  546.55   20.29
   6   2   7  515.02   20.07
   6   2   7  500.62   19.38
   6  -2   7  527.10   20.18
   6   2   7  531.39   20.17
   6   2   7  553.01   19.93
  -6  -2  -7  525.47   20.14
  -6   2  -7  515.99   20.11
  -6  -2  -7  567.25   20.37
  -6   2  -7  514.56   20.11
   6   2   8    8.17    1.56
   6   2   8   12.73    1.70
   6  -2   8   11.46    2.02
   6   2   8    7.46    1.69
  -6   2  -8    8.27    1.80
  -6  -2  -8   11.60    2.01
  -6   2  -8    9.64    1.90
  -6  -2  -8   11.16    1.80
   6   2   8    8.07    1.76
   6  -2   8   13.02    2.13
   6   2   9  499.84   18.57
   6   2   9  476.25   19.33
   6  -2   9  495.23   19.52
   6   2   9  493.18   19.45
   6  -2   9  507.78   19.58
  -6   2  -9  495.42   19.71
  -6  -2  -9  495.90   19.22
  -6  -2  -9  496.72   19.63
  -6   2  -9  472.80   19.41
  -6   2 -10   13.03    2.13
  -6  -2 -10   12.67    1.91
   6  -2  10   14.50    2.19
   6   2  10   10.47    1.89
   6   2  10    6.73    1.67
   6  -2  10   11.02    2.07
  -6   2 -10    9.62    1.76
   6   2  11   28.92    2.97
   6  -2  11   29.89    3.06
  -6   2 -11   29.46    3.04
  -6  -2 -11   29.08    2.97
  -6   2 -11   26.79    2.82
   6  -2  11   34.38    3.25
   6   2  11   28.81    3.02
   6   2  12   -0.56    1.11
   6  -2  12    0.29    1.03
   6   2  12    0.28    1.11
   6  -2  12   -1.44    1.38
  -6  -2 -12    1.19    1.06
  -6   2 -12   -0.29    0.84
  -6   2 -12    0.55    1.02
   6  -2  13   16.61    1.91
   6   2  13   11.59    1.63
  -6   2 -13   14.36    1.79
  -6  -2 -13   12.19    1.69
  -6   2 -13   11.42    1.70
   6   2  13   12.86    1.86
   6  -2  13   14.98    1.93
   6  -2  14   26.32    2.02
   6   2  14   21.67    1.83
   6   2  14   23.13    1.88
   6  -2  14   20.91    1.83
  -6   2 -14   26.26    1.98
  -6   3  17    5.72    0.99
  -6   3  17    6.54    0.90
  -6  -3  16   -0.33    0.74
  -6   3  16    0.17    0.66
  -6   3  16    0.55    0.77
  -6   3  15   -0.45    1.04
  -6  -3  15    1.37    0.95
   6   3 -15    1.58    0.95
  -6   3  15    0.72    0.90
  -6   3  15    0.23    0.97
  -6  -3  15   -0.23    1.06
  -6  -3  14    0.54    0.92
  -6   3  14   -0.54    0.86
   6   3 -14   -0.28    0.86
  -6  -3  13   18.53    2.47
  -6   3  13   18.50    2.50
   6   3 -12   45.09    3.60
  -6   3  12   34.39    3.25
  -6  -3  12   35.00    3.19
  -6   3  12   36.73    3.32
  -6  -3  12   37.03    3.28
  -6  -3  11   77.61    4.96
  -6   3  11   86.53    4.96
  -6   3  11   82.55    4.51
  -6   3  11   79.34    4.93
  -6  -3  11   70.77    4.78
   6   3 -11   94.98    5.54
  -6   3  11   81.31    4.96
  -6   3  11   85.53    5.05
  -6  -3  11   79.54    4.94
  -6  -3  10   15.64    2.02
  -6   3  10   13.82    2.00
  -6   3  10   16.66    2.23
  -6   3  10   14.01    1.80
  -6  -3  10   17.29    2.05
  -6   3  10   15.10    1.74
  -6   3  10   18.05    1.89
   6   3 -10   13.95    2.10
  -6  -3  10   16.42    2.06
  -6   3  10   14.61    2.00
  -6   3  10   12.42    2.09
  -6   3   9  413.60   14.91
  -6   3   9  396.50   15.50
   6   3  -9  379.34   15.48
  -6   3   9  402.53   14.78
  -6   3   9  374.23   14.95
  -6  -3   9  380.49   14.98
  -6  -3   9  368.06   14.93
  -6   3   9  379.53   14.88
  -6   3   9  397.85   15.50
  -6   3   8  123.89    5.64
  -6   3   8  124.87    5.53
  -6  -3   8  107.08    5.44
   6   3  -8  107.39    5.90
  -6   3   8  118.84    5.99
  -6   3   8  120.92    6.02
  -6  -3   8  107.13    5.42
  -6   3   8  102.66    5.39
  -6   3   7    1.67    0.79
  -6   3   7    2.44    0.90
   6  -3  -7    2.13    0.76
  -6   3   7    1.39    0.90
   6   3  -7    1.64    0.97
  -6   3   7    1.62    0.99
  -6   3   6   67.11    3.88
  -6   3   6   67.42    3.61
  -6  -3   6   62.51    3.33
   6   3  -6   62.81    3.79
  -6   3   6   67.31    3.53
   6  -3  -6   62.05    3.38
  -6   3   6   56.85    3.26
  -6   3   6   57.81    3.67
  -6   3   5    0.33    0.72
  -6   3   5    0.96    0.82
  -6   3   5   -0.39    0.81
  -6   3   5   -0.97    0.93
   6  -3  -5   -0.15    0.64
  -6  -3   5    0.51    0.60
  -6   3   5    0.62    0.53
  -6  -3   5    0.51    0.53
  -6   3   5    0.26    0.48
  -6   3   4 1534.15   48.20
  -6  -3   4 1391.14   47.63
  -6   3   4 1342.49   47.61
  -6   3   4 1453.82   47.64
  -6  -3   4 1401.80   47.63
  -6   3   3   46.40    2.62
  -6   3   3   43.75    2.78
  -6   3   3   40.47    2.64
  -6   3   3   42.05    2.21
  -6  -3   3   38.12    2.15
  -6  -3   3   38.10    2.15
  -6   3   3   38.88    2.18
  -6  -3   2   54.35    2.68
  -6   3   2   61.52    2.76
  -6   3   2   59.07    3.05
  -6  -3   2   56.47    2.71
  -6   3   2   52.61    2.67
  -6   3   2   57.39    3.18
   6   3  -2   51.33    2.65
   6  -3  -2   52.77    2.65
  -6   3   2   62.03    3.36
  -6   3   1    8.85    1.31
  -6   3   1    9.78    1.16
  -6  -3   1    8.54    0.97
  -6   3   1    7.00    0.89
  -6   3   1    7.08    1.16
   6  -3  -1    8.02    0.93
   6   3  -1    7.91    0.93
  -6   3   1    9.80    0.98
  -6  -3   1    8.00    0.92
  -6   3   0  753.93   25.72
  -6   3   0  706.47   25.34
  -6   3   0  714.65   24.96
  -6  -3   0  711.47   24.95
   6   3   0  712.79   24.95
   6  -3   0  717.04   24.93
  -6  -3   0  731.38   24.95
  -6   3   0  768.09   25.00
  -6   3  -1   81.33    4.15
  -6  -3  -1   75.50    3.62
  -6   3  -1   76.94    3.63
  -6  -3  -1   74.71    3.57
  -6   3  -1   74.11    3.56
  -6   3  -1   72.08    3.74
   6  -3   1   71.99    3.53
   6   3   1   78.75    3.64
  -6   3  -2    6.67    1.22
  -6  -3  -2    6.91    0.98
  -6   3  -2    7.23    0.99
   6   3   2    7.12    1.10
   6  -3   2    6.44    1.02
  -6   3  -2    7.92    1.13
  -6   3  -3   69.24    3.94
   6   3   3   64.61    3.92
  -6   3  -3   62.23    3.72
  -6   3  -4    3.31    1.06
  -6   3  -4    1.35    0.85
   6   3   4    1.46    0.96
   6   3   5  343.37   13.29
   6   3   5  335.39   12.87
  -6   3  -5  334.15   13.15
  -6  -3  -5  296.86   12.59
  -6   3  -5  306.21   12.63
  -6   3  -5  327.48   13.04
  -6   3  -6    3.07    1.04
  -6  -3  -6    2.01    1.00
   6   3   6    4.81    1.30
  -6   3  -6    3.10    1.14
  -6   3  -6    4.59    1.34
   6   3   6    4.53    1.40
  -6  -3  -6    3.79    1.14
  -6   3  -6    3.59    1.10
   6   3   6    4.05    1.14
  -6   3  -7  141.70    7.25
   6   3   7  141.98    6.84
  -6   3  -7  126.16    7.03
   6   3   7  146.53    7.27
  -6  -3  -7  132.03    6.90
  -6   3  -7  142.86    7.04
   6  -3   7  135.16    6.90
   6   3   7  137.38    6.96
  -6   3  -8   35.58    3.26
   6   3   8   27.95    2.70
   6   3   8   24.72    2.84
   6  -3   8   33.09    3.06
  -6   3  -8   28.80    2.95
  -6   3  -8   32.88    3.10
  -6  -3  -8   34.54    3.07
   6   3   8   30.75    2.98
   6   3   8   33.39    3.09
   6  -3   8   31.62    2.92
   6   3   9  229.03    9.80
   6  -3   9  218.92   10.12
   6   3   9  223.01   10.13
   6  -3   9  206.45    9.97
   6   3   9  237.18   10.29
  -6   3  -9  228.38   10.46
  -6   3  -9  219.56   10.34
  -6  -3 -10   62.33    4.25
  -6   3 -10   67.99    4.45
   6   3  10   60.73    3.94
   6   3  10   53.01    4.03
   6  -3  10   58.17    4.19
  -6   3 -11    0.89    1.08
  -6  -3 -11   -0.54    0.77
  -6   3 -11   -0.28    0.96
   6   3  11    0.52    0.88
   6  -3  11    1.30    0.93
   6   3  11    0.63    0.81
   6  -3  12   22.02    2.04
   6  -3  12   18.90    1.93
  -6   3 -12   18.84    2.13
  -6   3 -13    3.20    0.97
  -6   3 -14    1.56    0.86
  -6   4  16    0.27    0.72
  -6   4  16    0.13    0.67
  -6   4  15    8.87    1.35
  -6   4  15    7.85    1.32
   6   4 -14   -0.25    0.83
  -6   4  14   -0.74    1.13
   6   4 -13    0.89    1.01
  -6   4  13    2.62    1.20
  -6   4  12   43.28    3.75
  -6   4  12   48.06    3.21
  -6   4  11   -0.34    1.23
   6   4 -11    0.67    1.17
  -6   4  10   -0.49    1.04
   6   4 -10   -0.33    1.31
  -6   4  10    0.24    0.87
  -6   4  10   -0.35    1.39
  -6   4  10   -0.33    1.20
  -6   4   9   44.02    3.73
  -6   4   9   46.70    3.77
  -6   4   9   48.15    4.06
   6   4  -9   55.03    4.04
  -6   4   9   47.83    3.34
  -6   4   9   52.97    3.52
  -6   4   8   57.92    4.23
  -6   4   8   68.29    4.43
  -6   4   8   60.28    4.33
   6   4  -8   66.08    4.45
  -6   4   8   69.68    4.08
  -6   4   8   59.69    3.84
   6   4  -7  128.94    6.44
  -6   4   7  115.05    5.79
   6   4  -7  113.38    6.16
  -6   4   7  123.44    6.29
  -6   4   7  119.19    6.28
   6  -4  -7  120.29    5.65
  -6   4   7  115.30    5.92
  -6   4   7  113.04    6.17
  -6   4   6  406.56   16.34
  -6   4   6  421.57   16.02
   6   4  -6  419.23   16.36
  -6   4   6  417.86   16.32
   6  -4  -6  425.91   15.79
   6   4  -6  416.30   16.41
  -6   4   6  422.64   16.31
  -6   4   6  449.28   16.22
   6   4  -5   17.82    2.11
  -6   4   5   16.26    1.96
  -6   4   5   16.85    1.88
   6   4  -5   21.48    2.11
  -6   4   5   17.46    1.95
   6   4  -5   23.86    1.97
   6  -4  -5   15.15    1.72
  -6   4   5   20.28    2.09
  -6   4   5   21.48    1.98
   6   4  -4   94.91    5.14
  -6   4   4  116.18    5.40
  -6   4   4  108.99    5.36
  -6   4   4  107.82    5.46
   6  -4  -4  105.78    5.14
  -6   4   4   90.72    5.16
  -6   4   4  113.27    5.27
   6   4  -3  186.79    8.26
  -6   4   3  206.05    8.57
  -6   4   3  190.29    8.40
  -6   4   3  195.82    8.63
   6  -4  -3  208.57    8.44
  -6   4   3  203.66    8.61
  -6   4   3  212.73    8.40
  -6   4   2  541.77   20.17
  -6   4   2  550.65   20.45
   6  -4  -2  586.58   20.34
  -6   4   2  544.21   20.38
   6   4  -2  561.03   20.20
  -6   4   2  560.74   20.08
  -6   4   1  113.38    5.61
   6  -4  -1  114.10    5.48
  -6   4   1  108.34    5.54
   6   4  -1  114.43    5.51
  -6   4   1  112.32    5.18
  -6   4   0    0.88    0.85
  -6   4   0    2.34    0.80
   6   4   0    3.08    0.96
  -6   4   0    1.12    0.76
   6  -4   0    1.25    0.91
  -6   4  -1   19.61    2.02
  -6   4  -1   14.31    1.81
   6   4   1   14.75    1.85
  -6   4  -1   15.06    1.88
   6   4   2    8.21    1.49
  -6   4  -2    8.42    1.55
   6   4   2   10.29    1.50
   6   4   3  229.05   10.13
   6   4   3  231.33    9.35
   6   4   3  226.76    9.75
  -6   4  -3  232.57   10.00
  -6   4  -4   14.72    1.83
  -6   4  -4   18.48    2.10
   6   4   4    9.75    1.65
   6   4   4   15.47    2.11
   6   4   4   14.97    1.64
  -6   4  -5   56.41    3.93
  -6   4  -5   63.85    4.32
   6   4   5   62.79    4.13
   6   4   5   69.00    4.56
  -6   4  -6   56.43    4.10
   6   4   6   53.63    3.85
   6   4   6   62.97    4.40
  -6   4  -7  125.32    6.64
   6   4   7  131.16    7.04
  -6   4  -7  125.62    6.85
   6   4   7  118.16    6.44
  -6   4  -8   68.78    4.88
   6   4   8   82.87    4.92
   6   4   9    2.13    1.17
   6   4   9    0.80    1.05
   6   4  10   32.13    2.70
  -6   4 -10   26.61    2.68
   6   4  11    0.38    0.74
  -6   4 -11    1.97    1.11
  -6   4 -12    8.27    1.34
  -6   4 -13   19.91    1.65
  -6   5  15    3.86    0.94
  -6   5  15    3.01    0.89
  -6   5  14    0.55    0.81
  -6   5  14    0.18    0.75
   6   5 -13    3.22    1.19
  -6   5  13    3.42    1.17
  -6   5  13    2.82    1.11
  -6   5  12    5.74    1.18
   6   5 -12    5.17    1.43
  -6   5  11   49.26    3.40
  -6   5  11   46.93    3.85
   6   5 -11   52.24    3.91
  -6   5  10   31.61    2.77
  -6   5  10   33.10    3.31
   6   5  -9  147.38    7.59
  -6   5   9  141.68    7.74
  -6   5   9  144.30    7.07
  -6   5   8    0.54    0.99
   6   5  -8    2.89    1.27
  -6   5   8    2.55    1.09
  -6   5   8    1.99    1.28
  -6   5   8    0.96    1.26
  -6   5   7  647.33   23.24
   6   5  -7  615.79   23.56
  -6   5   7  628.09   23.57
  -6   5   7  635.16   23.69
   6  -5  -7  598.35   22.72
  -6   5   7  624.29   23.67
  -6   5   7  640.09   23.29
  -6   5   6   38.35    3.18
   6   5  -6   30.30    2.92
  -6   5   6   42.82    3.12
   6   5  -6   34.09    3.04
  -6   5   6   34.63    2.98
  -6   5   6   31.22    2.92
   6  -5  -6   28.83    2.54
  -6   5   6   31.44    2.80
  -6   5   6   34.24    2.99
   6   5  -5  131.42    6.57
  -6   5   5  114.13    6.29
   6   5  -5  113.27    6.21
  -6   5   5  122.00    6.27
  -6   5   5  108.71    6.13
   6   5  -5  148.49    6.42
  -6   5   5  121.61    6.25
   6  -5  -5  132.86    6.17
  -6   5   5  117.66    6.37
  -6   5   5  126.18    6.31
   6   5  -4  118.43    6.05
  -6   5   4  122.55    6.10
   6   5  -4   99.13    5.57
  -6   5   4  106.77    5.78
  -6   5   4  100.38    5.58
   6  -5  -4  110.13    5.62
  -6   5   4  113.40    5.79
  -6   5   4  108.68    5.67
   6   5  -4  125.38    5.79
  -6   5   4  112.32    5.89
  -6   5   3   69.33    4.33
  -6   5   3   68.53    4.29
   6   5  -3   77.27    4.20
  -6   5   3   67.83    4.03
   6  -5  -3   71.00    4.19
   6   5  -3   67.38    4.28
   6   5  -3   70.58    4.35
  -6   5   3   69.45    4.10
  -6   5   3   64.52    4.13
   6   5  -2    1.49    1.12
  -6   5   2    3.64    1.23
   6   5  -2    2.29    1.06
   6  -5  -2    3.14    1.13
   6   5  -2    2.78    1.18
  -6   5   2    3.24    0.97
  -6   5   2    1.27    0.91
  -6   5   2    2.60    1.03
   6   5  -1  202.28    9.46
  -6   5   1  209.97    9.60
  -6   5   1  214.46    9.00
   6   5  -1  229.94    9.34
   6  -5  -1  223.58    9.57
   6   5  -1  194.77    9.35
   6   5  -1  237.88    9.77
  -6   5   1  236.31    9.25
  -6   5   1  237.80    9.84
   6  -5   0   64.55    4.13
   6   5   0   66.34    3.86
   6   5   0   60.81    4.10
   6   5   0   64.31    4.19
  -6   5   0   64.74    4.29
   6  -5   1    4.61    1.27
   6   5   1    4.29    1.11
   6   5   1    6.94    1.45
   6   5   1    4.44    1.22
   6   5   1    6.24    1.45
  -6   5  -1    4.02    1.40
   6   5   2    3.48    1.36
   6   5   2    3.70    1.05
   6  -5   2    6.20    1.47
   6   5   2    4.74    1.38
   6   5   2    4.47    1.35
  -6   5  -2    3.90    1.31
  -6   5  -3    3.53    1.26
   6   5   3    4.03    1.54
   6   5   3    2.43    0.95
  -6   5  -3    4.13    1.34
   6   5   3    2.48    1.20
   6   5   3    4.34    1.49
  -6   5  -4   44.06    3.45
   6   5   4   32.97    2.75
   6   5   4   33.37    3.39
  -6   5  -4   35.02    3.41
   6   5   4   38.48    3.47
   6   5   4   46.01    3.45
   6   5   5    4.73    1.67
   6   5   5    5.75    1.21
  -6   5  -5    3.19    1.28
  -6   5  -5    4.05    1.43
   6   5   5    3.54    1.34
  -6   5  -6    4.42    1.55
  -6   5  -6    4.40    1.27
   6   5   6    1.78    1.17
   6   5   7  129.26    7.18
   6   5   7  126.58    6.64
  -6   5  -8    3.29    1.18
   6   5   8    5.35    1.53
  -6   5  -8    2.03    1.22
   6   5   8    4.59    1.32
   6   5   9   24.28    2.44
   6   5   9   20.34    2.17
  -6   5  -9   18.41    2.16
  -6   5  -9   18.92    2.12
   6   5  10   10.15    1.41
   6   5  10    8.28    1.41
   6   5  10    6.49    1.21
  -6   5 -10    7.40    1.34
   6   5  11    0.86    0.70
  -6   5 -11    0.84    0.70
  -6   6  14   33.21    1.98
  -6   6  14   30.58    1.95
  -6   6  13    0.43    0.66
  -6   6  13    0.30    0.71
  -6   6  12    4.44    1.05
  -6   6  12    6.01    1.22
   6   6 -11    5.39    1.36
  -6   6  11    7.23    1.36
  -6   6  11    5.30    1.08
  -6   6  11    5.48    1.40
   6   6 -10   22.05    2.38
  -6   6  10   22.47    2.16
  -6   6  10   23.13    2.32
  -6   6   9    7.48    1.37
   6   6  -9    6.93    1.50
  -6   6   9    7.06    1.63
  -6   6   9    4.39    1.25
  -6   6   8    1.22    1.15
  -6   6   8    1.56    1.05
   6   6  -8    0.59    0.94
  -6   6   8    0.82    0.87
  -6   6   7   31.74    2.86
  -6   6   7   29.80    2.99
  -6   6   6   10.59    1.75
   6  -6  -6    9.22    1.40
  -6   6   6    8.56    1.70
   6   6  -6    6.80    1.52
  -6   6   5  249.21   10.51
  -6   6   5  238.30   10.43
   6  -6  -5  231.06   10.08
   6  -6  -4   30.73    2.75
  -6   6   4   29.84    2.67
   6   6  -4   36.31    2.93
  -6   6   4   31.87    2.99
  -6   6   4   35.06    2.88
   6  -6  -3   87.07    4.96
  -6   6   3   76.20    4.64
   6   6  -3   94.49    4.98
  -6   6   3   85.65    5.09
  -6   6   3   79.57    4.75
   6  -6  -2   56.28    3.96
  -6   6   2   59.86    3.77
   6   6  -2   68.46    4.10
  -6   6   2   57.92    4.17
  -6   6   2   62.22    3.88
   6  -6  -1    2.80    1.13
  -6   6   1    4.15    1.36
  -6   6   1    3.77    1.08
   6   6  -1    3.38    1.24
   6  -6   0   28.65    2.73
   6   6   0   26.11    2.67
   6   6   0   27.58    2.54
  -6   6   0   28.85    2.91
   6   6   1    2.16    0.99
   6   6   1   -0.32    1.03
   6  -6   1    1.76    1.13
  -6   6  -1    3.39    1.31
   6   6   2  219.72    9.17
  -6   6  -2  202.78    9.62
   6  -6   2  196.64    9.37
   6   6   3    3.72    1.14
   6   6   3    5.36    1.40
  -6   6  -3    3.82    1.32
   6  -6   3    5.13    1.36
   6   6   4   -0.85    1.24
   6   6   4   -0.35    1.03
   6   6   4    0.22    0.78
   6   6   5   96.22    5.60
  -6   6  -5  108.81    6.03
   6   6   5   97.94    5.98
   6   6   5  102.48    5.17
   6   6   6   43.69    3.70
  -6   6  -6   45.90    3.59
   6   6   7    0.49    0.80
  -6   6  -7    0.76    0.95
   6   6   7    0.29    1.11
   6   6   8    2.89    1.12
   6   6   9   23.83    2.03
  -6   7  12   14.70    1.26
  -6   7  11   81.84    3.94
  -6   7  10    6.99    1.16
  -6   7   9    2.41    0.95
  -6   7   9    2.13    0.87
  -6   7   8   10.21    1.53
  -6   7   8   10.91    1.48
  -6   7   8   10.90    1.51
  -6   7   7    1.34    0.88
  -6   7   7    0.64    0.79
  -6   7   7    1.68    0.96
  -6   7   6   16.98    1.94
  -6   7   6   17.52    1.94
  -6   7   5   32.54    2.65
  -6   7   5   32.37    2.76
  -6   7   4   12.14    1.73
  -6   7   4   13.43    1.73
  -6   7   3    5.12    1.31
  -6   7   3    4.56    1.12
   6   7  -3    7.05    1.43
  -6   7   2   62.32    4.12
   6   7  -2   67.81    4.06
  -6   7   2   59.36    3.64
  -6   7   1    4.22    1.27
   6   7  -1    2.77    1.13
  -6   7   0   10.90    1.74
   6   7   0   11.54    1.68
  -6   7  -1    5.79    1.35
   6   7   1    7.06    1.46
  -6   7  -2    2.06    1.12
   6   7   2    1.66    1.07
  -6   7  -3   14.92    1.87
   6   7   3   14.77    1.97
   6   7   3   16.66    1.77
  -6   7  -4    3.47    1.06
   6   7   4    2.67    1.08
   6   7   4    3.10    0.83
  -6   7  -5    0.40    0.71
   6   7   5    0.29    0.58
   6   7   5    1.73    1.03
   6   7   6   11.22    1.14
   6   7   6   12.58    1.63
   6   7   7   40.15    2.70
  -6   8   8    1.26    0.58
  -6   8   7   34.53    2.03
  -6   8   6    7.28    0.98
  -6   8   6    9.48    1.16
  -6   8   5    1.95    0.72
  -6   8   5    3.26    0.86
  -6   8   4   27.23    2.01
  -6   8   4   20.20    1.62
  -6   8   3    1.80    0.73
  -6   8   2    6.97    1.11
  -6   8   1    4.98    1.03
  -6   8   0    5.16    0.98
  -6   8  -1    0.15    0.58
   6   8   1    0.58    0.64
   6   8   2   47.82    2.68
   6   8   3    4.17    0.78
  -7   0  19   -1.09    0.69
  -7   0  18    6.93    1.37
  -7   0  18    5.84    1.26
  -7   0  17    0.50    1.00
  -7   0  17    0.25    0.94
  -7   0  16  251.43   11.15
  -7   0  15    0.35    1.25
  -7   0  15    1.05    1.37
  -7   0  14  553.34   22.01
  -7   0  14  548.79   22.01
  -7   0  14  581.23   22.19
  -7   0  14  569.79   22.11
  -7   0  13   -0.36    1.18
  -7   0  13    0.36    1.31
  -7   0  13   -0.36    1.34
  -7   0  13   -0.35    1.00
  -7   0  12   99.24    6.03
  -7   0  12   99.07    6.02
  -7   0  12  108.84    6.18
  -7   0  12  103.57    6.14
  -7   0  11   -0.91    1.00
  -7   0  11   -0.61    1.02
  -7   0  11   -0.30    1.12
  -7   0  11    0.59    1.11
  -7   0  10    6.76    1.52
  -7   0  10    3.80    1.04
  -7   0  10    5.87    1.48
  -7   0  10    4.32    1.52
  -7   0  10    7.83    1.45
  -7   0   9   -0.18    0.63
  -7   0   9    0.23    0.88
  -7   0   9    0.48    0.81
  -7   0   9   -0.23    0.84
  -7   0   8   76.75    4.18
  -7   0   8   75.46    4.17
  -7   0   8   65.47    3.99
  -7   0   7    0.29    0.69
  -7   0   6  355.93   13.34
  -7   0   6  373.03   13.57
  -7   0   6  372.61   13.68
  -7   0   5    0.56    0.80
  -7   0   5   -0.27    0.75
  -7   0   5    0.12    0.65
  -7   0   4   83.19    3.77
  -7   0   4   78.34    3.83
   7   0  -4   84.69    3.84
  -7   0   4   77.86    3.79
  -7   0   3   -0.48    0.62
   7   0  -3    0.30    0.42
   7   0  -3    0.12    0.59
  -7   0   3    0.34    0.62
  -7   0   2  830.12   28.80
  -7   0   2  843.89   28.87
   7   0  -2  869.12   28.30
   7   0  -2  799.55   28.80
   7   0  -1   -0.12    0.58
  -7   0   1   -0.12    0.63
  -7   0   1   -0.49    0.68
   7   0  -1    0.22    0.31
  -7   0   0    1.97    0.67
   7   0   0    0.91    0.35
   7   0   0    1.80    0.76
  -7   0   0    0.86    0.70
  -7   0  -1    1.42    0.77
   7   0   1    1.18    0.36
   7   0   1    0.70    0.82
  -7   0  -1    0.80    0.77
  -7   0  -2    4.57    1.04
   7   0   2    6.45    0.61
  -7   0  -2    6.17    1.26
  -7   0  -3   -0.18    0.95
   7   0   4  530.66   20.00
  -7   0  -4  551.97   19.98
  -7   0  -4  550.57   20.08
  -7   0  -4  552.37   20.04
  -7   0  -5   -0.71    0.91
   7   0   5    0.94    0.88
  -7   0  -5   -0.45    0.85
  -7   0  -5    1.18    0.95
   7   0   5    0.23    0.99
   7   0   6   29.49    2.79
   7   0   6   36.30    2.97
   7   0   6   36.79    3.06
  -7   0  -6   37.43    3.07
  -7   0  -6   32.17    2.85
  -7   0  -6   36.88    3.03
  -7   0  -7   -0.62    1.10
  -7   0  -7    1.84    1.24
   7   0   7   -0.30    0.95
   7   0   7    0.30    1.13
   7   0   7   -0.89    1.06
  -7   0  -7    0.29    0.94
  -7   0  -8  821.43   28.88
  -7   0  -8  745.91   28.70
  -7   0  -8  778.98   28.90
   7   0   8  762.11   28.72
   7   0   8  764.84   28.72
  -7   0  -9    0.37    1.31
  -7   0  -9   -0.35    1.12
   7   0   9   -0.71    1.23
   7   0   9   -1.42    1.36
   7   0  10  141.55    7.85
   7   0  10  150.59    8.06
  -7   0 -10  160.40    8.14
  -7   0 -11    0.27    0.85
  -7   0 -11   -0.36    1.25
   7   0  11    0.35    1.42
  -7   0 -12   97.22    5.21
  -7   0 -12  100.50    5.91
   7   0  12  103.96    5.89
  -7   0 -13    0.99    0.65
   7   0  13   -0.50    1.10
  -7   0 -13   -0.77    1.20
   7   0  13    0.50    1.16
  -7   0 -14   13.66    1.57
   7   0  14   12.65    1.57
   7   0  14   10.48    1.50
   7   0  15    0.28    0.71
  -7   1  18    4.64    0.93
  -7  -1  18    4.36    1.15
  -7   1  18    4.49    1.05
  -7  -1  18    3.89    1.15
  -7   1  18    4.02    1.05
  -7   1  17    8.16    1.55
  -7  -1  17    7.76    1.45
  -7   1  17    9.12    1.62
  -7  -1  17    4.01    1.36
  -7   1  16   -1.17    1.43
  -7  -1  16    0.59    1.22
  -7  -1  16   -0.59    1.49
  -7   1  16   -0.59    1.43
  -7  -1  15   -0.68    1.42
  -7   1  15   -0.34    1.23
  -7  -1  15   -0.34    1.31
  -7   1  15   -1.01    1.35
  -7  -1  14   50.56    4.12
  -7   1  14   55.02    4.32
  -7   1  14   40.88    3.84
  -7  -1  14   50.38    4.14
  -7  -1  14   47.31    4.10
  -7   1  14   53.92    4.33
  -7  -1  14   47.24    4.06
  -7   1  14   39.93    3.84
  -7  -1  13    7.45    1.87
  -7   1  13    7.38    1.87
   7   1 -13   10.53    1.71
  -7  -1  13    7.17    1.77
  -7   1  13    7.45    2.12
  -7  -1  13   13.16    2.17
  -7   1  13    8.80    2.00
  -7   1  13    6.92    1.89
  -7  -1  13   10.60    2.07
  -7  -1  12    3.69    1.58
  -7   1  12    6.96    1.85
  -7  -1  12    3.02    1.66
  -7   1  12    2.66    1.62
  -7   1  12    4.30    1.61
  -7  -1  12    5.01    1.63
  -7  -1  12    1.32    1.59
  -7   1  12    2.59    1.46
   7   1 -12    3.23    1.09
  -7  -1  11  111.44    6.33
  -7   1  11  114.20    6.38
  -7   1  11  118.79    6.06
  -7  -1  11  123.56    6.52
  -7   1  11  116.19    6.42
  -7  -1  11  106.44    6.21
  -7   1  11  117.96    6.34
  -7  -1  11  117.94    6.41
  -7   1  11  116.36    6.37
  -7   1  11  122.57    6.00
   7   1 -11  105.01    5.87
  -7   1  10  131.05    6.82
  -7  -1  10  138.45    6.96
  -7  -1  10  147.09    6.96
  -7   1  10  135.17    6.79
  -7  -1  10  140.63    6.95
  -7   1  10  135.35    6.87
  -7   1  10  139.43    6.61
  -7  -1  10  135.55    6.87
  -7   1  10  134.34    6.81
  -7   1  10  134.26    6.48
   7   1 -10  133.10    6.56
  -7  -1   9   25.55    2.40
  -7   1   9   22.42    2.29
  -7   1   9   24.80    2.16
  -7  -1   9   19.65    2.15
  -7   1   9   23.65    2.26
  -7  -1   9   21.69    2.24
  -7   1   9   25.14    2.30
  -7   1   9   25.57    2.28
  -7   1   8   97.79    5.08
  -7  -1   8   96.34    5.08
  -7  -1   8   99.62    5.16
  -7   1   8   99.02    5.12
  -7  -1   8  103.29    5.12
  -7   1   8  106.73    5.14
  -7   1   8  102.11    5.03
  -7  -1   7  185.63    7.25
  -7   1   6   64.44    3.35
  -7  -1   6   55.12    3.25
  -7  -1   6   58.05    3.34
  -7   1   6   61.97    3.39
  -7   1   6   61.29    3.38
  -7  -1   6   59.72    2.94
  -7  -1   5 2153.22   71.00
  -7   1   5 2133.25   70.99
  -7   1   5 2133.05   71.02
  -7  -1   5 2080.44   70.52
   7  -1  -5 2159.71   70.63
  -7  -1   5 2118.88   70.91
  -7   1   5 2042.25   70.85
  -7  -1   4  163.51    6.77
  -7   1   4  166.43    6.77
   7   1  -4  165.02    6.77
   7  -1  -4  170.62    6.78
  -7   1   4  162.06    6.79
  -7  -1   4  167.95    6.51
   7  -1  -4  173.02    6.53
  -7  -1   4  176.70    6.80
  -7   1   4  167.63    6.74
  -7   1   3  477.75   17.29
  -7  -1   3  480.72   17.28
   7   1  -3  470.27   17.23
   7  -1  -3  487.99   17.27
  -7   1   3  493.47   17.36
   7  -1  -3  506.40   17.01
  -7  -1   3  500.27   17.27
  -7   1   3  486.32   17.23
   7  -1  -2   17.03    1.21
   7  -1  -2   15.90    1.39
   7   1  -2   16.48    1.43
  -7  -1   2   18.12    1.48
  -7   1   2   15.36    1.41
  -7  -1   2   12.94    1.31
  -7   1   2   14.50    1.33
   7   1  -1  922.93   32.28
   7  -1  -1  920.97   32.26
  -7  -1   1  963.63   32.34
  -7   1   1  965.97   32.34
   7  -1  -1  953.38   31.88
  -7   1   1  943.70   32.24
  -7  -1   1  940.71   32.25
  -7  -1   0   68.95    3.43
  -7   1   0   71.53    3.46
  -7  -1   0   72.84    3.30
  -7   1   0   68.87    3.51
   7  -1   0   68.64    3.09
   7  -1   0   75.97    3.57
   7   1   0   69.23    3.51
   7  -1   1  366.14   13.47
   7   1   1  390.00   13.49
  -7   1  -1  344.47   13.36
  -7  -1  -1  363.38   13.14
  -7   1  -1  363.19   13.35
  -7  -1  -1  361.34   13.36
  -7   1  -2  121.26    5.65
  -7  -1  -2  134.42    5.53
  -7  -1  -2  120.28    5.62
  -7   1  -2  131.95    5.71
  -7  -1  -3  132.32    6.30
  -7   1  -3  148.98    6.43
  -7  -1  -3  144.03    6.18
   7   1   4    8.94    1.49
   7  -1   4    7.85    1.41
  -7  -1  -4    7.59    1.38
  -7   1  -4    9.98    1.48
  -7   1  -4    7.17    1.32
  -7  -1  -4    7.15    1.38
  -7   1  -4    9.53    1.48
   7  -1   5   40.26    3.13
   7   1   5   41.58    3.11
  -7  -1  -5   47.46    3.30
  -7   1  -5   38.68    3.01
  -7  -1  -5   42.00    3.19
  -7   1  -5   43.77    3.16
  -7   1  -5   41.66    3.16
  -7  -1  -5   44.01    3.05
  -7   1  -6   14.78    2.00
  -7  -1  -6   13.61    2.04
   7  -1   6   14.73    1.98
   7   1   6   11.50    1.89
  -7   1  -6   16.71    2.05
  -7  -1  -6   15.74    1.94
  -7  -1  -6   10.47    1.76
  -7   1  -6   12.76    1.92
   7   1   6   11.02    1.75
   7  -1   6   14.80    2.05
   7   1   7    8.32    1.44
  -7  -1  -7    5.61    1.61
  -7   1  -7    5.22    1.46
  -7   1  -7    8.62    1.65
  -7  -1  -7    5.96    1.45
   7  -1   7    6.72    1.54
   7   1   7    6.59    1.61
   7   1   7    5.71    1.56
   7  -1   7    7.04    1.66
  -7  -1  -7    4.97    1.50
  -7   1  -7    7.05    1.65
  -7  -1  -8   27.41    3.03
  -7   1  -8   26.70    2.93
  -7   1  -8   32.92    3.17
  -7  -1  -8   27.70    2.88
   7  -1   8   33.53    3.28
  -7   1  -8   34.83    3.22
  -7  -1  -8   35.65    3.33
   7   1   8   30.23    3.10
   7  -1   8   29.81    3.10
   7   1   8   24.35    2.96
  -7  -1  -9   79.73    5.59
  -7   1  -9   75.42    5.42
   7  -1   9   88.17    5.67
   7   1   9   98.42    5.83
   7   1   9   82.45    5.52
   7  -1   9   87.91    5.67
  -7   1  -9   82.46    5.53
  -7  -1  -9   90.69    5.52
   7   1  10   96.63    6.02
   7  -1  10  109.20    6.26
   7   1  10   94.57    5.95
   7  -1  10   88.75    5.92
  -7   1 -10   93.82    5.62
  -7   1 -10   99.11    6.06
  -7  -1 -10   92.12    5.78
   7  -1  11   20.76    2.71
   7   1  11   25.74    2.89
  -7   1 -11   21.49    2.48
  -7  -1 -11   23.94    2.84
  -7   1 -11   21.91    2.75
   7  -1  11   26.63    2.92
   7   1  11   27.52    2.90
  -7   1 -12   36.85    3.32
  -7  -1 -12   37.27    3.37
   7   1  12   42.28    3.42
   7  -1  12   40.01    3.34
  -7   1 -12   35.73    2.97
   7   1  12   40.74    3.38
   7  -1  12   45.92    3.54
  -7   1 -13    9.44    1.39
  -7  -1 -13   10.28    1.68
  -7   1 -13   11.64    1.69
   7   1  13    9.77    1.63
   7  -1  13    8.76    1.58
   7  -1  13   11.16    1.69
   7   1  13    9.34    1.58
   7   1  14   12.84    1.54
   7  -1  14   10.77    1.54
   7   1  14   12.41    1.44
   7  -1  14   14.90    1.61
  -7  -1 -14   13.03    1.49
  -7   1 -14   13.11    1.47
  -7  -2  18    7.31    1.03
  -7   2  18    6.62    1.01
  -7   2  17    5.48    1.07
  -7   2  17    6.09    0.90
  -7  -2  17    3.57    1.03
  -7   2  17    5.20    1.13
  -7  -2  17    6.42    1.21
  -7   2  17    5.77    1.14
  -7   2  16  107.23    5.68
  -7  -2  16  103.39    5.65
  -7  -2  16  112.58    5.76
  -7   2  16   99.66    5.56
  -7  -2  15    7.28    1.65
  -7   2  15    3.89    1.34
  -7  -2  14    1.99    1.34
  -7   2  14    5.57    1.62
   7   2 -13    6.02    1.50
  -7   2  13    4.60    1.44
  -7  -2  13    4.45    1.45
  -7  -2  13    6.77    1.70
  -7   2  13    8.35    1.87
  -7  -2  13    4.47    1.56
  -7   2  13    4.07    1.46
  -7  -2  13    5.76    1.66
  -7   2  13    9.69    1.93
   7   2 -12   61.87    4.34
  -7   2  12   58.08    4.36
  -7  -2  12   71.32    4.79
  -7  -2  12   59.64    4.46
  -7   2  12   65.63    4.61
  -7  -2  12   69.50    4.73
  -7   2  12   62.08    4.54
  -7   2  12   63.55    4.58
  -7  -2  12   66.07    4.58
  -7   2  11   88.98    5.32
  -7  -2  11   91.14    5.44
   7   2 -11   90.20    5.30
  -7   2  11   94.67    5.36
  -7  -2  11   89.42    5.39
  -7   2  11   89.95    5.38
  -7   2  11   88.42    5.32
  -7  -2  11   92.31    5.46
  -7   2  11   86.01    5.25
  -7   2  11   90.97    5.42
  -7  -2  11   84.03    5.28
  -7  -2  10  825.25   30.51
  -7   2  10  829.76   30.51
  -7  -2  10  841.61   30.60
  -7   2  10  847.36   30.51
  -7   2  10  863.42   30.49
  -7  -2  10  843.15   30.51
  -7   2  10  832.69   30.42
  -7   2  10  882.47   29.59
  -7   2  10  834.77   30.50
  -7  -2  10  816.81   30.50
   7   2 -10  831.14   30.50
  -7   2  10  869.24   30.63
  -7   2   9    0.96    1.00
  -7  -2   9    2.69    1.06
  -7   2   9    1.45    0.86
  -7   2   9    1.24    0.89
  -7   2   9    1.41    0.66
   7   2  -9    1.25    0.97
  -7  -2   9    1.45    0.95
  -7   2   9    1.66    0.80
  -7   2   9    0.83    0.56
  -7  -2   9    0.96    0.79
  -7   2   9    1.15    0.76
  -7   2   8   18.14    1.97
  -7   2   8   16.18    1.62
  -7   2   8   19.00    1.65
  -7  -2   8   25.15    2.17
  -7   2   8   17.30    1.88
  -7   2   8   16.00    1.87
  -7   2   8   21.41    1.97
  -7  -2   8   21.58    2.06
  -7   2   8   16.71    1.95
  -7  -2   8   21.62    2.05
  -7   2   7  231.44    9.80
  -7   2   7  252.65    9.39
  -7   2   7  231.53    9.76
   7  -2  -7  238.14    9.36
  -7  -2   6   91.20    4.29
  -7   2   6   81.23    4.18
  -7  -2   6   82.27    4.17
  -7   2   6   84.88    4.13
  -7   2   6   79.62    3.96
  -7  -2   5  197.62    7.65
  -7   2   5  185.64    7.58
  -7   2   5  177.07    7.39
  -7  -2   5  183.85    7.53
  -7   2   5  196.40    7.55
  -7   2   4    5.31    1.10
  -7  -2   4    5.89    0.77
  -7   2   4    6.08    1.01
  -7  -2   4    7.62    1.08
   7  -2  -4    5.84    0.99
  -7  -2   4    6.92    1.07
  -7   2   4    5.03    0.94
  -7  -2   3   80.63    3.84
  -7   2   3   79.35    3.78
  -7   2   3   83.21    4.06
   7  -2  -3   77.62    3.75
  -7  -2   3   82.34    3.81
  -7   2   3   87.52    3.84
   7  -2  -3   78.54    3.77
   7   2  -3   82.09    3.80
  -7  -2   2  334.53   11.65
  -7   2   2  311.22   11.56
  -7   2   2  298.16   11.77
   7  -2  -2  308.43   11.52
   7  -2  -2  324.03   11.60
   7   2  -2  319.51   11.59
  -7  -2   2  308.23   11.52
  -7   2   2  312.91   11.51
  -7  -2   1   51.95    2.83
  -7   2   1   51.38    2.82
   7   2  -1   50.45    2.81
   7  -2  -1   49.00    2.75
  -7   2   1   53.42    3.00
   7  -2  -1   52.86    2.75
  -7   2   1   52.15    2.75
  -7  -2   1   53.08    2.79
   7   2   0    0.80    0.71
   7  -2   0   -0.13    0.63
  -7  -2   0   -0.27    0.70
  -7   2   0   -0.13    0.68
  -7   2   0   -0.15    0.81
  -7  -2   0    0.13    0.64
  -7   2   0   -0.63    0.65
   7  -2   0    0.61    0.66
  -7  -2  -1  250.46    9.46
  -7   2  -1  249.50    9.39
  -7   2  -1  246.32    9.60
  -7  -2  -1  231.50    8.93
   7  -2   1  237.17    9.47
   7   2   1  251.29    9.47
  -7   2  -1  235.52    9.53
   7  -2   2    5.05    1.08
   7   2   2    4.15    1.03
  -7  -2  -2    2.95    0.93
  -7   2  -2    3.23    0.95
  -7  -2  -2    2.44    0.70
  -7   2  -3    0.94    0.76
  -7  -2  -3    1.33    0.86
  -7   2  -3    2.34    0.95
  -7   2  -3    1.83    0.93
  -7  -2  -3    1.63    0.61
  -7  -2  -4  191.57    8.19
  -7   2  -4  177.81    8.04
  -7   2  -4  190.26    8.28
   7   2   4  183.47    8.11
   7  -2   4  183.18    8.14
  -7   2  -4  184.96    8.13
  -7  -2  -4  192.68    8.21
  -7   2  -4  192.69    8.18
  -7  -2  -5   10.47    1.66
  -7   2  -5   13.52    1.81
  -7   2  -5   11.20    1.68
  -7  -2  -5   10.41    1.61
  -7   2  -5   12.71    1.73
  -7   2  -5   11.40    1.68
  -7  -2  -5   13.94    1.63
   7  -2   5   10.97    1.67
   7   2   5    9.98    1.56
   7  -2   6   15.46    2.05
   7   2   6   15.37    2.01
   7   2   6   14.22    1.89
   7  -2   6   12.60    1.88
   7   2   6   13.32    1.67
  -7  -2  -6   14.03    1.90
  -7   2  -6   13.85    1.90
  -7   2  -6   14.35    1.94
   7   2   6   14.18    1.88
  -7   2  -6   13.83    1.94
  -7  -2  -6   13.74    1.96
  -7   2  -6   15.70    2.12
  -7  -2  -6    9.35    1.53
   7  -2   7    2.79    1.28
   7   2   7    2.42    1.22
   7  -2   7    5.26    1.46
   7   2   7    1.21    1.17
  -7   2  -7    3.56    1.32
   7   2   7    4.32    1.30
   7   2   7    2.06    0.87
  -7  -2  -7    1.87    1.17
  -7   2  -7    4.30    1.41
  -7   2  -7    3.54    1.32
  -7  -2  -7    2.98    1.02
  -7  -2  -7    4.68    1.43
  -7   2  -7    4.00    1.34
  -7   2  -8   27.64    2.89
   7   2   8   28.67    2.70
   7   2   8   32.84    2.70
   7   2   8   32.50    3.14
  -7   2  -8   31.90    3.14
  -7  -2  -8   33.43    2.96
   7   2   8   31.21    3.07
   7  -2   8   30.29    3.05
   7  -2   8   26.29    2.94
  -7  -2  -8   31.07    3.13
  -7   2  -8   31.38    3.18
  -7  -2  -9    4.93    1.52
  -7   2  -9    4.88    1.66
   7  -2   9    5.51    1.59
   7   2   9    4.71    1.55
   7   2   9    7.72    1.80
   7  -2   9    7.56    1.75
  -7   2  -9    7.20    1.71
  -7  -2  -9    8.36    1.60
  -7   2  -9    7.21    1.74
   7  -2  10    6.73    1.71
   7   2  10    4.27    1.56
  -7  -2 -10    4.17    1.65
  -7   2 -10    4.82    1.70
  -7   2 -11   47.27    3.63
  -7  -2 -11   54.82    4.01
  -7   2 -11   46.49    3.74
   7   2  11   43.98    3.63
   7  -2  11   40.36    3.52
   7  -2  12   10.02    1.74
   7   2  12   10.29    1.70
   7   2  12   10.83    1.72
   7  -2  12   10.04    1.69
  -7  -2 -12   10.59    1.87
  -7   2 -12   13.15    1.98
  -7   2 -12    9.78    1.61
   7  -2  13    0.57    0.75
   7   2  13    1.12    0.80
  -7   2 -13    0.73    0.77
  -7   2 -13    0.98    0.79
  -7  -2 -13    1.57    0.81
   7  -2  13    1.14    0.81
   7   2  13    0.74    0.79
   7  -2  14    0.54    0.74
  -7   3  17   26.01    1.88
  -7   3  17   20.03    1.58
   7   3 -16    3.50    0.93
  -7   3  16    3.73    1.01
  -7  -3  16    4.56    1.00
  -7   3  16    5.00    1.11
  -7  -3  15   31.03    2.65
  -7   3  15   33.87    2.70
  -7  -3  15   24.25    2.38
  -7   3  15   32.40    2.66
   7   3 -15   31.86    2.65
  -7   3  15   33.88    2.86
   7   3 -14   59.30    4.01
  -7  -3  14   49.59    3.70
  -7   3  14   56.83    3.89
  -7  -3  13   42.57    3.64
  -7   3  13   51.59    3.90
  -7  -3  12    5.63    1.61
  -7   3  12    6.82    1.68
   7   3 -12    9.15    1.85
  -7  -3  12    8.01    1.75
  -7   3  12    4.15    1.50
  -7   3  11   -0.21    0.73
  -7  -3  11   -0.57    1.18
  -7   3  11   -0.57    0.97
  -7  -3  11   -0.29    1.08
   7   3 -11    0.32    1.19
  -7  -3  11   -0.85    1.19
  -7   3  11   -0.85    1.24
  -7   3  11    0.63    1.13
  -7  -3  11   -0.29    1.05
  -7   3  11   -0.29    0.88
  -7  -3  10   73.13    4.46
  -7   3  10   68.71    4.34
  -7   3  10   72.16    4.75
  -7   3  10   76.06    4.14
  -7  -3  10   67.71    4.37
  -7   3  10   67.80    4.24
  -7   3  10   74.23    4.75
  -7   3  10   76.44    4.15
   7   3 -10   68.94    4.64
  -7   3  10   65.31    4.34
  -7  -3  10   63.13    4.25
  -7  -3   9   96.22    5.05
  -7   3   9   88.50    4.97
   7   3  -9   86.62    5.31
  -7   3   9   94.09    5.36
  -7   3   9   93.51    4.83
  -7   3   9  104.60    4.92
  -7   3   9   96.58    5.11
  -7   3   9   83.53    5.22
  -7  -3   9   80.24    4.80
  -7   3   9   89.35    4.86
  -7   3   8   19.77    2.24
   7   3  -8   13.32    1.90
  -7   3   8   19.29    1.78
  -7  -3   8   14.68    1.71
  -7   3   8   11.76    1.62
  -7   3   8   17.71    1.77
  -7   3   8   13.71    1.92
  -7  -3   8   13.33    1.65
   7   3  -8   16.77    2.10
  -7   3   8   16.15    1.75
  -7   3   7    0.37    0.68
  -7   3   7    0.36    0.75
   7  -3  -7    0.52    0.69
   7   3  -7    0.24    0.98
  -7  -3   7    0.91    0.67
  -7   3   7    0.73    0.89
  -7   3   7    0.48    0.97
   7  -3  -6  199.51    8.43
  -7   3   6  200.29    8.46
  -7   3   6  218.60    8.61
  -7   3   6  224.29    9.12
  -7   3   6  207.77    8.97
  -7   3   5   35.54    2.43
  -7   3   5   36.16    2.44
   7  -3  -5   33.59    2.35
  -7  -3   5   30.30    2.15
  -7   3   5   31.44    2.20
  -7   3   5   37.26    2.71
  -7  -3   4   97.30    4.37
  -7   3   4   93.07    4.34
  -7   3   4  101.01    4.96
  -7  -3   4   97.08    4.41
  -7   3   4   94.10    4.39
  -7   3   4  100.80    4.71
   7  -3  -4  108.11    4.73
  -7   3   4   97.28    4.72
  -7  -3   3  590.51   20.74
  -7   3   3  591.91   20.77
  -7   3   3  613.17   21.12
  -7   3   3  593.33   20.72
  -7  -3   3  586.83   20.72
   7  -3  -3  586.06   21.07
  -7   3   3  603.55   21.54
   7   3  -2    0.24    0.56
   7  -3  -2    0.12    0.53
  -7   3   2    0.14    0.63
  -7   3   2   -0.19    0.80
  -7  -3   2   -0.35    0.64
  -7   3   2    0.70    0.50
  -7   3   2   -0.24    0.61
  -7  -3   2    0.12    0.55
   7  -3  -2    0.77    0.72
  -7   3   1 1352.22   44.39
  -7  -3   1 1281.24   43.62
  -7   3   1 1246.55   43.59
  -7   3   1 1246.18   44.06
  -7  -3   1 1314.52   43.61
  -7   3   1 1332.16   43.61
   7  -3  -1 1284.55   43.59
   7   3  -1 1235.15   43.58
   7  -3  -1 1339.04   44.02
   7   3   0  114.08    5.08
   7  -3   0  112.53    5.05
  -7   3   0  121.22    5.65
  -7  -3   0  120.04    5.13
  -7   3   0  113.40    5.08
  -7   3   0  113.54    5.35
  -7   3   0  118.09    5.07
  -7  -3   0  116.15    5.05
   7  -3   0  119.04    5.42
  -7   3   0  121.62    5.58
  -7  -3  -1    6.11    0.96
  -7   3  -1    6.91    1.04
  -7   3  -1    6.61    1.27
  -7   3  -1    6.76    1.03
  -7   3  -1    4.24    1.16
   7   3   1    6.74    1.08
  -7   3  -2    1.07    0.81
  -7   3  -2    0.83    0.82
  -7   3  -3  251.66   10.74
  -7   3  -3  266.53   10.76
   7   3   4  102.64    5.18
   7  -3   4  107.86    5.21
  -7   3  -4   99.47    5.29
   7   3   4  103.33    5.15
  -7   3  -4  101.20    5.38
   7   3   4  104.56    5.55
  -7   3  -4   91.06    4.98
   7   3   5  191.40    8.51
   7  -3   5  198.93    8.57
   7   3   5  189.26    8.42
  -7   3  -5  193.67    8.74
  -7  -3  -5  185.93    8.47
  -7   3  -5  186.76    8.47
  -7   3  -5  191.97    8.80
  -7  -3  -5  171.57    8.32
  -7   3  -5  191.15    8.52
   7   3   5  194.89    8.83
   7  -3   6   97.34    5.62
   7   3   6  103.92    5.73
   7   3   6  106.50    5.63
  -7   3  -6  102.45    5.92
  -7   3  -6  115.87    5.95
  -7  -3  -6  106.53    5.75
   7   3   6  110.56    5.82
   7  -3   6  104.05    5.72
  -7   3  -6  108.15    6.02
  -7  -3  -6   96.64    5.58
  -7   3  -6  101.17    5.69
   7   3   6  114.53    6.12
  -7   3  -7  180.45    8.38
  -7  -3  -7  169.45    8.22
   7  -3   7  160.08    8.13
   7   3   7  169.32    8.22
  -7   3  -7  178.53    8.56
   7  -3   7  155.20    8.08
   7   3   7  175.58    8.07
  -7   3  -7  174.11    8.49
   7  -3   7  171.51    8.23
   7   3   7  166.45    8.19
   7   3   7  191.33    8.60
  -7   3  -8   30.59    3.02
   7   3   8   29.07    2.89
   7   3   8   30.58    2.72
   7  -3   8   24.23    2.65
  -7   3  -8   24.59    2.66
   7   3   8   24.80    2.73
   7  -3   8   25.20    2.67
  -7   3  -8   23.02    2.72
   7   3   8   30.02    2.89
   7   3   9   36.08    3.06
   7   3   9   28.60    2.82
   7  -3   9   27.20    2.76
   7   3   9   30.93    2.74
  -7   3  -9   26.70    2.79
  -7   3  -9   28.34    2.93
   7  -3  10   29.01    2.78
   7   3  10   28.64    2.78
  -7   3 -10   32.99    3.03
  -7  -3 -10   31.45    2.94
  -7   3 -10   29.38    2.84
   7   3  10   31.76    2.66
  -7   3 -11   13.45    1.86
  -7  -3 -11   10.80    1.65
  -7   3 -11   11.50    1.70
   7   3  11    9.71    1.61
   7  -3  11   13.24    1.79
   7  -3  11   11.84    1.69
   7   3  11   12.91    1.75
  -7   3 -12   61.66    3.75
   7  -3  12   56.91    3.36
  -7   3 -13   -0.15    0.72
  -7   4  17    2.53    0.70
  -7   4  16   20.80    1.76
  -7   4  16   22.23    1.87
   7   4 -15    2.41    0.91
  -7   4  15    1.59    0.84
  -7   4  15    2.53    0.92
  -7   4  14    3.03    1.12
   7   4 -14    3.85    1.20
  -7   4  13   -0.30    1.04
   7   4 -13   -0.30    0.95
  -7   4  12    6.31    1.69
  -7   4  12    3.84    1.05
   7   4 -11    0.68    1.15
  -7   4  11    0.35    1.26
  -7   4  11   -0.23    0.79
   7   4 -10  252.92   11.41
  -7   4  10  248.81   11.44
  -7   4  10  268.12   11.73
  -7   4  10  235.62   10.50
  -7   4  10  262.71   10.65
   7   4  -9  250.14   11.09
  -7   4   9  248.96   11.09
  -7   4   9  245.33   11.10
  -7   4   9  239.82   11.07
  -7   4   9  243.24   10.39
  -7   4   9  247.53   10.32
  -7   4   8  309.10   11.88
   7   4  -8  258.56   12.21
  -7   4   8  300.20   12.49
  -7   4   8  288.21   12.47
  -7   4   8  300.90   12.44
  -7   4   8  290.09   11.86
   7  -4  -8  290.18   11.64
   7  -4  -7   18.39    1.90
   7   4  -7   16.80    2.23
   7   4  -7   17.87    2.20
  -7   4   7   17.91    2.26
  -7   4   7   20.00    2.30
  -7   4   7   14.66    2.03
  -7   4   7   20.80    2.10
  -7   4   7   17.24    1.97
   7  -4  -6   28.63    2.37
   7   4  -6   30.62    2.70
  -7   4   6   33.59    2.66
  -7   4   6   27.88    2.65
  -7   4   6   28.29    2.73
  -7   4   6   30.18    2.56
  -7   4   6   26.40    2.40
   7   4  -6   32.92    2.86
   7   4  -5   25.89    2.39
   7   4  -5   22.32    2.31
  -7   4   5   17.58    2.11
  -7   4   5   18.56    1.98
   7   4  -5   17.53    2.06
  -7   4   5   17.07    2.10
  -7   4   5   20.14    2.12
   7   4  -5   26.70    2.12
   7  -4  -5   24.05    2.14
  -7   4   5   19.79    2.06
   7   4  -4  198.99    8.82
  -7   4   4  209.75    8.87
   7   4  -4  192.16    8.53
  -7   4   4  191.62    8.56
  -7   4   4  198.81    8.69
  -7   4   4  188.78    8.65
   7   4  -4  208.40    8.32
   7  -4  -4  201.46    8.49
  -7   4   4  201.58    8.44
  -7   4   3  100.30    5.09
   7   4  -3   88.20    4.78
  -7   4   3   90.99    4.95
  -7   4   3   93.57    5.11
  -7   4   3  100.01    4.87
   7  -4  -3  103.88    5.03
   7  -4  -2    3.48    1.03
  -7   4   2    2.48    0.92
  -7   4   2    2.09    1.05
  -7   4   2    2.87    0.89
   7   4  -2    4.07    1.01
  -7   4   2    2.68    1.04
   7  -4  -1   33.03    2.61
  -7   4   1   28.03    2.37
  -7   4   1   35.99    2.77
  -7   4   1   33.32    2.38
   7   4  -1   30.46    2.55
  -7   4   1   34.58    2.76
   7  -4   0   17.68    1.93
  -7   4   0   15.44    1.94
  -7   4   0   12.62    1.69
   7   4   0   13.00    1.79
   7   4   1  320.72   13.36
   7   4   1  335.92   13.16
   7   4   1  342.15   13.51
  -7   4  -1  334.87   13.34
  -7   4  -1  325.88   13.38
  -7   4  -1  339.08   13.38
   7  -4   1  334.14   13.16
  -7   4  -2    0.78    0.91
   7   4   2    4.46    1.27
   7   4   2    3.63    1.30
   7   4   2    2.23    0.79
  -7   4  -3    4.12    1.24
   7   4   3    2.99    1.26
   7   4   3    2.49    1.09
  -7   4  -4  171.50    8.04
  -7   4  -4  144.87    7.48
   7   4   4  172.88    8.24
   7   4   4  165.12    7.76
  -7   4  -5  221.47   10.30
  -7   4  -5  226.55   10.14
   7   4   5  247.33   10.80
   7   4   5  230.94   10.20
  -7   4  -6  209.03    9.39
  -7   4  -6  173.40    8.83
   7   4   6  202.60    9.57
   7   4   6  196.06    8.99
   7   4   7    3.13    1.30
  -7   4  -7    3.29    1.41
  -7   4  -7    2.46    1.16
   7   4   8   22.20    2.39
   7   4   8   20.12    2.52
  -7   4  -9   29.66    2.91
   7   4   9   28.35    2.63
   7   4   9   31.39    2.88
  -7   4 -10   -0.27    0.95
   7   4  10    0.21    0.74
   7   4  10   -0.90    0.89
  -7   4 -11    3.49    1.05
  -7   4 -12   58.48    3.31
   7   4  13   -0.24    0.64
  -7   5  16   30.71    1.68
  -7   5  15    4.66    1.05
  -7   5  15    3.52    0.95
  -7   5  14   38.06    2.72
   7   5 -14   38.14    2.78
  -7   5  14   42.59    2.81
  -7   5  13   23.74    2.35
   7   5 -13   24.30    2.40
  -7   5  13   23.58    2.31
   7   5 -12   32.55    2.98
  -7   5  12   32.82    2.54
   7   5 -11   37.52    3.32
  -7   5  11   34.93    3.26
  -7   5  11   34.68    2.78
  -7   5  10    8.07    1.67
  -7   5  10    6.77    1.42
  -7   5   9   31.21    3.08
  -7   5   9   31.41    3.09
   7   5  -9   29.14    2.98
  -7   5   9   27.67    2.62
  -7   5   8    8.00    1.59
  -7   5   8    5.34    1.41
   7   5  -8    9.06    1.76
  -7   5   8    4.53    1.49
  -7   5   8    7.64    1.65
  -7   5   8    6.40    1.43
  -7   5   8    6.18    1.49
  -7   5   7  133.13    6.68
  -7   5   7  136.94    6.65
   7   5  -7  133.68    6.97
  -7   5   7  128.83    6.90
  -7   5   7  140.35    7.16
  -7   5   7  129.38    6.78
  -7   5   7  126.57    6.86
   7  -5  -7  121.99    6.29
   7  -5  -6  232.42    9.94
   7   5  -6  244.80   10.64
  -7   5   6  229.17   10.12
   7   5  -6  223.91   10.31
  -7   5   6  229.85   10.36
  -7   5   6  243.40   10.60
  -7   5   6  229.18   10.17
  -7   5   6  242.98   10.20
  -7   5   6  241.88   10.56
   7   5  -5    5.88    1.46
  -7   5   5    8.71    1.59
  -7   5   5    8.12    1.52
  -7   5   5    7.61    1.58
   7   5  -5   12.43    1.77
  -7   5   5   11.24    1.73
  -7   5   5    9.61    1.58
  -7   5   5   11.48    1.82
   7  -5  -5    8.68    1.46
   7  -5  -4   19.46    2.09
   7   5  -4   13.17    1.94
  -7   5   4   16.03    1.96
  -7   5   4   16.42    2.11
  -7   5   4   20.16    2.26
  -7   5   4   13.62    1.86
   7   5  -4   18.50    1.93
   7   5  -4   14.20    2.03
  -7   5   4   13.87    1.77
  -7   5   4   14.58    2.01
   7  -5  -3    0.25    0.86
   7   5  -3   -0.80    1.16
  -7   5   3   -0.45    0.81
  -7   5   3    0.56    0.97
  -7   5   3    0.26    0.93
   7   5  -3   -0.43    0.82
   7   5  -3    0.83    0.96
  -7   5   3    1.60    1.18
  -7   5   3    0.42    0.79
   7   5  -2   45.01    3.50
  -7   5   2   55.27    3.77
  -7   5   2   47.46    3.24
   7   5  -2   49.02    3.49
   7   5  -2   54.30    3.37
   7   5  -2   43.49    3.42
   7  -5  -2   48.17    3.49
  -7   5   2   54.50    3.75
   7   5  -1   10.23    1.67
  -7   5   1   11.24    1.86
   7   5  -1   12.24    1.81
   7   5  -1   12.89    1.57
   7   5  -1    9.99    1.67
   7  -5  -1    9.12    1.64
  -7   5   1    8.05    1.50
  -7   5   0   12.83    1.97
   7   5   0   13.19    1.92
   7   5   0   11.93    1.81
   7   5   0   15.67    1.77
   7   5   0   16.39    2.15
   7  -5   0   15.01    1.96
  -7   5  -1  333.46   13.91
   7   5   1  338.99   14.07
   7   5   1  315.85   13.51
   7   5   1  336.40   13.07
   7   5   1  350.51   13.70
   7   5   1  351.85   14.05
   7  -5   1  325.33   13.67
   7  -5   2  120.92    6.57
   7   5   2  133.85    6.15
   7   5   2  132.91    6.66
   7   5   2  133.70    6.96
  -7   5  -2  122.00    6.81
   7   5   2  121.67    6.89
  -7   5  -3   52.78    4.09
  -7   5  -3   50.48    3.82
   7   5   3   50.11    3.28
   7   5   3   48.78    3.76
   7   5   3   49.76    3.93
   7   5   3   52.57    4.18
   7  -5   3   46.64    3.67
   7   5   4   21.51    2.73
  -7   5  -4   21.58    2.71
   7   5   4   19.10    2.54
   7   5   4   28.21    2.78
  -7   5  -4   22.20    2.52
  -7   5  -5   16.23    2.42
   7   5   5   11.21    1.96
   7   5   5   16.02    2.25
  -7   5  -5   17.06    2.24
   7   5   6   85.75    5.59
   7   5   6   83.53    5.15
   7   5   7   -0.34    1.11
  -7   5  -7    0.32    1.01
   7   5   7    1.11    1.09
  -7   5  -7   -0.60    1.01
  -7   5  -8   27.68    2.72
   7   5   8   35.33    3.09
  -7   5  -8   32.39    2.87
   7   5   9   52.65    3.53
  -7   5  -9   49.96    3.38
  -7   5  -9   49.34    3.46
   7   5   9   52.62    3.40
   7   5   9   50.04    3.45
  -7   5 -10   18.32    1.85
   7   5  10   19.25    1.85
   7   5  10   19.85    1.81
   7   5  11    2.57    0.69
  -7   6  14   53.31    2.69
  -7   6  14   56.66    2.75
  -7   6  13    0.89    0.79
  -7   6  13   -0.42    0.72
   7   6 -12   18.05    1.90
  -7   6  12   13.96    1.59
  -7   6  12   12.99    1.69
   7   6 -11  115.48    6.09
  -7   6  11  128.05    6.24
  -7   6  11  125.21    6.01
  -7   6  11  126.90    5.82
  -7   6  10    1.30    0.91
   7   6 -10    2.96    1.17
  -7   6  10    3.56    1.06
  -7   6  10    2.67    1.24
  -7   6  10    0.96    0.86
   7   6  -9   25.39    2.60
  -7   6   9   24.80    2.60
  -7   6   9   29.48    2.59
  -7   6   9   28.81    2.57
   7   6  -8   75.52    4.79
  -7   6   8   72.28    4.65
  -7   6   8   79.11    4.57
  -7   6   8   76.32    4.60
  -7   6   7    1.65    1.11
  -7   6   7    0.52    0.96
  -7   6   6    0.29    0.87
  -7   6   6    1.35    0.96
  -7   6   6    1.86    1.07
  -7   6   5  120.94    6.30
  -7   6   5  131.71    6.65
   7  -6  -5  129.76    6.38
  -7   6   4    2.86    1.09
   7   6  -4    2.20    1.08
   7   6  -4    0.87    0.86
   7  -6  -4    1.31    1.01
  -7   6   4    1.43    1.12
  -7   6   3    9.02    1.71
  -7   6   3    8.49    1.41
   7  -6  -3    8.89    1.62
   7   6  -3   12.03    1.70
   7   6  -3    5.35    1.36
  -7   6   3    7.59    1.39
   7   6  -2    3.79    1.19
   7   6  -2    5.86    1.63
   7  -6  -2    5.27    1.36
  -7   6   2    6.54    1.68
   7   6  -1  199.41    8.37
   7   6  -1  181.73    8.56
   7  -6  -1  169.91    8.41
  -7   6   1  177.07    8.66
   7   6   0  513.19   17.89
   7   6   0  466.14   18.42
   7  -6   0  421.47   18.02
   7   6   0  477.91   18.28
  -7   6   0  454.09   18.34
   7  -6   1   44.10    3.49
   7   6   1   42.65    3.48
  -7   6  -1   38.78    3.43
   7   6   1   43.08    3.12
   7  -6   2   23.87    2.59
   7   6   2   34.05    3.07
   7   6   2   29.05    2.52
  -7   6  -2   29.75    3.04
   7   6   3    9.58    1.86
   7   6   3    7.44    1.32
   7   6   3    6.06    1.60
   7   6   4   23.08    2.11
   7   6   4   26.35    2.99
   7   6   4   17.63    2.30
  -7   6  -4   25.17    2.79
   7   6   5    0.67    1.14
  -7   6  -5    0.32    1.06
   7   6   6    3.08    1.29
   7   6   6    1.25    0.92
  -7   6  -6    1.68    1.03
   7   6   7    2.13    1.20
   7   6   7    0.62    0.80
  -7   6  -7    0.45    0.85
   7   6   8    1.91    0.97
   7   6   9    1.21    0.71
  -7   7  12   23.88    1.54
  -7   7  11    8.59    1.14
  -7   7  10   39.65    2.53
  -7   7   9    5.13    1.07
  -7   7   9    6.29    1.14
  -7   7   8   10.18    1.43
  -7   7   8   13.11    1.58
  -7   7   7    4.34    1.11
  -7   7   7    3.12    0.99
  -7   7   7    3.22    1.00
  -7   7   6   35.70    2.77
  -7   7   6   27.06    2.37
  -7   7   5    8.22    1.34
  -7   7   5   10.31    1.63
  -7   7   4    2.97    1.08
  -7   7   3   97.01    5.33
  -7   7   2  177.73    8.58
   7   7  -2  207.30    8.55
  -7   7   1    5.30    1.35
  -7   7   0    0.27    0.84
  -7   7  -1   27.40    2.64
   7   7   1   28.06    2.62
  -7   7  -2    6.97    1.42
   7   7   2    9.24    1.34
   7   7   2    9.02    1.64
  -7   7  -3    6.72    1.40
   7   7   3    4.07    1.18
   7   7   3    7.33    1.15
  -7   7  -4   26.66    2.47
   7   7   4   29.36    2.09
  -7   7  -5   51.45    3.22
   7   7   5   55.68    3.62
   7   7   6    9.81    1.41
   7   7   7   15.53    1.48
  -7   8   7   -0.46    0.62
  -7   8   6   -1.44    0.63
  -7   8   5    1.15    0.66
  -7   8   4   29.77    2.16
  -7   8   3   22.74    1.89
  -7   8   2   40.68    2.63
  -7   8   1    6.47    1.11
  -7   8   0    1.42    0.67
  -7   8  -1    7.85    1.10
  -8   0  19    1.16    0.77
  -8   0  18   75.23    4.12
  -8   0  18   81.59    4.24
  -8   0  17   -0.25    0.96
  -8   0  17    0.25    0.94
  -8   0  16    4.00    1.57
  -8   0  15   -0.35    1.14
  -8   0  15    0.35    1.21
  -8   0  14    2.91    1.70
  -8   0  14    3.33    1.64
  -8   0  14    5.04    1.57
  -8   0  14    1.09    1.56
  -8   0  13    0.36    1.25
  -8   0  13   -1.76    1.08
  -8   0  13   -0.36    1.15
  -8   0  13   -1.80    1.45
  -8   0  12  224.78   10.58
  -8   0  12  237.83   10.73
  -8   0  12  215.33   10.38
  -8   0  12  235.24   10.65
   8   0 -11    0.23    0.79
  -8   0  11    0.31    1.22
  -8   0  11   -0.22    0.74
  -8   0  11    0.31    1.22
  -8   0  11   -0.31    1.13
  -8   0  11   -0.30    1.07
  -8   0  10   19.49    1.89
  -8   0  10   18.94    2.20
  -8   0  10   15.65    2.13
  -8   0  10   13.09    1.96
  -8   0  10   16.92    2.18
  -8   0   9    0.38    0.63
  -8   0   9    0.24    0.87
  -8   0   9    0.25    0.89
  -8   0   9   -0.24    0.89
  -8   0   8   66.80    3.88
  -8   0   8   58.10    3.65
  -8   0   8   60.95    3.78
  -8   0   7    0.16    0.63
  -8   0   6  596.38   21.47
  -8   0   6  602.69   21.21
  -8   0   5    0.14    0.75
  -8   0   5    1.41    0.82
   8   0  -5   -0.62    0.82
  -8   0   5   -0.60    0.89
  -8   0   4  615.98   21.04
   8   0  -4  603.97   21.13
  -8   0   4  602.72   21.16
  -8   0   4  569.45   21.10
   8   0  -3   -0.33    0.51
  -8   0   3   -0.84    0.77
  -8   0   3   -0.27    0.80
   8   0  -3   -0.28    0.78
  -8   0   2  373.74   14.39
   8   0  -2  402.84   13.77
  -8   0   2  413.74   14.53
   8   0  -2  392.73   14.44
  -8   0   1    1.15    0.80
   8   0  -1    4.08    0.92
  -8   0   1    3.71    0.95
  -8   0   0    9.97    1.32
   8   0   0    8.54    0.75
  -8   0   0    7.93    1.16
   8   0   0    8.35    1.26
  -8   0  -1    0.47    0.81
   8   0   1    0.38    0.36
   8   0   1   -0.17    0.89
  -8   0  -1    0.75    0.72
  -8   0  -2 1905.20   64.47
  -8   0  -3   -0.41    1.14
   8   0   3   -1.45    1.11
  -8   0  -3   -0.60    0.95
  -8   0  -3   -0.19    0.78
  -8   0  -4    2.56    1.21
  -8   0  -4    1.98    0.94
   8   0   4    3.26    1.12
  -8   0  -4    1.63    0.98
  -8   0  -5    0.26    1.08
  -8   0  -5    0.25    0.87
   8   0   5    0.26    1.03
   8   0   5    0.53    0.94
  -8   0  -5    1.06    1.09
  -8   0  -6   22.35    2.58
  -8   0  -6   19.29    2.26
   8   0   6   22.01    2.49
   8   0   6   20.02    2.48
  -8   0  -6   18.36    2.44
  -8   0  -7   -1.32    1.39
  -8   0  -7   -0.63    1.16
   8   0   7   -0.97    1.36
  -8   0  -7    2.00    1.31
   8   0   7   -0.32    1.13
   8   0   8    0.35    1.25
   8   0   8    1.39    1.31
  -8   0  -8   -0.27    0.94
  -8   0  -8    0.34    1.01
  -8   0  -8    1.08    1.25
  -8   0  -8   -0.72    1.32
  -8   0  -9   -1.07    1.10
   8   0   9   -1.44    1.45
  -8   0  -9   -0.37    1.15
  -8   0  -9    0.28    0.79
   8   0   9   -0.36    1.22
   8   0  10   29.73    3.08
  -8   0 -10   22.03    2.81
   8   0  11    0.33    1.10
  -8   0 -11    1.35    1.27
  -8   0 -11    0.24    0.75
   8   0  11   -1.96    1.34
  -8   0 -12   -0.29    0.97
   8   0  12    1.10    1.11
   8   0  12    1.11    1.02
  -8   0 -13   -1.10    1.08
   8   0  13   -0.85    1.04
   8   0  13   -0.84    1.04
   8   0  14    1.09    0.89
   8   0  14    2.58    1.02
  -8  -1  18   19.30    1.87
  -8   1  18   22.73    1.93
  -8  -1  18   17.25    1.76
  -8   1  18   18.26    1.79
  -8  -1  18   21.18    1.81
  -8   1  18   16.42    1.62
  -8  -1  17   49.82    3.48
  -8   1  17   56.20    3.58
  -8  -1  17   51.40    3.56
  -8   1  17   47.89    3.47
  -8   1  16   22.37    2.58
  -8  -1  16   21.39    2.56
  -8  -1  16   19.84    2.42
  -8   1  16   15.85    2.26
  -8  -1  15    0.68    1.31
  -8   1  15    2.01    1.56
  -8  -1  15    2.03    1.52
  -8   1  15    1.68    1.43
  -8  -1  14   -2.19    1.84
  -8   1  14   -1.08    1.70
  -8   1  14    1.75    1.18
  -8  -1  14    1.43    1.06
  -8  -1  14    1.43    1.35
  -8   1  14    3.19    1.62
  -8  -1  14   -1.79    1.93
  -8   1  14   -0.35    1.75
  -8  -1  13   51.34    4.17
  -8   1  13   44.49    3.97
  -8  -1  13   36.70    3.68
  -8   1  13   48.81    4.05
  -8  -1  13   52.18    4.10
  -8   1  13   45.20    3.85
  -8   1  13   51.53    4.15
  -8  -1  13   47.05    4.02
   8   1 -13   44.20    3.44
  -8  -1  12  426.46   17.49
  -8   1  12  432.35   17.57
   8   1 -12  421.80   16.91
  -8   1  12  432.91   17.40
  -8  -1  12  442.02   17.53
  -8  -1  12  435.47   17.57
  -8   1  12  447.55   17.57
  -8  -1  12  413.92   17.42
  -8   1  12  448.75   17.63
  -8  -1  11   58.32    4.31
  -8   1  11   65.71    4.46
  -8   1  11   63.36    4.04
  -8  -1  11   64.73    4.44
  -8   1  11   68.41    4.55
  -8   1  11   73.53    4.57
  -8  -1  11   54.73    4.15
  -8   1  11   74.61    4.66
  -8  -1  11   66.01    4.51
   8   1 -11   56.18    3.96
  -8   1  11   69.17    4.23
  -8  -1  10   11.43    1.87
  -8   1  10   11.20    1.75
  -8  -1  10   12.35    1.87
  -8   1  10   11.12    1.79
  -8   1  10   11.93    1.73
  -8  -1  10    8.04    1.62
  -8   1  10   12.35    1.84
  -8   1  10   10.26    1.68
  -8  -1  10   11.48    1.86
  -8   1  10   11.39    1.61
  -8  -1   9    2.26    1.05
  -8   1   9    0.50    0.87
  -8  -1   9    1.48    0.88
  -8   1   9    0.49    0.83
  -8   1   9    2.10    0.88
  -8   1   9    2.01    0.84
  -8   1   9    1.42    1.06
  -8  -1   9    1.68    0.86
  -8  -1   8  402.15   15.35
  -8   1   8  414.84   15.41
  -8   1   8  384.04   15.10
  -8   1   8  404.49   15.20
  -8  -1   8  405.91   15.25
  -8   1   8  382.79   14.98
  -8  -1   8  401.29   15.29
  -8   1   8  409.94   15.34
  -8  -1   7   39.83    2.36
  -8  -1   7   37.40    2.71
  -8   1   7   38.63    2.72
  -8  -1   6    5.45    0.92
  -8   1   5  526.98   19.30
  -8  -1   5  534.60   18.90
  -8  -1   5  559.35   19.38
  -8   1   5  542.73   19.33
  -8  -1   5  529.64   19.24
  -8   1   5  543.36   19.25
   8  -1  -5  538.25   18.91
   8  -1  -4   10.26    1.12
  -8   1   4    9.70    1.27
  -8  -1   4   10.51    1.41
  -8  -1   4    8.09    1.25
  -8   1   4   12.34    1.38
   8  -1  -4   11.05    1.34
   8   1  -4   12.15    1.37
  -8   1   4   10.16    1.39
  -8  -1   4   10.69    1.17
   8  -1  -3    1.59    0.62
  -8   1   3    0.42    0.76
  -8  -1   3    1.28    0.86
  -8  -1   3    0.68    0.72
  -8   1   3    1.21    0.83
   8   1  -3    1.54    0.84
   8  -1  -3    2.68    0.87
  -8   1   3    2.21    0.85
   8  -1  -2    1.98    0.81
   8   1  -2    2.66    0.95
  -8  -1   2    1.76    0.81
  -8   1   2    4.28    0.97
   8  -1  -2    2.90    0.69
  -8  -1   2    2.87    1.00
  -8   1   2    2.85    0.87
   8  -1  -1  210.56    8.12
   8   1  -1  204.88    8.11
  -8  -1   1  192.28    8.06
  -8   1   1  209.71    8.16
   8  -1  -1  202.09    7.59
  -8  -1   1  195.30    8.01
  -8   1   1  206.93    8.07
   8   1   0   53.79    3.09
   8  -1   0   55.12    3.12
  -8  -1   0   55.21    2.88
  -8   1   0   51.89    3.10
   8  -1   0   55.45    2.66
  -8  -1   0   54.42    3.08
  -8   1   0   54.22    3.05
   8   1   1   67.59    3.58
   8  -1   1   61.91    3.51
  -8   1  -1   64.62    3.52
  -8  -1  -1   61.14    3.25
  -8  -1  -1   64.05    3.48
  -8   1  -1   61.52    3.42
   8  -1   1   60.64    2.93
  -8  -1  -2  315.76   11.89
  -8   1  -2  315.78   12.16
  -8  -1  -2  311.74   12.16
  -8  -1  -3  253.65   10.64
  -8   1  -3  265.22   10.67
   8   1   3  267.97   10.73
   8  -1   3  272.45   10.77
  -8  -1  -3  270.93   10.70
  -8   1  -3  264.21   10.63
  -8   1  -3  253.43   10.64
  -8   1  -4  185.25    8.17
  -8   1  -4  192.36    8.53
  -8  -1  -4  191.38    8.57
   8   1   4  193.99    8.54
   8  -1   4  187.99    8.53
  -8   1  -4  194.33    8.54
  -8  -1  -4  200.96    8.36
  -8  -1  -4  201.52    8.65
  -8   1  -4  191.41    8.47
  -8  -1  -5  146.16    7.14
  -8   1  -5  142.36    7.08
   8  -1   5  138.94    7.07
   8   1   5  145.40    7.11
   8   1   5  141.67    7.07
   8  -1   5  150.98    7.23
  -8   1  -5  138.27    6.73
  -8  -1  -5  167.07    7.37
  -8   1  -5  148.12    7.18
  -8   1  -5  128.95    6.89
  -8  -1  -5  142.65    6.86
  -8  -1  -6   16.47    2.20
  -8   1  -6   14.44    2.08
  -8  -1  -6   13.28    1.98
  -8   1  -6   17.27    2.28
  -8   1  -6   14.28    2.06
  -8  -1  -6   20.12    2.24
   8   1   6   15.84    2.15
   8  -1   6   16.16    2.21
   8   1   6   15.80    2.11
   8  -1   6   17.91    2.28
  -8   1  -6   10.97    1.70
  -8   1  -7   53.44    3.90
   8   1   7   63.46    3.93
   8  -1   7   53.43    4.21
   8   1   7   55.94    4.20
   8  -1   7   61.26    4.42
   8   1   7   56.86    4.24
  -8  -1  -7   55.45    4.24
  -8   1  -7   58.37    4.29
  -8   1  -7   51.06    4.15
  -8  -1  -7   61.42    4.47
  -8   1  -7   53.17    4.16
  -8  -1  -7   61.68    4.21
  -8  -1  -8    2.51    1.53
  -8   1  -8    3.19    1.59
  -8   1  -8    1.41    1.26
  -8  -1  -8    2.29    1.17
  -8  -1  -8    2.16    1.42
  -8   1  -8    1.42    1.28
  -8   1  -8    1.19    1.18
   8  -1   8    0.35    1.47
   8   1   8    2.06    1.26
   8  -1   8    1.75    1.29
   8   1   8    1.37    1.16
  -8   1  -9  250.59   11.22
   8  -1   9  251.28   11.68
   8   1   9  254.77   11.65
   8  -1   9  274.48   11.92
   8   1   9  266.23   11.81
  -8   1  -9  258.78   11.74
  -8  -1  -9  246.44   11.44
  -8   1 -10   52.06    4.41
  -8  -1 -10   59.54    4.56
   8  -1  10   69.47    4.82
   8   1  10   65.47    4.68
  -8  -1 -11   50.41    3.92
  -8   1 -11   42.41    3.64
  -8   1 -11   43.80    3.32
   8   1  11   39.38    3.52
   8  -1  11   47.71    3.80
   8   1  12    0.26    0.93
   8  -1  12    0.27    0.97
  -8  -1 -12    0.55    0.93
  -8   1 -12   -0.54    0.97
   8   1  12    0.52    1.07
   8  -1  12   -0.26    0.97
  -8   1 -12    0.63    0.81
  -8  -1 -13    9.62    1.45
  -8   1 -13    8.93    1.40
   8   1  13   10.89    1.52
   8  -1  13   13.06    1.62
   8  -1  13   11.32    1.55
   8   1  13    9.76    1.42
  -8   1 -13   10.70    1.22
   8   1  14   -0.47    0.99
   8  -1  14   -0.12    0.97
  -8   2  18    5.89    1.00
  -8  -2  18    3.61    0.90
  -8   2  17   19.11    1.86
  -8   2  17   15.61    1.47
  -8  -2  17   18.55    1.87
  -8   2  17   17.58    1.83
  -8  -2  17   16.53    1.79
  -8   2  17   21.08    1.87
  -8  -2  16  156.67    7.27
  -8   2  16  145.54    7.12
  -8  -2  16  144.48    7.11
  -8   2  16  145.98    7.11
   8   2 -15   22.14    2.22
  -8  -2  15   20.87    2.52
  -8   2  15   23.59    2.61
  -8  -2  14    1.99    1.31
  -8   2  14    0.98    1.29
  -8   2  13    0.65    1.14
  -8  -2  13    0.34    1.12
  -8  -2  13   -0.68    1.53
  -8   2  13    1.00    1.37
   8   2 -13    3.06    1.40
  -8  -2  13    2.06    1.32
  -8   2  13    1.70    1.34
  -8  -2  13    2.71    1.45
  -8   2  13   -1.34    1.63
  -8  -2  12    0.66    1.12
  -8   2  12   -0.98    1.20
  -8  -2  12    0.99    1.41
  -8   2  12   -0.33    1.36
  -8  -2  12    0.98    0.97
  -8   2  12    2.52    1.21
   8   2 -12    1.24    1.08
  -8   2  12    0.59    0.94
  -8   2  12   -0.65    1.36
  -8  -2  12   -0.33    1.27
  -8  -2  11   10.48    1.79
  -8   2  11   12.16    2.03
  -8   2  11   10.79    1.88
  -8  -2  11   11.72    2.06
  -8   2  11    7.00    1.73
  -8  -2  11   11.89    1.91
  -8   2  11    9.68    1.82
   8   2 -11   13.17    1.94
  -8   2  11   10.79    1.80
  -8   2  11   14.32    2.11
  -8  -2  11   10.18    1.88
  -8   2  10  220.92    8.91
  -8  -2  10  226.59    9.85
  -8   2  10  202.21    9.52
   8   2 -10  211.24    9.75
  -8   2  10  220.79    9.78
  -8  -2  10  221.89    9.81
  -8   2  10  225.57    9.85
  -8   2  10  223.24    9.85
  -8  -2  10  217.70    9.81
  -8  -2  10  212.93    9.75
  -8   2  10  222.75    9.83
  -8   2  10  223.19    9.75
  -8   2   9  230.27    9.80
  -8   2   9  219.77    8.91
  -8  -2   9  235.34    9.80
  -8   2   9  221.01    9.65
  -8   2   9  214.31    9.72
  -8   2   9  237.72    9.16
  -8  -2   9  233.15    9.85
  -8   2   9  221.44    9.76
  -8  -2   9  241.94    9.89
  -8   2   9  208.22    9.61
  -8  -2   9  223.76    9.77
  -8   2   8  107.18    4.74
  -8   2   8  102.22    5.24
  -8  -2   8   97.10    5.20
  -8   2   8  108.00    5.47
  -8  -2   8   95.21    5.21
  -8   2   8  107.35    5.36
  -8  -2   8  105.53    5.29
  -8   2   8  104.04    5.20
  -8   2   8   95.97    5.28
  -8   2   8  101.80    4.85
  -8  -2   7   38.91    2.68
  -8   2   7   33.92    2.56
  -8  -2   7   43.44    2.88
  -8   2   7   33.57    2.64
  -8   2   7   36.69    2.82
   8  -2  -7   40.25    2.55
  -8   2   7   40.34    2.50
  -8  -2   7   35.10    2.70
  -8   2   7   38.93    2.77
  -8   2   6  730.21   24.54
   8  -2  -6  690.60   24.54
  -8   2   6  670.46   25.01
  -8   2   5  310.99   11.46
  -8  -2   5  308.77   11.62
  -8   2   5  312.27   11.59
  -8  -2   5  294.17   11.60
  -8   2   5  299.59   11.61
  -8  -2   4   25.04    2.01
  -8   2   4   25.23    1.96
  -8  -2   4   25.80    1.71
  -8   2   4   29.66    2.02
   8   2  -4   30.47    2.10
   8  -2  -4   26.79    2.01
  -8  -2   4   29.80    2.08
  -8   2   4   26.15    1.96
  -8  -2   3  104.23    4.82
  -8   2   3  107.30    4.86
  -8   2   3  100.84    5.01
   8  -2  -3  104.94    4.67
   8  -2  -3  100.89    4.75
   8   2  -3  103.72    4.79
  -8  -2   3  115.27    4.88
  -8   2   3  110.87    4.81
  -8   2   2  411.04   15.49
  -8  -2   2  427.41   15.34
  -8   2   2  426.58   15.33
   8  -2  -2  423.13   15.14
   8   2  -2  421.90   15.30
   8  -2  -2  414.82   15.26
  -8  -2   2  425.60   15.27
  -8   2   2  408.30   15.18
  -8   2   2  428.62   15.61
   8   2  -1    0.30    0.76
   8  -2  -1    0.30    0.73
  -8   2   1    1.17    0.84
  -8   2   1    0.51    0.88
   8  -2  -1    0.38    0.64
  -8   2   1    1.55    0.71
  -8  -2   1    1.15    0.72
  -8   2   1    0.15    0.77
  -8  -2   1    0.92    0.72
  -8   2   0  909.86   32.78
   8  -2   0  914.63   32.34
   8  -2   0  950.25   32.66
   8   2   0  950.73   32.67
  -8  -2   0  996.95   32.78
  -8   2   0  958.46   32.70
  -8  -2   0  925.39   32.56
  -8   2   0  959.03   32.58
   8   2   1   11.74    1.46
  -8   2  -1   10.57    1.44
  -8   2  -1   12.90    1.49
  -8  -2  -1   13.38    1.50
  -8  -2  -1   12.94    1.23
  -8   2  -2    6.28    1.23
  -8  -2  -2    7.13    1.29
  -8   2  -2    4.32    1.15
  -8  -2  -2    4.54    0.93
  -8   2  -2    5.45    1.18
  -8  -2  -3    5.18    1.12
  -8   2  -3    4.06    1.00
  -8   2  -3    6.20    1.25
  -8   2  -3    8.40    1.43
   8   2   3    6.62    1.21
   8  -2   3    3.70    1.09
   8   2   3    2.99    1.05
   8  -2   3    5.03    1.20
  -8  -2  -3    4.56    1.12
  -8   2  -3    3.64    0.98
   8   2   4   16.32    1.98
   8  -2   4   16.41    2.02
   8   2   4   20.56    2.13
  -8  -2  -4   17.06    1.95
  -8   2  -4   12.99    1.81
  -8   2  -4   16.78    1.94
  -8   2  -4   14.94    1.93
  -8  -2  -4   16.44    1.73
  -8   2  -4   20.23    2.15
  -8  -2  -4   22.92    2.24
  -8   2  -5    6.79    1.40
  -8  -2  -5    6.29    1.46
  -8   2  -5    3.78    1.30
   8   2   5    3.00    1.02
  -8  -2  -5    7.73    1.51
  -8   2  -5    4.09    1.28
  -8   2  -5    4.80    1.34
  -8  -2  -5    5.88    1.16
   8  -2   5    3.84    1.36
   8   2   5    4.28    1.36
   8   2   5    4.53    1.30
   8  -2   5    4.10    1.22
  -8  -2  -6  634.42   23.79
  -8   2  -6  628.12   23.76
   8   2   6  652.47   23.74
   8  -2   6  640.01   23.76
   8   2   6  638.81   23.05
  -8  -2  -6  614.62   23.74
  -8   2  -6  611.77   23.64
  -8   2  -6  604.17   23.54
   8   2   6  641.25   23.55
  -8   2  -6  613.67   23.83
  -8  -2  -6  628.40   23.26
   8  -2   6  653.55   23.82
   8   2   6  635.77   23.68
  -8  -2  -7   36.72    3.44
  -8   2  -7   41.22    3.60
   8   2   7   42.30    3.52
   8  -2   7   40.73    3.46
   8   2   7   44.76    3.18
  -8  -2  -7   37.86    3.49
  -8   2  -7   42.58    3.55
   8   2   7   39.03    3.24
  -8   2  -7   38.56    3.50
  -8  -2  -7   40.56    3.29
  -8   2  -7   43.33    3.52
   8  -2   7   38.11    3.42
   8   2   7   34.97    3.34
  -8   2  -8  116.67    6.46
   8  -2   8  119.16    6.75
   8   2   8  120.31    6.67
   8   2   8  108.83    6.13
   8  -2   8  117.73    6.67
   8   2   8  119.60    6.67
  -8   2  -8  117.48    6.69
  -8  -2  -8  114.74    6.67
  -8   2  -8  113.19    6.58
   8   2   8  119.29    5.98
   8  -2   9   94.97    6.02
   8   2   9  111.33    6.24
   8  -2   9  109.08    6.30
   8   2   9  105.86    6.16
  -8   2  -9   94.12    6.05
  -8   2  -9  105.55    6.07
  -8   2 -10    1.50    1.10
   8  -2  10    0.32    0.99
   8   2  10    1.26    1.03
   8   2  10    0.94    1.15
   8  -2  10    0.64    1.24
  -8  -2 -10    0.33    1.18
  -8   2 -10    0.33    1.17
   8  -2  11   72.34    4.63
   8   2  11   73.44    4.64
  -8   2 -11   71.70    4.49
  -8   2 -11   78.48    4.84
  -8  -2 -11   76.77    4.79
   8   2  11   74.11    4.66
   8  -2  11   80.39    4.82
   8   2  12   -1.08    1.13
  -8   2 -12    0.21    0.74
  -8  -2 -12   -1.14    1.12
  -8   2 -12   -1.81    1.19
   8  -2  12   -1.55    1.28
   8   2  12   -1.94    1.28
   8  -2  13    4.62    0.92
   8   2  13    4.80    0.88
  -8   2 -13    4.81    0.94
   8  -2  13    5.95    1.07
   8   2  13    4.49    0.93
  -8   3  17    9.94    1.29
  -8   3  17    6.50    1.01
  -8  -3  16   -0.34    0.80
  -8   3  16   -0.20    0.76
   8   3 -16   -0.17    0.62
  -8  -3  15    7.77    1.49
  -8   3  15   10.69    1.63
   8   3 -15    9.94    1.58
  -8   3  15   12.56    1.77
  -8  -3  15   12.98    1.78
  -8   3  15    8.41    1.52
  -8  -3  14   19.41    2.20
  -8   3  14   19.38    2.23
   8   3 -14   16.58    2.19
  -8  -3  13   -2.05    1.52
  -8   3  13   -2.04    1.57
  -8  -3  12    1.78    1.01
  -8   3  12    0.30    0.98
  -8  -3  12    1.19    1.17
  -8   3  12    0.89    0.98
   8   3 -12    1.99    1.39
  -8   3  11   29.92    2.89
  -8  -3  11   27.90    2.77
  -8   3  11   36.52    3.31
  -8   3  11   33.61    3.19
  -8   3  11   36.50    2.68
  -8  -3  11   32.58    3.04
  -8   3  11   26.53    2.80
   8   3 -11   28.94    3.10
  -8  -3  11   34.26    2.99
  -8   3  10    7.32    1.68
   8   3 -10    9.17    1.80
  -8   3  10    8.16    1.32
  -8  -3  10    7.81    1.44
  -8   3  10    6.74    1.45
  -8   3  10    9.10    1.73
  -8  -3  10    9.14    1.59
  -8   3  10    8.51    1.48
  -8   3  10   10.03    1.48
  -8   3  10    8.06    1.57
  -8  -3  10    9.39    1.57
  -8   3   9   46.36    3.06
  -8   3   9   48.03    3.04
  -8  -3   9   42.14    3.12
  -8   3   9   44.39    3.17
  -8   3   9   44.29    3.55
  -8  -3   9   45.01    3.27
  -8   3   9   34.03    2.98
  -8   3   9   41.75    3.24
  -8   3   9   41.51    3.37
   8   3  -9   42.86    3.49
  -8  -3   8  313.43   13.15
  -8   3   8  346.34   13.33
   8  -3  -8  364.58   13.23
   8   3  -8  339.67   13.76
  -8   3   8  344.99   13.03
  -8  -3   8  345.53   13.32
  -8   3   8  327.46   13.16
  -8   3   8  344.05   13.91
  -8   3   8  321.55   13.73
   8   3  -8  340.66   13.83
  -8   3   8  346.07   13.17
  -8   3   7   30.81    2.72
   8   3  -7   38.38    2.91
  -8   3   7   28.68    2.29
  -8  -3   7   31.59    2.40
  -8   3   7   37.59    2.93
   8  -3  -7   31.77    2.39
  -8   3   7   34.96    2.53
  -8  -3   7   29.66    2.38
  -8   3   7   26.57    2.30
  -8   3   6    5.43    1.09
  -8   3   6    3.94    0.95
   8  -3  -6    5.68    1.10
  -8   3   6    4.05    1.15
  -8   3   5   81.73    4.60
  -8   3   5   87.23    4.31
   8  -3  -5   85.66    4.27
  -8   3   5   79.70    4.26
  -8   3   4  105.10    5.38
  -8   3   4  100.74    5.02
  -8  -3   4  102.78    4.78
  -8   3   4  110.46    5.07
   8  -3  -4  103.88    4.95
  -8   3   4  115.98    5.47
  -8   3   4  105.81    4.87
   8   3  -3  778.13   28.48
  -8   3   3  835.22   29.24
  -8   3   3  833.50   28.93
  -8  -3   3  832.55   28.54
  -8   3   3  800.93   28.51
  -8   3   3  891.81   28.84
   8  -3  -3  829.37   28.82
  -8   3   3  844.82   29.22
  -8   3   3  803.51   28.53
  -8   3   2  109.02    5.26
  -8   3   2  105.87    5.03
  -8  -3   2   99.59    4.57
  -8   3   2  100.68    4.59
   8   3  -2   96.31    4.60
   8  -3  -2  104.25    4.85
  -8   3   2   99.86    5.08
  -8   3   2   93.53    4.57
  -8   3   1  445.63   16.73
  -8  -3   1  447.74   16.25
  -8   3   1  434.96   16.20
  -8   3   1  451.31   16.88
   8  -3  -1  471.78   16.59
   8   3  -1  448.46   16.34
  -8   3   1  458.31   16.36
  -8   3   0  140.85    6.64
  -8  -3   0  145.06    6.15
   8   3   0  134.73    6.14
  -8   3   0  148.17    6.64
   8  -3   0  142.83    6.34
  -8   3  -1   15.23    1.71
   8  -3   1   13.03    1.54
  -8   3  -1   10.44    1.60
  -8   3  -1   13.40    1.64
  -8   3  -2   17.55    1.92
  -8   3  -2   20.16    2.05
  -8   3  -2   17.13    1.89
  -8   3  -3   32.97    2.72
   8   3   3   35.48    2.72
  -8   3  -3   28.32    2.67
   8  -3   3   31.84    2.56
   8   3   3   31.28    2.57
  -8  -3  -3   23.93    2.35
  -8   3  -3   33.17    2.60
   8   3   4    0.24    0.83
   8  -3   4   -0.49    0.91
   8   3   4    0.47    0.91
  -8   3  -4    0.55    0.84
  -8  -3  -4    0.24    1.09
  -8   3  -4   -0.25    0.97
   8   3   4   -0.29    1.13
  -8   3  -4   -0.55    1.03
  -8   3  -4   -0.25    0.83
  -8  -3  -4   -0.73    0.98
  -8  -3  -5  160.59    8.12
  -8   3  -5  167.37    8.15
  -8   3  -5  170.67    8.22
  -8  -3  -5  175.75    8.25
   8  -3   5  173.99    8.23
   8   3   5  171.93    8.22
   8   3   5  173.14    8.08
  -8   3  -5  179.33    8.50
  -8   3  -5  184.83    8.55
   8  -3   5  191.02    8.39
   8   3   5  185.76    8.33
   8   3   5  195.90    8.81
  -8   3  -6    0.89    0.97
  -8  -3  -6    0.29    1.20
  -8   3  -6    0.63    1.10
   8   3   6    0.59    0.96
   8  -3   6   -0.58    0.90
   8   3   6    0.26    1.09
   8   3   6    0.57    1.00
   8  -3   6    0.29    1.03
   8   3   6    1.15    1.08
   8  -3   6    1.15    0.88
   8   3   6    0.64    1.17
  -8   3  -6    0.32    1.02
  -8  -3  -6   -0.29    1.17
  -8   3  -6   -0.29    1.11
   8   3   7   35.10    3.28
   8   3   7   39.26    3.14
  -8  -3  -7   35.97    3.22
  -8   3  -7   38.97    3.30
  -8   3  -7   38.38    3.42
  -8   3  -7   44.22    3.64
   8   3   7   38.45    3.32
   8  -3   7   38.80    3.36
   8  -3   7   34.55    3.21
   8   3   7   35.41    3.18
   8   3   8   23.78    2.55
   8  -3   8   18.41    2.31
   8   3   8   18.92    2.19
  -8   3  -8   20.43    2.49
  -8   3  -8   16.38    2.31
  -8  -3  -9   42.49    3.43
  -8   3  -9   46.47    3.56
   8  -3   9   41.29    3.37
   8   3   9   42.30    3.39
   8   3   9   42.11    3.19
   8  -3   9   42.78    3.39
   8  -3  10   -0.50    1.06
   8   3  10    0.75    0.92
  -8   3 -10    0.57    0.99
  -8  -3 -10   -1.81    1.15
  -8   3 -10    1.05    0.92
   8  -3  10    0.76    0.93
  -8   3 -11    1.66    0.95
   8  -3  11    0.99    0.76
   8  -3  11   -0.60    0.91
  -8   3 -12    9.69    1.36
  -8   4  17   17.13    1.22
  -8   4  17   13.74    1.22
  -8   4  16   25.73    1.97
  -8   4  16   25.83    2.02
   8   4 -15   18.28    1.88
  -8   4  15   17.81    1.89
   8   4 -14   11.34    1.73
  -8   4  14   12.52    1.85
   8   4 -13    3.61    1.36
  -8   4  13    1.79    1.13
  -8   4  12   46.13    3.14
  -8   4  12   43.68    3.67
   8   4 -11    1.36    1.12
  -8   4  11   -0.33    1.02
  -8   4  11    1.00    1.19
  -8   4  11    0.23    0.82
   8   4 -10   89.84    5.59
  -8   4  10   92.31    5.65
  -8   4  10   96.20    5.71
  -8   4  10   89.79    5.58
  -8   4  10   86.32    4.87
  -8   4  10   88.63    4.97
   8   4  -9  244.52   10.75
  -8   4   9  222.83   10.30
  -8   4   9  233.93   10.53
  -8   4   9  221.32   10.41
  -8   4   9  221.63    9.75
  -8   4   9  229.46    9.71
   8   4  -8    8.99    1.78
  -8   4   8    6.96    1.39
  -8   4   8    6.89    1.37
  -8   4   8    4.65    1.45
   8   4  -8    7.18    1.61
  -8   4   8    4.95    1.64
   8  -4  -8    6.28    1.24
  -8   4   8    3.88    1.32
   8   4  -7   97.96    5.62
  -8   4   7   99.22    5.21
   8   4  -7   97.68    5.61
  -8   4   7   91.12    5.24
  -8   4   7   95.07    5.56
  -8   4   7   96.20    5.63
   8  -4  -7   95.83    5.08
  -8   4   7  106.19    5.33
   8   4  -6  173.85    8.19
  -8   4   6  176.75    8.22
   8   4  -6  166.97    8.02
  -8   4   6  174.75    7.77
  -8   4   6  161.38    7.62
  -8   4   6  163.13    8.00
  -8   4   6  167.73    8.13
   8  -4  -6  176.05    7.67
  -8   4   6  180.15    7.79
   8   4  -5  336.11   13.68
   8   4  -5  356.04   13.66
  -8   4   5  340.73   13.68
  -8   4   5  324.92   13.21
   8   4  -5  343.91   13.54
  -8   4   5  328.61   13.05
  -8   4   5  323.78   13.51
  -8   4   5  320.89   13.51
  -8   4   5  354.03   13.23
   8  -4  -5  337.53   13.19
   8   4  -4   62.81    4.00
   8   4  -4   66.05    3.98
  -8   4   4   53.28    3.58
   8   4  -4   55.83    3.64
   8   4  -4   59.60    3.38
  -8   4   4   52.95    3.66
  -8   4   4   59.83    3.55
  -8   4   4   56.97    3.84
   8  -4  -4   52.31    3.50
   8   4  -3    3.08    1.06
   8   4  -3    2.94    1.25
  -8   4   3    4.41    1.18
  -8   4   3    4.26    1.11
   8   4  -3    4.28    0.98
   8   4  -3    4.02    1.05
   8   4  -3    4.31    1.07
   8  -4  -3    5.09    1.15
  -8   4   3    3.56    1.15
  -8   4   3    6.08    1.17
   8   4  -2  153.23    7.33
  -8   4   2  147.69    7.17
  -8   4   2  155.04    7.15
   8   4  -2  156.10    7.41
   8  -4  -2  155.69    7.08
   8   4  -2  153.27    7.11
  -8   4   2  167.30    7.51
  -8   4   1   52.03    3.60
  -8   4   1   48.55    3.35
   8  -4  -1   51.86    3.45
  -8   4   1   56.94    3.69
   8   4  -1   50.01    3.57
   8   4  -1   52.67    3.66
   8   4   0    6.34    1.36
   8  -4   0    8.00    1.39
  -8   4   0    4.96    1.34
  -8   4   0    8.77    1.57
   8   4   0    8.77    1.61
  -8   4  -1    1.39    1.10
   8   4   1    1.93    1.09
   8   4   1    0.24    0.92
   8  -4   1    0.24    0.88
   8   4   1    0.29    1.05
  -8   4  -1    0.53    0.90
   8   4   2   10.79    1.72
   8  -4   2    9.27    1.61
  -8   4  -2   10.83    1.84
   8   4   2    9.45    1.84
  -8   4  -3  282.26   12.25
   8   4   3  296.77   12.13
   8   4   3  287.83   12.55
  -8   4  -4  239.92   10.58
   8   4   4  240.96   10.87
   8   4   4  225.90   10.30
  -8   4  -5    3.84    1.37
   8   4   5    3.85    1.47
  -8   4  -5    3.61    1.29
   8   4   5    5.10    1.50
  -8   4  -6    0.66    1.20
   8   4   6   -0.35    1.23
  -8   4  -6    1.86    1.08
   8   4   6    0.29    1.35
  -8   4  -7    7.50    1.68
   8   4   7    4.84    1.52
   8   4   7    6.13    1.44
  -8   4  -8    8.71    1.70
   8   4   8    8.99    1.83
   8   4   8    8.82    1.53
   8   4   9    5.26    1.32
  -8   4  -9    3.65    1.27
   8   4  10   12.19    1.51
  -8   4 -10   12.40    1.77
  -8   4 -11    1.73    0.73
  -8   4 -11    0.93    0.77
   8   4  12   40.40    2.47
  -8   4 -12   47.48    2.61
  -8   5  16    7.88    0.86
  -8   5  16    8.37    0.85
  -8   5  15    4.51    1.06
  -8   5  15    7.48    1.18
  -8   5  14    1.45    0.82
  -8   5  14    0.56    0.86
   8   5 -14    0.20    0.69
   8   5 -13  138.22    6.66
  -8   5  13  131.56    6.40
  -8   5  13  133.48    6.50
   8   5 -12   -0.29    1.00
  -8   5  12    1.03    0.94
   8   5 -11    7.21    1.69
  -8   5  11   10.35    1.53
  -8   5  11    7.70    1.37
  -8   5  11    8.17    1.57
  -8   5  11    6.27    1.55
  -8   5  10    4.68    1.35
  -8   5  10    6.42    1.38
  -8   5  10    9.58    1.79
  -8   5   9   37.71    3.24
  -8   5   9   29.96    3.05
   8   5  -9   31.20    3.10
  -8   5   9   31.65    2.77
  -8   5   8    4.49    1.29
  -8   5   8    1.92    1.09
  -8   5   8    2.05    1.02
  -8   5   8    6.12    1.50
   8   5  -8    5.86    1.47
  -8   5   8    3.60    1.29
   8  -5  -8    3.09    0.98
  -8   5   8    3.18    1.22
   8  -5  -7  200.02    8.78
   8   5  -7  221.11    9.66
  -8   5   7  202.36    9.02
   8   5  -7  203.14    9.39
  -8   5   7  178.97    8.84
  -8   5   7  189.38    9.19
  -8   5   7  200.29    9.42
  -8   5   7  194.98    8.91
  -8   5   7  196.44    9.36
   8   5  -6   11.03    1.95
  -8   5   6    8.93    1.66
  -8   5   6    9.90    1.77
  -8   5   6   12.50    1.88
  -8   5   6   10.48    1.77
   8   5  -6    8.91    1.76
  -8   5   6   10.18    1.82
   8  -5  -6   10.11    1.57
  -8   5   6   10.41    1.65
   8   5  -5  159.77    7.97
  -8   5   5  164.65    8.01
  -8   5   5  170.46    7.86
   8   5  -5  159.02    7.73
  -8   5   5  155.51    7.38
  -8   5   5  158.31    7.83
  -8   5   5  150.64    7.78
  -8   5   5  172.50    7.72
   8  -5  -5  165.18    7.67
   8   5  -4   22.53    2.55
  -8   5   4   24.27    2.49
  -8   5   4   19.01    2.22
  -8   5   4   21.03    2.07
   8   5  -4   25.61    2.29
   8   5  -4   20.35    2.41
  -8   5   4   18.82    2.25
   8  -5  -4   20.07    2.22
  -8   5   4   21.10    2.45
  -8   5   4   18.47    2.14
  -8   5   3   37.03    3.21
  -8   5   3   36.85    3.21
   8   5  -3   40.56    3.37
   8   5  -3   39.45    3.33
  -8   5   3   35.23    3.15
  -8   5   3   40.12    3.04
   8  -5  -3   40.02    3.11
   8   5  -2   47.62    3.75
  -8   5   2   45.19    3.58
   8   5  -2   50.45    3.25
   8   5  -2   45.93    3.63
   8   5  -2   46.19    3.46
   8  -5  -2   56.46    3.76
  -8   5   2   51.15    3.77
   8   5  -1   14.33    2.11
  -8   5   1   10.10    1.79
   8   5  -1   14.08    1.68
   8   5  -1   12.91    1.94
   8   5  -1   12.14    1.90
   8  -5  -1   13.72    1.90
  -8   5   1   12.93    1.89
  -8   5   0   47.63    3.80
   8   5   0   47.59    3.17
   8   5   0   48.74    3.71
   8   5   0   50.34    3.81
   8   5   0   51.30    3.93
   8  -5   0   45.00    3.47
  -8   5  -1   58.80    4.34
   8   5   1   61.23    3.63
   8   5   1   62.76    4.32
   8   5   1   63.27    4.48
   8   5   1   67.33    4.54
   8  -5   1   52.25    3.94
  -8   5  -2  193.44    9.47
   8   5   2  199.04    8.40
   8   5   2  191.31    9.52
   8   5   2  203.54    9.56
   8   5   2  204.04    9.38
   8  -5   2  195.02    9.11
   8   5   3  209.62    9.42
   8   5   3  214.51    9.85
  -8   5  -3  206.70    9.55
   8  -5   3  185.20    9.18
  -8   5  -3  195.65    9.69
   8   5   3  208.21    9.96
  -8   5  -4   51.82    3.97
  -8   5  -4   50.91    4.17
   8  -5   4   49.28    3.78
   8   5   4   59.16    4.03
   8   5   4   53.35    4.18
  -8   5  -5   18.64    2.37
  -8   5  -5   14.91    2.29
   8   5   5   23.04    2.78
   8   5   5   23.00    2.70
   8   5   5   16.91    2.27
  -8   5  -6   25.99    2.72
  -8   5  -6   27.49    2.93
   8   5   6   33.90    3.32
   8   5   6   23.31    2.72
   8   5   6   25.50    2.74
  -8   5  -7   22.15    2.50
  -8   5  -7   23.38    2.53
   8   5   7   24.38    2.69
  -8   5  -8    3.30    1.16
   8   5   8    3.23    1.15
  -8   5  -8    3.94    1.25
   8   5   8    2.02    1.06
  -8   5  -9   44.84    3.03
  -8   5  -9   51.71    3.32
   8   5   9   42.51    3.07
   8   5   9   52.40    3.27
   8   5  10   24.02    1.89
   8   5  11    1.17    0.65
  -8   6  14    1.41    0.72
  -8   6  14    0.64    0.77
  -8   6  13   27.51    1.95
  -8   6  13   28.90    2.04
  -8   6  12   11.33    1.40
   8   6 -12    9.95    1.50
  -8   6  12    9.06    1.37
  -8   6  11    0.65    0.87
  -8   6  11    1.87    0.85
   8   6 -11    1.90    0.96
  -8   6  10   28.24    2.37
  -8   6  10   23.82    2.43
  -8   6  10   32.98    2.46
  -8   6  10   30.14    2.53
   8   6 -10   25.86    2.60
   8   6  -9    8.42    1.63
  -8   6   9   12.62    1.68
  -8   6   9    9.19    1.50
   8   6  -8    0.87    1.04
  -8   6   8   -0.74    0.96
  -8   6   8    1.21    1.03
  -8   6   8   -1.53    0.98
  -8   6   7   20.98    2.29
  -8   6   7   16.89    2.05
   8   6  -7   18.75    2.23
  -8   6   6   94.02    5.21
  -8   6   6   95.68    5.28
  -8   6   5   23.75    2.31
   8   6  -5   28.50    2.77
   8  -6  -5   29.97    2.64
  -8   6   5   24.54    2.59
   8  -6  -4   19.84    2.18
   8   6  -4   14.91    2.03
  -8   6   4   14.24    1.75
  -8   6   4   14.76    2.12
   8   6  -3   38.35    2.90
   8   6  -3   33.06    3.01
   8  -6  -3   27.68    2.69
  -8   6   3   29.10    2.88
   8   6  -2  267.89   10.36
   8   6  -2  228.19   10.49
   8   6  -2  245.26   10.72
   8  -6  -2  241.82   10.55
  -8   6   2  225.05   10.63
   8   6  -1  107.53    5.35
   8   6  -1   98.59    5.73
  -8   6   1   95.66    5.74
   8  -6  -1   95.24    5.55
   8  -6   0   11.87    1.89
   8   6   0   12.95    2.02
  -8   6   0   11.48    1.99
   8   6   0   13.62    1.76
  -8   6  -1   10.51    2.00
   8   6   1    8.07    1.35
   8   6   1    9.78    1.84
   8   6   1    9.14    1.80
   8   6   2    3.25    1.03
   8   6   2    5.63    1.52
   8   6   2    2.85    1.34
   8   6   3   28.64    3.12
  -8   6  -3   32.83    3.14
   8   6   3   33.46    3.10
   8   6   4  178.95    8.80
  -8   6  -4  167.63    8.45
  -8   6  -5   20.21    2.32
   8   6   5   19.42    2.18
   8   6   6   18.63    2.29
  -8   6  -6   13.82    1.85
   8   6   6   18.29    2.01
   8   6   7   -0.24    0.84
  -8   6  -7   -0.79    0.85
   8   6   7    0.19    0.70
   8   6   8   11.56    1.46
  -8   7  12   -0.13    0.52
  -8   7  11    1.67    0.62
  -8   7  10    3.33    0.83
  -8   7   9    4.48    0.92
  -8   7   9    4.92    0.97
  -8   7   8    4.52    0.96
  -8   7   8    5.98    1.08
  -8   7   7    2.44    0.85
  -8   7   7    4.00    1.07
  -8   7   6   86.92    4.60
  -8   7   6   75.74    4.10
  -8   7   5    1.15    0.93
  -8   7   5    0.52    0.69
  -8   7   4    4.59    1.25
  -8   7   3   -0.25    0.92
  -8   7   2   33.07    2.81
  -8   7   1   97.73    5.42
  -8   7   0   66.93    4.31
   8   7   0   69.61    3.87
   8   7   1   -0.26    0.87
  -8   7  -1   -0.79    0.99
   8   7   1    0.35    0.69
   8   7   2   53.72    3.77
  -8   7  -2   44.90    3.47
   8   7   2   54.20    3.08
   8   7   3   22.89    2.41
  -8   7  -3   22.11    2.30
   8   7   3   22.80    1.73
   8   7   4   18.67    2.12
  -8   7  -4   14.94    1.72
   8   7   5   46.46    3.08
  -8   7  -5   42.68    2.71
   8   7   6   42.56    2.67
  -8   8   7    5.40    0.96
  -8   8   6    5.58    0.96
  -8   8   5   15.57    1.46
  -8   8   4   14.75    1.44
  -8   8   3    1.53    0.74
  -8   8   2   -0.31    0.58
  -8   8   1    0.93    0.71
  -8   8   0   -0.15    0.65
  -8   8  -1   12.96    1.32
  -9   0  19   -0.59    0.74
  -9   0  18    0.35    0.78
  -9   0  18    0.18    1.02
  -9   0  18   -0.18    1.08
  -9   0  17   -0.74    0.98
  -9   0  17    0.50    1.04
  -9   0  16    6.12    1.56
  -9   0  15   -0.35    1.10
  -9   0  15   -0.35    1.30
  -9   0  14   76.10    5.31
  -9   0  14   77.89    5.27
  -9   0  14   84.09    5.49
  -9   0  14   73.49    5.29
  -9   0  13   -0.36    1.39
  -9   0  13    0.36    1.33
  -9   0  13    0.35    1.26
  -9   0  13    0.36    1.12
  -9   0  12    0.69    1.32
  -9   0  12   -0.34    0.98
  -9   0  12    0.34    1.20
  -9   0  12    1.99    1.28
  -9   0  11   -0.32    1.22
  -9   0  11   -0.46    0.76
  -9   0  11    0.63    1.10
  -9   0  11   -0.32    1.22
  -9   0  11    0.91    1.06
  -9   0  10  102.51    5.76
  -9   0  10  109.97    5.94
  -9   0  10  107.55    5.92
  -9   0  10  103.29    5.32
  -9   0  10  110.03    5.95
  -9   0   9    0.20    0.64
  -9   0   9    0.25    0.92
  -9   0   9   -0.26    0.89
  -9   0   9    0.26    0.83
  -9   0   8  344.66   13.90
  -9   0   8  376.64   14.26
  -9   0   8  352.31   14.07
  -9   0   8  365.05   13.71
  -9   0   7   -0.21    0.99
  -9   0   7   -0.59    0.89
  -9   0   7   -0.42    1.04
  -9   0   6   16.78    1.66
  -9   0   5    0.78    0.84
  -9   0   5   -0.34    0.83
  -9   0   4 1094.62   38.36
   9   0  -4 1129.07   38.37
  -9   0   4 1138.54   38.34
  -9   0   4 1101.85   38.25
  -9   0   3   -0.16    0.87
  -9   0   3    0.16    0.91
   9   0  -3   -0.09    0.48
  -9   0   2  281.94   11.04
   9   0  -2  291.68   10.99
  -9   0   2  295.66   10.95
   9   0  -2  277.38   10.12
   9   0  -1    0.16    0.82
  -9   0   1    0.51    0.81
   9   0  -1   -0.27    0.40
  -9   0   1    0.96    0.87
   9   0   0    2.49    0.48
  -9   0   0    2.22    1.00
  -9   0   0    2.87    0.99
  -9   0  -1   -0.37    0.87
  -9   0  -2  482.23   17.90
  -9   0  -2  481.31   18.06
   9   0   2  477.52   18.10
  -9   0  -2  494.41   18.08
   9   0   2  501.28   18.18
  -9   0  -3   -0.69    0.93
  -9   0  -3   -0.65    0.77
   9   0   3   -0.47    0.88
  -9   0  -3    0.46    0.94
   9   0   3   -1.17    1.10
   9   0   4  170.85    8.02
  -9   0  -4  168.04    7.43
  -9   0  -4  178.51    8.11
  -9   0  -4  165.38    7.96
  -9   0  -4  182.82    8.01
  -9   0  -5    0.29    0.99
  -9   0  -5   -0.29    0.98
   9   0   5   -0.29    1.16
   9   0   5   -0.86    1.23
  -9   0  -5    1.07    0.80
  -9   0  -5    1.10    1.01
  -9   0  -6   96.45    5.88
   9   0   6  100.45    5.91
  -9   0  -6  104.82    5.44
   9   0   6  100.79    5.92
  -9   0  -6  102.49    5.99
  -9   0  -6  107.56    5.99
  -9   0  -7    0.35    1.23
  -9   0  -7    0.35    1.22
  -9   0  -7   -0.26    0.92
   9   0   7   -0.34    1.28
  -9   0  -7    1.33    1.05
   9   0   7   -0.68    1.35
  -9   0  -8   28.52    3.12
  -9   0  -8   28.30    3.17
   9   0   8   28.53    3.17
   9   0   8   23.96    3.04
  -9   0  -8   27.17    2.62
  -9   0  -8   35.99    3.27
  -9   0  -9   -0.35    1.08
   9   0   9   -0.36    1.32
   9   0   9   -0.36    1.31
   9   0  10  104.52    6.27
   9   0  10  112.37    6.38
  -9   0 -10  111.06    6.46
   9   0  11   -0.59    1.01
   9   0  11    0.30    1.12
  -9   0 -11   -1.53    1.21
   9   0  12    3.34    1.15
   9   0  12    4.77    1.39
  -9   0 -12    0.99    0.98
   9   0  13    0.34    0.78
  -9   0 -13   -0.18    0.71
   9   0  13   -0.17    0.91
  -9  -1  18    1.15    0.88
  -9   1  18    0.65    0.86
  -9  -1  18    2.27    0.88
  -9   1  18    1.43    0.81
  -9  -1  18    1.65    0.99
  -9   1  18    1.63    0.89
  -9   1  17   -0.47    1.26
  -9  -1  17    2.12    1.22
  -9  -1  17    0.94    0.96
  -9   1  17    0.23    1.01
  -9  -1  16    3.24    1.48
  -9   1  16    3.50    1.58
  -9  -1  16    6.17    1.53
  -9   1  16    5.83    1.70
  -9  -1  15   -0.34    1.56
  -9   1  15    3.67    1.55
  -9  -1  15    1.34    1.32
  -9   1  15    0.33    1.28
  -9  -1  14   86.40    5.54
  -9   1  14   85.27    5.49
  -9  -1  14   78.54    5.50
  -9   1  14   90.09    5.71
  -9  -1  14   87.60    5.68
  -9   1  14   83.26    5.52
  -9  -1  14   79.38    5.47
  -9   1  14   92.50    5.73
  -9  -1  13  129.89    7.10
  -9   1  13  126.23    6.97
  -9  -1  13  119.20    6.87
  -9   1  13  119.07    6.82
  -9  -1  13  132.10    7.09
  -9   1  13  129.93    7.05
   9   1 -13  114.68    6.34
  -9  -1  13  112.10    6.75
  -9   1  13  112.86    6.71
  -9  -1  12    2.06    1.32
  -9   1  12    3.06    1.42
  -9  -1  12    1.00    1.13
  -9   1  12    2.94    1.34
  -9   1  12    1.30    0.93
  -9  -1  12    2.06    1.44
  -9   1  12    0.34    1.28
  -9   1  12    1.42    0.99
  -9  -1  12    1.03    1.10
  -9   1  12    3.07    1.31
   9   1 -12    2.01    1.11
  -9  -1  11   46.40    3.80
  -9   1  11   46.93    3.74
  -9  -1  11   46.86    3.79
  -9   1  11   45.17    3.72
  -9   1  11   42.82    3.26
  -9  -1  11   44.68    3.65
  -9   1  11   42.38    3.61
  -9   1  11   40.97    3.48
  -9  -1  11   53.21    3.87
  -9   1  11   44.58    3.43
  -9  -1  10   28.92    2.91
  -9   1  10   31.54    3.00
  -9   1  10   32.95    2.80
  -9  -1  10   30.07    2.82
  -9   1  10   36.58    3.06
  -9  -1  10   39.25    3.25
  -9   1  10   30.83    2.88
  -9   1  10   30.28    2.63
  -9  -1  10   32.44    3.03
  -9   1  10   32.42    3.00
  -9   1   9   10.60    1.54
  -9  -1   9   10.83    1.75
  -9   1   9   13.03    1.76
  -9   1   9   12.72    1.69
  -9  -1   9   12.46    1.72
  -9   1   9   12.24    1.71
  -9  -1   9   13.67    1.86
  -9   1   9   13.55    1.90
  -9  -1   8  606.46   22.12
  -9   1   8  581.34   22.08
  -9  -1   8  600.73   22.00
  -9   1   8  613.48   21.98
  -9   1   8  602.38   21.94
  -9  -1   8  605.28   22.13
  -9   1   8  595.18   22.08
  -9  -1   7   72.62    4.21
  -9   1   7   80.63    4.37
  -9  -1   7   76.40    4.18
  -9   1   7   75.85    4.13
  -9  -1   7   74.76    4.23
  -9   1   7   69.74    4.15
  -9   1   7   69.97    4.09
  -9  -1   7   77.09    3.78
  -9  -1   6  542.49   19.29
  -9  -1   5  194.95    8.01
  -9   1   5  186.15    7.97
  -9  -1   5  195.24    7.69
  -9   1   4  255.34   10.58
  -9  -1   4  266.65   10.36
  -9  -1   4  270.32   10.57
  -9   1   4  277.49   10.58
   9  -1  -4  276.89   10.17
   9  -1  -4  288.27   10.71
   9   1  -4  264.76   10.57
  -9  -1   4  283.62   10.70
  -9   1   4  279.93   10.67
  -9   1   3   64.43    3.65
   9  -1  -3   66.98    3.64
   9   1  -3   67.21    3.63
  -9  -1   3   70.99    3.73
  -9   1   3   69.64    3.69
   9  -1  -3   66.92    3.22
  -9  -1   3   68.32    3.64
  -9   1   3   67.15    3.61
  -9   1   2  135.83    6.20
  -9  -1   2  142.85    6.26
  -9  -1   2  140.24    6.15
  -9   1   2  148.97    6.21
   9   1  -2  144.03    6.22
   9  -1  -2  145.47    6.25
   9  -1  -2  137.42    5.63
  -9  -1   1  174.79    7.46
  -9   1   1  184.33    7.52
  -9  -1   1  173.06    7.36
  -9   1   1  175.71    7.37
   9  -1  -1  183.14    7.48
   9   1  -1  184.70    7.48
   9  -1  -1  171.96    6.81
   9  -1   0  841.77   28.65
  -9  -1   0  837.80   29.12
  -9   1   0  839.04   29.39
  -9  -1   0  844.34   29.44
  -9  -1  -1   -0.32    0.68
  -9   1  -1    0.76    0.83
  -9  -1  -1    0.95    0.80
  -9   1  -1   -0.19    0.82
   9  -1   1    0.92    0.48
  -9   1  -1    0.17    0.70
   9  -1   2   64.08    3.84
   9   1   2   66.77    3.87
   9  -1   2   59.60    3.00
  -9  -1  -2   64.78    3.81
  -9   1  -2   65.13    3.80
   9  -1   2   67.03    3.91
   9   1   2   65.68    3.85
  -9   1  -2   61.09    3.76
  -9   1  -2   69.52    3.68
  -9  -1  -2   61.06    3.76
  -9   1  -2   59.84    3.73
   9  -1   3   15.53    1.94
   9   1   3   19.23    2.13
  -9   1  -3   15.80    1.94
  -9  -1  -3   17.10    1.82
   9  -1   3   21.25    2.21
   9   1   3   13.33    1.90
  -9   1  -3   13.73    1.89
  -9  -1  -3   22.39    2.18
  -9   1  -3   18.09    1.83
  -9  -1  -3   22.99    2.19
  -9   1  -3   15.37    1.91
   9  -1   4  369.25   14.80
   9   1   4  358.43   14.71
  -9  -1  -4  385.30   14.86
  -9   1  -4  367.23   14.77
  -9   1  -4  378.23   14.77
  -9  -1  -4  377.67   14.52
  -9  -1  -4  383.59   14.84
  -9   1  -4  364.30   14.75
  -9   1  -4  368.40   14.38
   9   1   4  363.59   14.74
   9  -1   4  371.90   14.80
  -9  -1  -5   10.97    1.85
  -9   1  -5   11.71    1.89
  -9  -1  -5   10.86    1.89
  -9   1  -5   11.60    1.90
   9  -1   5   14.66    2.04
   9   1   5   13.22    2.00
   9  -1   5    8.52    1.72
   9   1   5   10.94    1.83
  -9   1  -5   17.07    2.24
  -9  -1  -5   13.32    1.79
  -9   1  -5   11.99    1.69
  -9   1  -6    3.90    1.65
  -9  -1  -6    1.32    1.27
  -9  -1  -6    1.62    1.28
  -9   1  -6    2.88    1.39
  -9   1  -6    1.91    1.14
  -9  -1  -6    1.45    1.07
   9  -1   6    1.28    1.29
   9   1   6    1.89    1.27
  -9   1  -6    3.75    1.25
   9   1   6    1.57    1.29
   9  -1   6    0.64    1.21
  -9   1  -7  134.28    6.88
   9   1   7  127.64    6.64
  -9   1  -7  136.76    7.34
  -9  -1  -7  127.90    6.98
  -9  -1  -7  136.03    7.38
  -9   1  -7  132.28    7.30
   9  -1   7  139.42    7.38
   9   1   7  144.14    7.39
   9  -1   7  133.73    7.31
   9   1   7  131.15    7.26
  -9   1  -7  130.20    7.23
  -9  -1  -7  140.09    7.46
  -9  -1  -8    2.20    1.24
  -9   1  -8    4.70    1.60
  -9  -1  -8    4.80    1.55
  -9   1  -8    4.03    1.56
  -9   1  -8    0.30    0.92
   9   1   8    5.26    1.50
   9  -1   8    1.79    1.41
   9  -1   8    7.49    1.92
   9   1   8    3.85    1.52
  -9   1  -8    1.79    1.14
  -9  -1  -8    1.65    1.09
   9   1   9    5.93    1.58
   9  -1   9    6.39    1.66
  -9  -1  -9    5.83    1.68
  -9   1  -9    8.28    1.86
   9  -1   9    3.18    1.55
   9   1   9    5.90    1.74
   9   1  10   16.60    2.30
   9  -1  10   15.58    2.31
  -9  -1 -10   14.99    2.30
  -9   1 -10   14.49    2.25
   9   1  10   18.81    2.41
   9  -1  10   17.51    2.47
  -9   1 -10   17.63    2.06
   9  -1  11   20.06    2.32
   9   1  11   21.11    2.39
  -9  -1 -11   10.92    1.96
  -9   1 -11   16.36    2.15
   9   1  11   15.78    2.09
   9  -1  11   17.50    2.26
  -9   1 -11   17.20    1.86
   9  -1  12   16.30    1.95
   9   1  12   14.45    1.85
  -9  -1 -12   14.03    1.75
  -9   1 -12   10.66    1.62
   9   1  12   12.49    1.68
   9  -1  12   11.34    1.65
  -9   1 -12    9.33    1.27
   9   1  13    9.01    1.26
   9  -1  13    9.94    1.35
  -9  -1 -13    8.67    1.18
  -9   1 -13    7.66    1.15
   9   1  13   10.50    1.37
   9  -1  13    8.37    1.37
  -9  -2  18   -0.77    0.74
  -9   2  18   -0.67    0.78
  -9  -2  17   -1.13    0.91
  -9   2  17   -0.19    0.95
  -9  -2  17   -0.56    0.79
  -9   2  17   -1.08    0.87
  -9   2  17   -0.18    0.72
  -9  -2  17   -0.94    0.94
  -9   2  17   -1.49    1.09
  -9   2  16   -0.99    1.41
  -9  -2  16    1.01    1.24
  -9  -2  16    0.75    0.80
  -9   2  16    0.25    0.89
   9   2 -15   59.79    3.88
  -9  -2  15   64.12    4.32
  -9   2  15   55.06    4.06
  -9  -2  14   26.37    2.92
  -9   2  14   27.01    2.91
  -9  -2  13    2.04    1.22
  -9   2  13    1.01    1.14
  -9  -2  13    0.34    1.25
  -9   2  13    2.01    1.35
  -9  -2  13    0.34    1.13
  -9   2  13    0.34    0.93
  -9  -2  13    0.34    1.05
  -9   2  13    1.96    1.07
   9   2 -13    1.87    1.15
  -9  -2  12    4.29    1.38
  -9   2  12    4.12    1.43
  -9   2  12    3.27    1.34
  -9  -2  12    3.34    1.35
  -9   2  12    2.31    1.21
  -9   2  12    3.81    1.28
  -9  -2  12    0.33    1.16
  -9   2  12    2.30    1.33
   9   2 -12    1.26    1.14
  -9   2  12    3.94    1.43
  -9  -2  12    3.32    1.31
  -9  -2  11  359.79   14.74
  -9   2  11  357.78   14.68
   9   2 -11  354.18   14.69
  -9  -2  11  359.75   14.68
  -9   2  11  335.37   14.47
  -9   2  11  345.06   14.61
  -9  -2  11  362.97   14.78
  -9  -2  11  363.02   14.77
  -9   2  11  368.25   14.78
  -9   2  11  355.74   14.68
  -9   2  11  363.04   14.60
  -9   2  10   31.64    2.85
  -9   2  10   35.30    3.03
  -9  -2  10   32.24    2.97
  -9  -2  10   25.73    2.65
  -9   2  10   30.02    2.75
  -9  -2  10   32.14    2.94
  -9   2  10   28.04    2.82
  -9  -2  10   33.92    3.00
  -9   2  10   29.80    2.83
  -9   2  10   28.02    2.75
  -9  -2   9   21.64    2.30
  -9   2   9   21.11    2.21
  -9   2   9   21.12    2.34
  -9   2   9   21.23    2.35
   9   2  -9   22.44    2.28
  -9  -2   9   25.84    2.41
  -9   2   9   20.31    2.18
  -9   2   9   23.31    2.35
  -9   2   9   20.87    2.26
  -9  -2   9   18.82    2.23
  -9  -2   9   22.96    2.37
  -9   2   8  616.65   22.81
  -9   2   8  645.78   22.22
  -9   2   8  610.91   22.91
  -9  -2   8  597.71   22.65
  -9   2   8  621.93   22.62
  -9  -2   8  620.49   22.82
  -9   2   8  632.69   22.85
  -9  -2   8  614.33   22.75
  -9   2   8  614.07   22.74
  -9   2   7   29.47    2.12
  -9  -2   7   22.34    2.13
  -9   2   7   20.56    2.07
  -9  -2   7   26.40    2.33
  -9   2   7   28.07    2.44
  -9   2   7   26.67    2.38
  -9  -2   7   20.36    2.12
  -9   2   7   26.33    2.35
   9  -2  -7   26.90    2.14
  -9  -2   6    4.35    1.08
  -9   2   6    5.67    1.15
  -9   2   6    4.70    1.10
  -9  -2   6    4.03    1.07
  -9  -2   6    5.91    1.16
  -9   2   6    2.99    0.89
   9  -2  -6    3.80    0.93
  -9   2   6    5.07    1.24
   9  -2  -5   -0.15    0.65
  -9   2   5    1.04    1.00
  -9  -2   5   -0.18    0.70
  -9   2   5   -0.17    0.64
  -9   2   4   90.46    4.65
  -9  -2   4   87.46    4.01
  -9  -2   4   88.51    4.36
  -9   2   4   80.49    4.23
  -9   2   3   54.24    3.48
  -9  -2   3   62.61    3.42
  -9   2   3   60.42    3.39
   9   2  -3   65.64    3.49
   9  -2  -3   59.00    3.42
  -9   2   3   61.20    3.38
  -9  -2   3   58.66    3.34
  -9   2   2  736.67   27.07
  -9  -2   2  775.40   26.91
  -9   2   2  790.75   26.91
  -9  -2   2  765.82   27.02
  -9   2   2  755.85   26.98
   9   2  -2  764.38   26.95
   9  -2  -2  780.93   27.00
  -9   2   1    1.00    0.82
  -9  -2   1    0.17    0.70
  -9   2   1   -0.19    0.75
  -9  -2   0 1219.04   41.74
  -9   2   0 1189.18   41.68
  -9   2   0 1233.10   41.82
  -9   2   0 1214.10   41.88
   9   2   1   22.15    2.06
   9  -2   1   24.60    2.22
  -9  -2  -1   23.88    2.17
  -9   2  -1   24.91    2.17
   9  -2   1   25.05    2.21
  -9  -2  -1   23.39    2.05
  -9   2  -1   23.31    2.08
  -9   2  -1   23.51    2.22
  -9   2  -1   25.68    2.16
  -9  -2  -1   27.17    2.24
  -9   2  -1   28.37    2.30
  -9   2  -1   24.27    2.18
   9   2   2   11.38    1.63
   9  -2   2   11.14    1.53
  -9   2  -2   12.93    1.64
  -9  -2  -2   11.99    1.60
   9  -2   2    9.13    1.47
   9   2   2    8.91    1.43
  -9  -2  -2   10.31    1.50
  -9   2  -2   11.47    1.52
  -9   2  -2    9.86    1.46
  -9   2  -2    8.34    1.44
   9  -2   2   11.21    1.32
  -9  -2  -3    2.66    1.10
  -9   2  -3    3.59    1.12
  -9  -2  -3    2.91    1.02
  -9   2  -3    3.11    0.97
  -9   2  -3    4.67    1.20
   9   2   3    2.90    1.06
   9  -2   3    5.18    1.38
  -9   2  -3    4.82    1.24
   9  -2   3    4.90    1.28
   9   2   3    4.55    1.15
  -9  -2  -4  126.11    6.51
  -9   2  -4  129.72    6.54
  -9   2  -4  127.33    6.44
   9   2   4  127.35    6.52
   9  -2   4  123.22    6.51
   9   2   4  129.55    6.21
  -9  -2  -4  133.20    6.62
  -9   2  -4  126.38    6.52
   9  -2   4  139.25    6.72
   9   2   4  123.69    6.45
  -9   2  -4  139.16    6.76
   9   2   4  134.39    6.61
   9  -2   4  121.25    6.45
  -9  -2  -5    7.13    1.66
  -9   2  -5    2.94    1.28
  -9   2  -5    5.55    1.52
   9   2   5    3.52    1.26
   9  -2   5    4.79    1.48
   9   2   5    5.50    1.33
   9   2   5    4.06    1.57
   9  -2   5    3.86    1.55
  -9  -2  -5    2.71    1.32
  -9   2  -5    4.17    1.41
  -9   2  -5    6.10    1.53
   9  -2   5    3.56    1.27
   9   2   5    4.63    1.45
   9  -2   6  496.13   19.36
   9   2   6  488.75   19.21
   9  -2   6  497.47   19.39
   9   2   6  483.92   19.22
   9   2   6  495.69   18.56
  -9   2  -6  493.15   19.41
  -9   2  -6  497.17   19.36
  -9  -2  -6  507.43   19.43
   9   2   6  492.51   19.26
   9  -2   6  483.34   19.25
  -9   2  -6  481.09   19.03
  -9  -2  -6  507.00   19.47
  -9   2  -6  468.07   19.20
   9   2   6  498.03   19.10
   9  -2   7   93.03    5.66
   9   2   7   91.43    5.55
  -9   2  -7   82.03    5.43
  -9  -2  -7   77.70    5.31
  -9   2  -7   79.76    5.21
   9   2   7   92.90    5.61
   9  -2   7   82.20    5.43
   9   2   7   96.34    5.06
  -9   2  -7   79.42    5.34
   9   2   7   82.76    5.42
   9  -2   7   90.22    5.62
  -9  -2  -7   93.68    5.66
  -9   2  -7   77.46    5.27
   9   2   7   87.55    5.21
   9   2   8   26.45    2.82
  -9   2  -8   21.75    2.69
   9  -2   8   21.25    2.67
  -9   2  -8   23.71    2.70
   9  -2   8   26.30    2.88
   9   2   8   23.33    2.68
   9  -2   8   21.41    2.62
   9   2   8   20.61    2.56
   9  -2   9    2.63    1.35
   9   2   9    0.96    1.18
  -9  -2  -9    0.34    1.04
  -9   2  -9    1.67    1.13
   9   2  10   10.73    1.83
   9  -2  10   10.69    1.80
  -9  -2 -10    6.37    1.58
  -9   2 -10    7.52    1.59
  -9   2 -10    7.08    1.46
  -9  -2 -11    0.50    1.01
  -9   2 -11    0.75    0.99
  -9   2 -11    0.90    0.79
   9   2  11    2.40    1.03
   9  -2  11    1.23    0.88
   9  -2  11    2.46    1.09
   9   2  11    3.11    1.16
  -9  -2 -12   -0.37    0.71
  -9   2 -12   -0.18    0.79
   9  -2  12    0.18    0.77
   9   2  12   -0.35    0.92
   9   2  12   -0.35    0.79
   9  -2  12   -0.18    0.78
  -9   2 -12   -0.16    0.65
   9  -2  13    6.62    0.96
  -9   3  18    0.21    0.53
  -9   3  17   32.82    2.22
  -9   3  17   29.08    2.02
   9   3 -16    0.35    0.67
  -9   3  16    0.40    0.81
  -9  -3  16   -0.99    1.00
   9   3 -15    7.85    1.45
  -9  -3  15    5.18    1.22
  -9   3  15    6.27    1.33
  -9  -3  15    6.13    1.24
  -9  -3  15    6.73    1.30
  -9   3  15    9.62    1.45
  -9   3  15    5.51    1.40
  -9  -3  14    0.54    0.83
  -9   3  14   -0.25    0.81
  -9  -3  14    0.27    0.88
  -9   3  14    0.80    0.93
   9   3 -14   -0.57    0.94
  -9  -3  13   54.70    3.95
  -9   3  13   55.16    4.01
   9   3 -12  432.25   17.14
  -9  -3  12  421.16   16.74
  -9   3  12  392.69   16.58
  -9   3  12  418.82   16.73
  -9   3  12  449.28   17.14
  -9   3  11    5.34    1.53
  -9   3  11    5.54    1.50
  -9  -3  11    2.04    1.03
   9   3 -11    4.02    1.51
  -9  -3  11    6.12    1.40
  -9   3  11    5.53    1.54
  -9  -3  11    5.60    1.36
  -9   3  11    5.13    1.54
  -9   3  10   76.38    5.00
  -9   3  10   79.03    4.43
  -9   3  10   78.80    4.29
   9   3 -10   81.43    5.23
  -9  -3  10   84.14    4.91
  -9   3  10   67.89    4.59
  -9   3  10   84.54    4.96
  -9   3  10   87.18    5.25
  -9  -3  10   75.30    4.73
  -9   3  10   79.19    4.73
  -9  -3  10   79.67    4.80
  -9   3  10   75.54    4.73
  -9  -3   9  225.99   10.14
  -9   3   9  235.96   10.19
  -9   3   9  220.21   10.50
   9   3  -9  247.50   10.77
  -9   3   9  248.86   10.71
   9   3  -9  252.86   10.73
  -9   3   9  249.07    9.83
  -9  -3   9  232.66   10.18
  -9   3   9  228.57   10.07
  -9   3   9  238.65   10.22
  -9   3   9  230.86   10.10
  -9  -3   9  240.96   10.24
  -9   3   9  252.29   10.00
  -9   3   8   28.74    2.75
   9   3  -8   28.84    2.68
  -9   3   8   28.30    2.27
  -9  -3   8   22.34    2.23
  -9  -3   8   23.03    2.28
  -9   3   8   24.17    2.28
  -9  -3   8   25.22    2.33
  -9   3   8   20.83    2.14
  -9   3   8   23.36    2.63
   9  -3  -8   26.53    2.29
  -9   3   8   28.20    2.29
   9  -3  -7  295.61   11.63
  -9  -3   7  302.12   11.71
  -9   3   7  282.56   11.60
  -9   3   7  266.41   11.97
   9   3  -7  311.51   12.27
  -9  -3   7  287.08   11.61
  -9   3   7  274.00   11.50
  -9  -3   7  290.10   11.63
  -9   3   7  295.33   11.48
  -9   3   7  316.67   12.36
  -9   3   7  306.62   11.63
   9   3  -6    9.17    1.57
   9   3  -6    7.33    1.42
  -9   3   6    8.79    1.24
  -9  -3   6    5.91    1.10
   9  -3  -6    6.78    1.22
  -9   3   6    7.16    1.40
  -9   3   6    7.48    1.19
  -9   3   6    9.75    1.42
   9  -3  -5  324.66   12.77
  -9   3   5  338.77   12.86
  -9   3   5  345.83   12.91
  -9   3   5  329.82   13.36
  -9   3   4   26.57    2.47
   9  -3  -4   25.17    2.11
  -9   3   4   29.88    2.31
  -9   3   4   30.44    2.26
  -9   3   4   29.19    2.51
  -9   3   3  166.34    7.44
  -9   3   3  161.57    7.14
   9  -3  -3  165.80    7.03
  -9   3   3  154.99    7.38
  -9   3   2   52.59    3.43
  -9   3   2   49.75    3.22
   9  -3  -2   50.06    3.09
  -9   3   2   48.32    3.35
  -9   3   1  402.59   15.45
  -9   3   1  393.11   15.30
  -9   3   1  402.33   15.52
   9  -3  -1  413.60   15.08
  -9   3   0  330.30   13.46
   9  -3   0  338.67   13.09
  -9   3   0  346.44   13.56
  -9   3   0  355.63   13.58
  -9   3  -1   49.46    3.42
   9   3   1   50.37    3.22
   9   3   1   56.96    3.46
  -9   3  -1   49.43    3.53
  -9   3  -1   43.33    3.09
  -9  -3  -1   46.44    3.10
  -9   3  -1   55.41    3.29
   9  -3   1   53.57    3.25
  -9   3  -1   50.96    3.45
   9   3   2    0.23    0.77
  -9   3  -2    0.51    0.79
  -9  -3  -2    0.45    0.67
  -9   3  -2    1.27    0.96
  -9   3  -2    1.10    0.74
  -9  -3  -2    0.44    0.72
  -9   3  -2    0.67    0.66
   9   3   2    0.22    0.65
   9  -3   2    1.52    0.78
   9  -3   2    0.21    0.72
  -9   3  -2    0.50    0.77
   9   3   3   15.86    1.89
  -9   3  -3   11.62    1.76
  -9  -3  -3   16.27    1.96
  -9   3  -3   14.24    1.79
   9   3   3   12.85    1.77
   9  -3   3   13.02    1.74
  -9   3  -3   13.88    1.79
  -9   3  -3    9.52    1.71
  -9  -3  -3   13.80    1.76
  -9  -3  -3   16.87    1.98
  -9   3  -3   11.37    1.63
  -9  -3  -4   44.97    3.50
  -9   3  -4   42.76    3.39
  -9  -3  -4   43.90    3.44
  -9   3  -4   46.28    3.49
   9   3   4   56.30    3.65
  -9   3  -4   48.01    3.68
  -9   3  -4   49.18    3.67
   9  -3   4   49.52    3.55
   9   3   4   52.57    3.63
   9   3   4   48.90    3.83
   9  -3   4   41.87    3.37
   9   3   4   50.07    3.58
  -9  -3  -5  161.89    8.34
  -9   3  -5  192.73    8.73
  -9   3  -5  172.98    8.65
   9   3   5  186.81    8.65
   9  -3   5  185.14    8.60
   9  -3   5  166.32    8.34
   9   3   5  175.37    8.48
  -9   3  -5  186.82    8.88
   9   3   5  200.25    9.06
  -9   3  -5  186.47    8.67
  -9  -3  -5  178.72    8.52
   9   3   5  188.78    8.42
   9   3   6   25.18    2.76
   9   3   6   27.47    2.61
  -9   3  -6   25.14    2.76
   9  -3   6   26.54    2.68
   9   3   6   25.03    2.65
  -9   3  -6   20.62    2.61
  -9  -3  -6   25.52    2.72
  -9   3  -6   20.95    2.49
   9   3   6   21.74    2.50
   9  -3   6   25.34    2.63
   9  -3   7   20.33    2.37
  -9   3  -7   16.01    2.28
  -9   3  -7   16.79    2.32
   9   3   7   19.67    2.17
   9   3   7   11.18    2.03
   9  -3   7   17.26    2.37
   9   3   8   50.26    3.72
   9   3   8   48.47    3.73
   9  -3   8   48.06    3.71
  -9  -3  -8   45.85    3.62
  -9   3  -8   40.45    3.46
   9   3   9   32.56    2.84
  -9  -3  -9   34.70    2.96
  -9   3  -9   39.93    3.19
   9  -3   9   29.77    2.77
   9   3   9   35.21    2.95
  -9   3  -9   34.89    3.06
   9  -3  10   38.07    2.88
  -9  -3 -10   40.47    2.94
   9  -3  10   33.01    2.72
  -9   3 -10   40.18    3.16
  -9   3 -11   56.25    3.37
   9  -3  11   47.53    2.92
  -9   3 -12   21.92    1.78
  -9   4  17    3.60    0.78
  -9   4  17    4.03    0.79
  -9   4  16   21.51    1.84
   9   4 -16   20.87    1.74
  -9   4  16   22.47    1.81
   9   4 -15    7.69    1.30
  -9   4  15    6.15    1.21
   9   4 -14   14.87    1.92
  -9   4  14   14.27    1.95
   9   4 -13    9.58    1.77
  -9   4  12    0.91    1.03
   9   4 -11   16.12    2.27
  -9   4  11   13.29    2.20
  -9   4  11   12.98    2.08
  -9   4  11   17.93    1.92
  -9   4  11   14.02    2.17
  -9   4  10    9.73    1.61
   9   4 -10    9.29    1.92
  -9   4  10   12.37    2.10
  -9   4  10    8.86    1.80
  -9   4  10    9.83    1.54
  -9   4  10   10.35    1.87
  -9   4   9    2.45    1.05
   9   4  -9    0.33    1.13
  -9   4   9    1.31    1.32
  -9   4   9   -2.33    1.22
  -9   4   9    0.69    0.95
  -9   4   9    1.14    1.08
   9   4  -8  225.37   10.27
  -9   4   8  222.38    9.49
   9   4  -8  231.34   10.35
  -9   4   8  225.35   10.23
  -9   4   8  221.86   10.20
  -9   4   8  192.88    9.54
   9  -4  -8  225.07    9.54
  -9   4   8  242.85    9.79
   9  -4  -7  101.74    5.27
   9   4  -7  100.57    5.74
  -9   4   7  101.86    5.30
   9   4  -7   95.84    5.69
  -9   4   7  103.96    5.86
  -9   4   7   98.08    5.76
  -9   4   7   91.97    5.21
  -9   4   7   98.84    5.29
  -9   4   7   95.61    5.67
   9   4  -6  153.60    7.51
  -9   4   6  137.43    7.26
  -9   4   6  147.63    6.99
   9   4  -6  140.37    7.28
  -9   4   6  140.92    7.28
  -9   4   6  150.41    7.45
  -9   4   6  143.84    6.81
   9  -4  -6  157.66    7.04
  -9   4   6  153.96    7.00
   9  -4  -5   16.48    1.88
   9   4  -5   20.22    2.33
   9   4  -5   17.76    2.18
  -9   4   5   20.02    2.30
   9   4  -5   18.60    2.18
  -9   4   5   20.57    2.27
  -9   4   5   21.28    1.99
  -9   4   5   23.34    2.23
  -9   4   5   17.98    2.19
  -9   4   5   20.57    2.19
   9   4  -4    9.02    1.65
  -9   4   4    9.35    1.60
   9  -4  -4    7.79    1.39
  -9   4   4    9.36    1.57
   9   4  -4   13.25    1.50
  -9   4   4   11.97    1.56
  -9   4   4    9.16    1.71
   9   4  -4    8.12    1.57
   9   4  -3  162.11    7.95
   9   4  -3  161.60    7.85
  -9   4   3  169.90    7.81
  -9   4   3  160.27    7.74
   9   4  -3  189.67    7.34
   9  -4  -3  159.89    7.52
  -9   4   3  173.22    8.00
   9   4  -3  160.72    7.54
   9   4  -2   49.12    3.62
  -9   4   2   47.92    3.48
   9   4  -2   48.64    3.45
   9   4  -2   53.28    3.04
  -9   4   2   52.13    3.57
   9   4  -2   50.29    3.69
   9  -4  -2   42.44    3.14
  -9   4   2   46.04    3.50
  -9   4   1    0.80    1.07
   9  -4  -1    0.70    0.79
   9   4  -1    0.49    0.57
  -9   4   1    0.75    0.92
   9   4  -1    1.10    1.04
   9   4  -1    0.28    0.85
  -9   4   1    0.82    1.10
   9  -4   0  268.53   11.32
   9   4   0  265.14   11.68
   9   4   0  276.26   11.82
  -9   4   0  289.61   11.82
  -9   4   0  278.88   11.69
  -9   4  -1    7.10    1.48
   9   4   1    3.25    1.33
   9   4   1    2.52    1.25
   9  -4   1    3.94    1.14
  -9   4  -1    4.12    1.51
   9   4   2   74.08    4.47
   9   4   2   71.50    4.83
   9  -4   2   63.49    4.17
  -9   4  -2   67.31    4.45
   9   4   3   26.40    2.72
   9   4   3   20.80    2.66
   9  -4   3   26.16    2.54
  -9   4  -3   27.68    2.89
   9   4   4   31.10    2.96
   9   4   4   32.85    3.30
   9  -4   4   29.99    2.76
  -9   4  -4   32.85    3.19
   9   4   5   19.98    2.42
   9   4   5   21.96    2.79
   9  -4   5   18.32    2.14
  -9   4  -5   19.25    2.47
   9   4   6   32.51    2.92
   9  -4   6   26.34    2.54
  -9   4  -6   27.77    2.92
   9   4   7   -0.66    1.31
   9   4   7   -0.26    0.92
   9   4   8   -0.59    0.97
  -9   4  -8    1.74    1.15
   9   4   9   12.73    1.71
  -9   4  -9   16.97    2.04
  -9   4 -10  101.81    4.98
   9   4  10   93.09    4.58
  -9   4 -10  107.18    5.20
  -9   4 -11    0.15    0.75
   9   4  11    0.59    0.78
  -9   4 -11   -0.25    0.53
  -9   5  15   44.27    2.58
   9   5 -15   44.68    2.64
  -9   5  15   41.06    2.51
   9   5 -14    2.15    0.91
  -9   5  14    0.52    0.70
  -9   5  14    1.41    0.85
  -9   5  13    1.31    0.91
   9   5 -13    1.95    1.04
  -9   5  12    2.52    1.08
  -9   5  12    3.83    1.21
   9   5 -12    5.64    1.40
  -9   5  11   11.23    1.51
  -9   5  11   10.43    1.77
   9   5 -11   10.24    1.78
  -9   5  11   11.22    1.72
  -9   5  10    7.33    1.38
  -9   5  10    9.64    1.64
  -9   5  10    9.60    1.71
  -9   5   9    9.99    1.81
   9   5  -9   10.97    1.96
  -9   5   9    9.56    1.91
  -9   5   9   10.63    1.80
  -9   5   9   11.24    1.65
   9   5  -8   77.21    5.10
  -9   5   8   78.56    5.11
  -9   5   8   93.02    5.47
  -9   5   8   68.90    4.60
   9  -5  -8   82.01    4.70
  -9   5   8   82.44    4.75
   9   5  -7   14.87    2.30
  -9   5   7   17.23    2.08
  -9   5   7   23.23    2.63
  -9   5   7   19.80    2.20
   9   5  -7   16.24    2.18
  -9   5   7   15.60    2.24
  -9   5   7   13.41    2.05
   9  -5  -7   14.16    1.89
  -9   5   7   17.45    2.04
   9   5  -6    3.57    1.51
  -9   5   6    1.28    1.15
  -9   5   6    3.35    1.12
  -9   5   6    3.76    1.23
   9   5  -6    1.22    1.06
  -9   5   6    4.76    1.41
  -9   5   6    0.93    0.99
   9  -5  -6    3.06    1.11
  -9   5   6    3.35    1.04
   9   5  -5    0.96    1.08
  -9   5   5    2.82    1.32
  -9   5   5    0.25    0.95
  -9   5   5    2.48    1.22
   9   5  -5    0.57    0.91
  -9   5   5    0.62    1.07
  -9   5   5    0.59    0.91
  -9   5   5    1.33    0.87
   9  -5  -5    1.56    1.00
  -9   5   4   80.33    5.00
  -9   5   4   78.80    4.80
  -9   5   4   74.60    4.73
   9   5  -4   86.52    5.11
   9   5  -4   73.77    4.88
   9  -5  -4   79.93    4.71
  -9   5   4   70.64    4.76
   9   5  -3  394.99   15.96
  -9   5   3  397.98   15.83
  -9   5   3  372.85   15.63
   9   5  -3  420.57   15.18
   9   5  -3  383.88   15.93
   9  -5  -3  401.46   15.58
  -9   5   3  385.14   15.91
   9   5  -2    2.17    1.33
  -9   5   2    2.70    1.33
   9   5  -2    2.28    1.10
   9   5  -2    1.64    0.95
   9   5  -2    0.63    1.00
   9  -5  -2    4.05    1.26
  -9   5   2    3.68    1.43
   9   5  -1    0.95    1.19
  -9   5   1    1.24    1.20
   9   5  -1    2.17    1.17
   9   5  -1    1.79    0.87
   9   5  -1    0.95    1.08
   9  -5  -1    1.65    1.09
  -9   5   1   -0.31    1.01
  -9   5   0  127.06    7.24
   9   5   0  143.19    7.54
   9   5   0  138.32    7.38
   9   5   0  149.87    6.54
   9  -5   0  139.78    7.12
   9   5   0  154.10    7.66
   9   5   1  142.37    7.59
   9   5   1  128.85    7.27
   9   5   1  142.51    7.44
   9  -5   1  146.91    7.15
  -9   5  -1  134.90    7.38
   9   5   2    1.67    1.38
   9  -5   2    3.46    1.28
  -9   5  -2    1.72    1.38
   9   5   2    2.96    1.43
   9   5   3   38.95    3.53
   9  -5   3   35.62    3.08
  -9   5  -3   31.48    3.26
  -9   5  -4  123.97    7.03
   9   5   4  132.70    7.47
   9   5   4  139.46    7.30
  -9   5  -4  133.87    7.05
   9   5   5   57.50    4.56
   9   5   5   62.92    4.49
  -9   5  -6   79.98    5.06
   9   5   6   83.05    5.39
   9   5   6   86.31    5.21
  -9   5  -6   79.95    4.99
   9   5   7   17.52    2.28
   9   5   7   17.45    2.14
  -9   5  -7   19.98    2.27
  -9   5  -7   18.24    2.16
   9   5   8   14.93    1.87
  -9   5  -8   13.87    1.72
   9   5   8   15.13    1.83
  -9   5  -8   15.26    1.82
  -9   5  -9   29.33    2.18
   9   5   9   29.64    2.30
   9   5   9   29.67    2.23
   9   5  10    4.81    0.93
  -9   6  14    1.09    0.66
  -9   6  14    0.56    0.64
   9   6 -13    3.10    0.90
  -9   6  13    2.89    0.80
  -9   6  13    1.63    0.65
  -9   6  12   32.87    2.35
   9   6 -12   29.44    2.39
  -9   6  12   33.07    2.35
  -9   6  11   36.39    2.65
   9   6 -11   37.14    2.85
  -9   6  11   30.56    2.51
  -9   6  10  130.95    5.80
  -9   6  10  120.10    5.91
   9   6 -10  115.68    6.09
  -9   6  10  109.28    5.70
  -9   6   9   11.50    1.63
   9   6  -9    9.63    1.68
  -9   6   8   16.94    2.16
   9   6  -8   17.60    2.13
  -9   6   8   17.95    2.00
  -9   6   7   20.73    2.40
  -9   6   7   20.10    2.11
  -9   6   7   26.57    2.54
  -9   6   6   73.73    4.30
  -9   6   6   78.33    4.83
  -9   6   5    4.76    1.30
   9   6  -5    2.47    1.19
  -9   6   4    4.21    1.27
  -9   6   4    4.91    1.43
   9   6  -4    5.51    1.47
   9  -6  -3  111.94    5.90
   9   6  -3  104.69    6.00
  -9   6   3  104.57    5.96
  -9   6   3  107.85    6.09
   9  -6  -2    1.39    1.02
   9   6  -2    1.09    0.78
   9   6  -2   -0.31    1.43
  -9   6   2    1.84    1.16
   9   6  -2    0.60    0.92
  -9   6   1   52.42    3.99
   9   6  -1   56.05    3.45
   9   6  -1   45.31    3.72
   9   6  -1   55.74    4.10
   9   6   0   20.29    2.00
   9   6   0   20.31    2.53
   9   6   0   21.81    2.58
   9   6   1   12.68    1.57
   9   6   1   16.47    2.45
   9   6   1   14.75    2.16
  -9   6  -2  146.08    7.75
   9   6   2  161.01    8.25
   9   6   2  154.40    7.77
  -9   6  -3   68.25    4.72
   9   6   3   78.54    5.12
  -9   6  -4   10.70    1.73
   9   6   4   10.68    1.95
   9   6   4    8.66    1.62
  -9   6  -5    0.77    0.87
   9   6   5   -0.24    0.84
   9   6   5   -1.19    1.17
  -9   6  -6   26.53    2.38
   9   6   6   31.43    2.48
   9   6   6   31.98    2.73
   9   6   7   13.05    1.43
   9   6   7   10.53    1.51
  -9   6  -7   12.39    1.44
   9   6   8    0.43    0.54
  -9   7  11   20.53    1.38
  -9   7  10   30.63    1.90
  -9   7   9    0.90    0.75
  -9   7   9    1.15    0.57
  -9   7   8    6.87    1.15
  -9   7   8    7.18    1.00
  -9   7   7   39.27    2.78
  -9   7   7   37.59    2.41
  -9   7   6    1.87    0.95
  -9   7   5    4.87    1.18
  -9   7   4   35.22    2.83
  -9   7   3    1.22    0.96
  -9   7   2   61.67    4.00
  -9   7   1   84.02    4.85
  -9   7   0   10.52    1.68
   9   7   0   10.00    1.53
   9   7   1   23.91    2.37
  -9   7  -1   24.24    2.42
   9   7   2   30.29    2.74
  -9   7  -2   28.48    2.53
  -9   7  -3    0.41    0.80
   9   7   3    0.47    0.84
  -9   7  -4   -0.34    0.68
   9   7   4    1.65    0.93
  -9   7  -5    4.89    0.84
   9   7   5    5.67    1.00
  -9   8   6   28.54    1.90
  -9   8   5    0.25    0.66
  -9   8   4   14.09    1.42
  -9   8   3    3.81    0.88
  -9   8   2   -0.71    0.65
  -9   8   1   -0.27    0.57
  -9   8   0   50.73    2.76
 -10   0  19   -0.50    0.58
 -10   0  19    0.19    0.73
 -10   0  18   82.20    4.21
 -10   0  18   76.76    4.21
 -10   0  18   83.29    4.27
 -10   0  17   -0.49    1.08
 -10   0  17   -0.24    0.90
 -10   0  16   86.73    5.45
 -10   0  16   97.93    5.58
 -10   0  15   -0.69    1.23
 -10   0  15    0.34    1.12
 -10   0  14    0.71    1.13
 -10   0  14    0.73    1.13
 -10   0  14    2.90    1.58
 -10   0  14    1.09    1.40
 -10   0  13   -0.71    1.19
 -10   0  13    0.37    1.24
 -10   0  13   -0.36    1.33
 -10   0  13   -0.73    1.55
 -10   0  12    0.35    1.46
 -10   0  12    0.70    1.32
  10   0 -12   -0.27    0.90
 -10   0  12    0.70    1.11
 -10   0  12    0.34    1.26
 -10   0  11   -0.65    1.19
 -10   0  11   -0.48    0.77
 -10   0  11   -0.33    1.11
 -10   0  11   -0.93    1.20
 -10   0  11   -0.32    1.03
 -10   0  10  543.99   20.58
 -10   0  10  572.44   21.39
 -10   0  10  575.48   21.38
 -10   0  10  534.88   21.12
 -10   0  10  567.22   21.39
 -10   0   9   -0.20    0.69
 -10   0   9   -0.28    0.88
 -10   0   9    1.29    1.04
 -10   0   9   -0.54    0.89
 -10   0   9    0.82    1.14
 -10   0   9   -0.22    0.69
 -10   0   8   83.79    4.65
 -10   0   8   75.06    4.58
 -10   0   8   79.83    4.33
 -10   0   8   81.20    4.71
 -10   0   7    0.23    0.95
 -10   0   7    0.43    0.89
 -10   0   7   -0.19    0.66
 -10   0   7    0.23    0.99
 -10   0   6  501.59   18.74
 -10   0   6  507.18   18.76
 -10   0   6  518.51   18.86
 -10   0   5   -0.19    0.79
 -10   0   5   -0.76    0.91
 -10   0   4  258.93   10.31
 -10   0   3   -0.36    0.84
 -10   0   2  781.08   26.74
  10   0  -2  743.81   25.66
 -10   0   1    1.31    0.96
  10   0   0  237.44    9.44
 -10   0   0  214.48    9.24
 -10   0   0  232.80    9.41
  10   0   0  226.91    9.37
 -10   0   0  215.59    9.23
  10   0   1    0.88    0.83
 -10   0  -1    0.21    0.91
 -10   0  -1   -0.20    0.71
  10   0   1    0.44    0.83
 -10   0  -1   -0.21    0.83
  10   0   2    1.19    0.88
 -10   0  -2   -0.23    0.94
 -10   0  -2    0.47    0.83
  10   0   2    0.48    0.88
 -10   0  -2    0.22    0.76
 -10   0  -3    0.55    0.71
  10   0   3    0.26    1.17
 -10   0  -3    0.78    1.07
  10   0   3   -0.79    1.18
 -10   0  -3   -1.03    1.11
  10   0   3    0.26    1.01
 -10   0  -3    0.48    0.89
 -10   0  -4   88.32    4.61
  10   0   4   90.87    5.25
  10   0   4   87.42    5.20
 -10   0  -4   81.76    4.95
 -10   0  -4   88.61    5.22
 -10   0  -4   91.66    5.25
  10   0   4   81.28    5.09
 -10   0  -5    0.22    0.72
  10   0   5   -1.27    1.19
 -10   0  -5   -0.95    1.60
 -10   0  -5   -0.96    1.34
  10   0   5   -0.31    1.36
  10   0   5   -1.25    1.46
 -10   0  -5   -0.30    1.00
  10   0   6   12.67    2.06
 -10   0  -6   10.26    2.00
 -10   0  -6   11.49    1.97
  10   0   6   10.78    2.01
  10   0   6    8.44    1.97
 -10   0  -6   11.58    1.94
  10   0   7   -0.36    1.33
 -10   0  -7   -0.36    1.43
 -10   0  -7    0.37    1.24
  10   0   7    0.35    1.36
 -10   0  -7   -0.34    1.05
  10   0   7   -0.71    1.48
  10   0   8   11.85    2.18
 -10   0  -8   11.58    2.11
 -10   0  -8    9.71    1.88
  10   0   8   12.12    2.14
  10   0   8   11.08    2.17
 -10   0  -9   -0.36    1.27
  10   0   9   -0.69    1.23
 -10   0 -10  140.20    7.26
  10   0  10  131.82    7.04
  10   0  11    0.26    1.13
  10   0  11   -0.26    0.93
 -10   0 -11   -0.81    0.94
  10   0  12   17.92    1.84
 -10   0 -12   14.94    1.72
  10   0  12   16.70    1.83
  10   0  13   -0.12    0.96
 -10  -1  18    8.92    1.21
 -10   1  18   11.04    1.30
 -10   1  18    9.76    1.36
 -10  -1  18    8.55    1.37
 -10  -1  18   11.90    1.46
 -10   1  18    9.10    1.32
 -10  -1  17   16.98    1.98
 -10   1  17   16.84    1.97
 -10  -1  17   24.88    2.35
 -10   1  17   20.60    2.17
 -10  -1  17   19.62    2.10
 -10   1  17   21.03    2.13
 -10  -1  16   41.73    3.43
 -10   1  16   41.95    3.40
 -10  -1  16   34.11    3.16
 -10   1  16   35.56    3.20
 -10   1  15   32.32    3.21
 -10  -1  15   27.61    3.12
 -10  -1  15   30.25    3.10
 -10   1  15   35.27    3.31
 -10   1  14   -1.06    1.33
 -10  -1  14   -0.36    1.40
 -10  -1  13   14.36    2.36
 -10   1  13   16.02    2.46
 -10  -1  13   17.75    2.47
 -10   1  13   12.57    2.21
 -10  -1  13   14.04    2.29
 -10   1  13   17.50    2.49
 -10  -1  13   20.46    2.54
 -10   1  13   15.19    2.22
  10   1 -13   13.19    1.93
 -10  -1  12    0.34    1.04
 -10   1  12    0.66    1.02
 -10  -1  12    1.40    1.28
 -10   1  12    0.69    1.06
 -10   1  12    1.45    0.86
  10   1 -12   -0.30    0.91
 -10   1  12   -0.26    0.78
 -10  -1  12   -0.35    1.11
 -10   1  12    0.35    1.13
 -10  -1  12   -0.69    1.34
 -10   1  12    1.03    1.13
 -10   1  11   40.97    3.16
 -10  -1  11   52.12    3.88
 -10   1  11   38.12    3.53
 -10   1  11   37.66    3.45
 -10  -1  11   41.58    3.63
 -10  -1  11   31.88    3.23
 -10   1  11   42.58    3.60
 -10   1  11   41.15    3.32
 -10  -1  11   43.52    3.61
 -10   1  11   39.56    3.49
 -10   1  10   43.36    3.19
 -10  -1  10   50.89    3.64
 -10   1  10   38.01    3.25
 -10  -1  10   41.48    3.46
 -10   1  10   39.95    3.45
 -10   1  10   37.55    3.14
 -10  -1  10   43.66    3.52
 -10   1  10   41.21    3.39
 -10  -1  10   35.38    3.28
 -10   1  10   39.59    3.41
 -10  -1   9   47.56    3.45
 -10   1   9   45.54    3.35
 -10   1   9   43.45    3.17
 -10  -1   9   36.83    3.09
 -10   1   9   37.77    3.08
 -10   1   9   44.28    3.38
 -10  -1   9   42.70    3.32
 -10   1   9   37.55    2.95
 -10  -1   9   36.06    3.13
 -10   1   9   44.86    3.39
 -10   1   8  176.54    7.74
 -10  -1   8  166.65    7.81
 -10   1   8  172.18    7.89
 -10  -1   8  167.01    7.80
 -10   1   8  163.68    7.75
 -10  -1   8  169.58    7.74
 -10   1   8  163.57    7.64
 -10  -1   7    8.68    1.46
 -10   1   7   10.01    1.51
 -10   1   7   10.83    1.53
 -10   1   7   10.70    1.53
 -10  -1   7    7.93    1.40
 -10   1   7    9.98    1.53
 -10   1   7   10.05    1.59
 -10  -1   7    6.90    1.38
 -10   1   6   15.27    1.80
 -10  -1   6   13.56    1.47
 -10  -1   6   13.85    1.71
 -10   1   6   17.77    1.89
 -10  -1   6   11.49    1.60
 -10   1   6   14.19    1.74
 -10  -1   6   14.08    1.72
 -10   1   6   13.50    1.65
 -10  -1   5   54.30    3.34
 -10   1   5   50.64    3.24
 -10   1   5   57.43    3.43
 -10  -1   5   50.23    3.00
 -10   1   5   50.08    3.20
 -10  -1   5   60.05    3.41
 -10  -1   5   56.64    3.42
 -10   1   5   52.65    3.33
  10  -1  -5   50.23    3.24
  10   1  -5   49.10    3.26
 -10  -1   4   46.36    2.77
 -10  -1   4   42.38    2.87
 -10   1   4   42.13    2.85
  10  -1  -3  576.76   20.10
 -10   1   3  565.09   20.61
 -10  -1   3  575.41   20.77
 -10   1   3  580.20   20.73
  10  -1  -2  138.86    5.74
 -10   1   2  144.29    6.26
 -10  -1   2  139.47    6.34
 -10   1   2  145.14    6.37
  10  -1  -1  262.21    9.59
 -10  -1   1  264.59   10.38
 -10   1   1  259.40   10.36
 -10   1   1  245.60   10.12
  10  -1   0   20.02    2.00
  10   1   0   19.50    1.96
 -10   1   0   23.87    2.01
 -10   1   0   19.60    2.00
  10  -1   0   18.55    1.46
 -10  -1   0   22.07    2.12
 -10   1   0   24.50    2.16
 -10  -1   0   21.16    2.02
 -10   1   0   20.94    1.97
  10   1   0   20.76    2.01
  10  -1   0   19.28    1.98
 -10   1   0   26.24    2.20
 -10  -1   0   24.31    2.17
 -10   1  -1  193.09    8.02
  10  -1   1  189.15    8.26
  10   1   1  188.24    8.21
  10  -1   1  201.95    8.43
  10   1   1  186.44    8.21
 -10  -1  -1  187.78    8.20
 -10   1  -1  198.81    8.27
 -10  -1  -1  170.37    7.75
 -10   1  -1  181.59    8.17
 -10   1  -1  186.84    8.12
 -10  -1  -1  181.79    8.14
 -10   1  -1  188.79    7.91
  10   1   2   25.58    2.39
  10  -1   2   27.57    2.45
  10   1   2   22.42    2.32
  10  -1   2   23.32    2.36
 -10  -1  -2   24.83    2.43
 -10   1  -2   23.84    2.30
 -10   1  -2   20.29    2.03
 -10  -1  -2   23.66    2.32
 -10   1  -2   27.37    2.41
 -10   1  -2   25.24    2.35
 -10  -1  -2   22.40    2.14
 -10   1  -3  268.98   10.79
  10  -1   3  264.67   11.22
  10   1   3  261.47   11.19
  10  -1   3  269.71   11.27
  10   1   3  255.06   11.11
  10   1   3  268.20   11.24
  10  -1   3  261.24   11.17
 -10  -1  -3  264.32   11.15
 -10   1  -3  262.31   11.20
 -10   1  -3  260.38   11.09
 -10  -1  -3  256.26   10.78
 -10  -1  -3  272.44   11.21
 -10   1  -3  264.43   11.15
 -10   1  -4   19.75    2.16
  10   1   4   29.56    2.77
  10  -1   4   27.45    2.66
  10  -1   4   26.63    2.72
  10  -1   4   28.63    2.78
 -10   1  -4   23.88    2.54
 -10  -1  -4   26.27    2.47
 -10  -1  -4   24.95    2.66
 -10   1  -4   23.52    2.58
  10   1   4   22.94    2.57
 -10  -1  -4   21.59    2.48
 -10   1  -4   26.82    2.67
  10   1   4   21.75    2.51
 -10   1  -5   52.29    3.60
  10   1   5   55.19    4.02
  10  -1   5   44.33    3.79
  10  -1   5   49.25    3.90
  10   1   5   47.64    3.83
  10  -1   5   50.53    3.89
  10   1   5   46.71    3.75
 -10  -1  -5   46.67    3.83
 -10   1  -5   51.51    3.95
 -10  -1  -5   49.55    3.86
 -10   1  -5   55.31    4.06
 -10   1  -5   45.69    3.70
 -10  -1  -5   48.66    3.59
 -10   1  -6    6.92    1.42
  10  -1   6    6.22    1.83
  10   1   6    6.10    1.69
 -10  -1  -6    6.18    1.80
 -10   1  -6    7.13    1.73
 -10   1  -6    7.72    1.67
 -10  -1  -6    7.89    1.61
  10  -1   6    5.78    1.69
  10   1   6    6.33    1.72
 -10  -1  -6    6.29    1.76
 -10   1  -6    7.94    1.76
  10  -1   6    5.79    1.67
  10   1   6    6.34    1.66
  10   1   7   33.06    3.44
  10  -1   7   38.00    3.53
  10  -1   7   31.61    3.35
  10   1   7   33.78    3.42
 -10   1  -7   42.02    3.33
  10  -1   7   40.02    3.74
  10   1   7   43.40    3.78
 -10   1  -7   36.77    3.60
 -10  -1  -7   40.81    3.72
 -10   1  -7   41.60    3.61
 -10  -1  -7   38.09    3.34
 -10  -1  -7   35.86    3.50
 -10   1  -7   37.26    3.52
  10  -1   8   92.01    5.87
  10   1   8   90.94    5.83
  10  -1   8   98.82    6.04
  10   1   8   91.68    5.87
 -10   1  -8  100.66    5.56
  10   1   8   84.93    5.70
  10  -1   8  101.08    6.09
 -10   1  -8   92.48    5.86
 -10  -1  -8   95.86    5.71
 -10  -1  -8   97.25    6.03
 -10   1  -8   99.83    6.08
 -10  -1  -9   17.05    2.42
 -10   1  -9   18.24    2.46
  10  -1   9   19.37    2.48
  10   1   9   16.01    2.36
  10  -1   9   21.68    2.64
  10   1   9   23.59    2.69
 -10   1  -9   19.06    2.17
 -10   1 -10   31.96    2.63
 -10  -1 -10   31.45    3.01
 -10   1 -10   26.82    2.82
  10   1  10   34.78    3.06
  10  -1  10   30.58    2.99
 -10   1 -11    1.43    0.69
 -10  -1 -11    3.34    1.19
 -10   1 -11    0.25    1.05
  10   1  11    1.71    0.98
  10  -1  11    4.23    1.40
  10   1  11    2.94    1.22
  10  -1  11    1.00    1.12
 -10  -1 -12    4.37    1.03
 -10   1 -12    5.28    1.06
  10  -1  12    7.33    1.24
  10   1  12    4.32    1.04
  10   1  12    6.50    1.13
  10  -1  12    5.33    1.12
  10   1  13   11.57    1.27
  10  -1  13   12.67    1.34
 -10  -2  18   18.62    1.56
 -10   2  18   20.80    1.66
 -10  -2  17   40.51    2.73
 -10   2  17   36.75    2.59
 -10   2  17   36.65    2.58
 -10   2  17   41.88    2.77
 -10  -2  17   43.73    2.81
 -10  -2  17   36.46    2.65
 -10   2  17   35.87    2.58
 -10  -2  16    1.73    1.13
 -10   2  16    0.24    1.11
 -10  -2  16    0.25    0.83
 -10   2  16    2.43    1.08
  10   2 -16    1.11    0.76
 -10   2  16    1.17    0.82
 -10  -2  16    2.20    1.04
  10   2 -15   57.19    3.77
 -10  -2  15   53.35    3.96
 -10   2  15   56.83    4.01
 -10  -2  14   38.23    3.41
 -10   2  14   37.76    3.38
 -10  -2  14   40.86    3.51
  10   2 -14   34.68    3.14
  10   2 -13   36.32    3.37
 -10   2  13   46.32    3.78
 -10  -2  13   39.74    3.59
 -10  -2  13   40.92    3.61
 -10   2  13   40.30    3.47
 -10   2  13   44.56    3.47
 -10  -2  13   44.29    3.69
 -10   2  13   37.32    3.45
 -10  -2  13   43.75    3.74
 -10   2  13   38.54    3.59
 -10  -2  12  377.46   15.47
 -10   2  12  391.70   15.53
 -10   2  12  369.06   15.09
 -10   2  12  363.07   15.22
 -10  -2  12  368.38   15.37
 -10   2  12  356.28   15.16
  10   2 -12  382.07   15.39
 -10   2  12  385.67   15.50
 -10  -2  12  351.93   15.26
 -10  -2  12  371.67   15.42
 -10   2  12  364.30   15.31
 -10  -2  11    9.49    1.79
 -10   2  11   13.41    1.96
  10   2 -11   13.35    2.04
 -10  -2  11   12.49    2.09
 -10   2  11   13.62    2.07
 -10   2  11    9.75    1.78
 -10  -2  11   10.59    1.83
 -10   2  11   10.78    1.83
 -10  -2  11   13.50    2.05
 -10   2  11   14.93    2.11
 -10   2  11   13.58    2.02
 -10   2  10  159.20    8.01
 -10  -2  10  163.96    8.05
 -10   2  10  173.05    8.11
 -10  -2  10  167.85    8.05
 -10   2  10  162.50    7.89
 -10   2  10  161.32    7.88
 -10  -2  10  166.36    8.06
 -10   2  10  165.28    7.99
 -10  -2  10  165.12    8.10
 -10   2  10  157.87    7.92
 -10  -2   9  123.33    6.34
 -10   2   9  125.15    6.34
 -10   2   9  109.71    6.13
  10   2  -9  121.37    6.26
 -10  -2   9  114.95    6.17
 -10   2   9  123.46    6.21
 -10   2   9  117.67    6.25
 -10  -2   9  116.77    6.25
 -10  -2   9  119.08    6.30
 -10   2   9  123.32    6.33
 -10   2   9  122.22    6.41
 -10  -2   8   17.00    2.03
 -10   2   8   17.98    2.02
  10   2  -8   17.68    2.04
 -10   2   8   18.16    2.04
 -10  -2   8   18.01    2.08
 -10   2   8   17.36    2.10
 -10  -2   8   17.73    2.10
 -10   2   8   17.03    2.00
 -10  -2   8   16.80    2.05
 -10   2   8   14.91    1.86
 -10  -2   8   13.03    1.90
 -10  -2   7   60.86    3.90
 -10   2   7   64.10    3.89
 -10  -2   7   65.36    3.98
 -10   2   7   64.76    3.91
  10  -2  -7   75.58    3.83
 -10   2   7   64.74    4.13
 -10  -2   7   65.19    3.97
 -10   2   7   59.13    3.90
 -10  -2   7   67.95    4.08
 -10   2   7   64.62    4.01
 -10  -2   6  257.35   10.40
 -10   2   6  255.29   10.33
 -10   2   6  241.40   10.55
 -10   2   6  249.75   10.44
 -10  -2   6  235.28   10.35
 -10  -2   6  248.75   10.41
 -10   2   6  263.93   10.51
  10  -2  -6  258.03   10.03
 -10  -2   6  261.55   10.43
 -10   2   6  262.21   10.35
 -10   2   5   54.46    3.50
 -10  -2   5   48.64    3.19
 -10   2   5   51.73    3.18
  10  -2  -5   47.98    2.92
 -10  -2   5   46.39    3.14
 -10   2   5   47.98    3.14
 -10  -2   5   51.66    3.27
 -10   2   5   57.40    3.41
 -10   2   4   41.35    2.69
 -10  -2   4   33.58    2.50
 -10  -2   4   35.34    2.56
 -10   2   4   29.26    2.58
 -10   2   4   35.75    2.58
 -10  -2   4   31.46    2.21
 -10   2   4   32.38    2.69
  10  -2  -4   36.83    2.39
 -10  -2   4   33.03    2.58
 -10   2   4   34.59    2.57
  10   2  -4   33.67    2.54
  10  -2  -4   38.38    2.65
 -10   2   3   -0.22    0.85
  10  -2  -3    0.15    0.62
 -10   2   3    0.42    0.80
 -10  -2   3   -0.56    0.91
 -10   2   3    0.55    0.79
 -10  -2   2  100.19    5.15
 -10   2   2  117.48    5.34
 -10  -2   2  111.88    5.31
 -10   2   2  112.53    5.30
 -10   2   2  107.74    5.43
 -10   2   2  108.99    5.55
  10  -2  -2  109.60    4.93
 -10  -2   2  108.05    5.34
  10  -2  -2  100.90    5.23
  10   2  -1   39.48    2.83
  10  -2  -1   36.62    2.76
 -10  -2   1   38.29    2.73
 -10   2   1   38.41    2.73
  10   2  -1   43.28    2.93
  10  -2  -1   43.73    2.94
 -10   2   1   35.01    2.75
 -10   2   1   44.21    3.08
 -10  -2   1   35.64    2.79
 -10   2   1   41.26    2.89
  10  -2  -1   42.97    2.55
 -10   2   1   47.40    2.98
 -10  -2   1   43.87    2.93
 -10   2   0    0.62    0.75
 -10   2   0    1.06    0.78
 -10  -2   0    2.39    0.99
  10  -2   0    1.70    0.89
  10   2   0    0.84    0.87
  10  -2   0    0.60    0.55
 -10   2   0    1.84    0.95
 -10  -2   0    0.83    0.82
 -10  -2   0    0.41    0.67
 -10   2   0    1.01    0.74
  10   2   0    0.64    0.82
  10  -2   0    0.43    0.77
 -10   2   0    0.64    0.88
 -10   2  -1  139.44    6.43
  10   2   1  136.06    6.42
  10  -2   1  126.40    6.37
  10  -2   1  131.54    5.82
 -10   2  -1  134.84    6.50
 -10   2  -1  133.13    6.49
  10   2   1  135.26    6.44
  10  -2   1  143.74    6.56
 -10  -2  -1  136.88    6.42
 -10   2  -1  135.60    6.37
 -10  -2  -1  134.18    6.44
 -10   2  -1  123.34    6.30
 -10  -2  -1  129.63    6.33
 -10   2  -1  137.68    6.41
 -10   2  -2    8.21    1.39
 -10   2  -2    9.04    1.54
 -10  -2  -2   11.49    1.58
 -10   2  -2   10.66    1.59
  10   2   2    6.86    1.36
  10  -2   2    9.99    1.54
 -10  -2  -2    7.73    1.36
 -10   2  -2    8.37    1.44
  10  -2   2    6.77    1.05
  10  -2   2    7.51    1.45
  10   2   2    6.36    1.37
  10  -2   3    2.47    1.01
  10   2   3    2.96    1.11
  10  -2   3    0.55    0.98
  10   2   3    3.73    1.30
  10  -2   3    2.72    1.23
  10   2   3    2.13    1.05
 -10  -2  -3    2.96    1.15
 -10   2  -3    1.86    1.07
 -10  -2  -3    1.07    0.99
 -10   2  -3    4.24    1.34
 -10   2  -3    2.80    1.22
 -10   2  -3    3.80    1.16
  10   2   4   44.29    3.59
  10  -2   4   52.41    3.83
  10  -2   4   54.09    3.93
  10   2   4   46.70    3.62
 -10  -2  -4   53.11    3.84
 -10   2  -4   49.93    3.75
  10   2   4   48.55    3.72
  10  -2   4   46.22    3.66
 -10   2  -4   53.80    3.95
 -10   2  -4   48.24    3.63
 -10  -2  -4   54.70    3.89
 -10   2  -4   51.85    3.78
  10   2   5  273.77   12.22
  10  -2   5  303.23   12.47
 -10   2  -5  284.17   12.30
  10  -2   5  282.06   12.27
  10   2   5  298.02   12.36
 -10  -2  -5  278.44   12.26
 -10   2  -5  278.17   12.24
  10  -2   5  277.26   12.27
  10   2   5  279.42   12.20
 -10   2  -5  278.37   12.19
 -10  -2  -5  276.19   12.20
 -10   2  -5  281.39   12.00
 -10   2  -6   13.14    1.98
  10   2   6   10.45    2.10
  10  -2   6    9.04    2.02
 -10   2  -6   16.61    2.31
  10  -2   6   11.39    2.10
  10   2   6   12.74    2.12
  10   2   6   10.39    2.01
  10  -2   6   11.98    2.18
 -10  -2  -6   12.64    2.16
 -10   2  -6   12.17    2.06
  10   2   6   10.80    1.87
 -10   2  -6   14.33    2.36
 -10  -2  -6   15.15    2.33
 -10   2  -7    6.53    1.52
  10   2   7    3.79    1.37
  10  -2   7    3.87    1.39
  10  -2   7    8.22    1.81
  10   2   7    4.34    1.51
 -10  -2  -7    3.85    1.42
 -10   2  -7    3.82    1.35
 -10  -2  -7    3.81    1.43
 -10   2  -7    7.11    1.74
  10   2   7    4.33    1.40
  10  -2   7    6.49    1.57
  10   2   7    3.89    1.29
 -10  -2  -8  172.40    8.82
 -10   2  -8  182.64    8.90
  10   2   8  180.75    8.81
  10  -2   8  182.66    8.89
  10   2   9   46.64    3.68
 -10   2  -9   47.53    3.52
  10  -2   9   47.54    3.73
  10   2   9   35.85    3.36
 -10  -2  -9   48.62    3.79
 -10   2  -9   45.75    3.67
 -10   2 -10    0.24    0.78
 -10  -2 -10    0.54    0.83
 -10   2 -10    1.61    0.96
  10  -2  10   -0.79    0.95
  10   2  10    0.52    0.90
  10   2  10    0.26    0.79
  10  -2  10    1.06    0.92
  10   2  11   22.84    2.11
  10  -2  11   21.97    2.09
 -10  -2 -11   20.78    2.10
 -10   2 -11   26.12    2.23
 -10   2 -11   27.68    2.18
  10   2  11   26.17    2.24
  10  -2  11   23.79    2.17
  10  -2  12    0.40    0.67
  10   2  12    0.91    0.57
  10  -2  12    2.13    0.85
  10   2  12    1.29    0.62
 -10   3  18    3.76    0.65
 -10   3  17    5.13    1.04
 -10   3  17    7.38    1.05
 -10   3  16    8.97    1.39
  10   3 -16    8.36    1.19
 -10  -3  16    5.11    1.07
 -10  -3  15    4.60    1.16
 -10  -3  15    5.03    1.16
 -10   3  15    4.31    1.22
  10   3 -15    4.02    1.13
 -10  -3  15    6.40    1.20
  10   3 -14   38.20    3.14
 -10  -3  14   39.21    3.10
 -10   3  14   34.36    2.84
 -10  -3  14   36.62    3.01
 -10   3  14   33.65    2.93
 -10   3  13    2.30    1.11
 -10  -3  13    0.87    0.89
 -10   3  12    0.34    1.11
 -10  -3  12    0.60    0.95
 -10   3  12    0.30    1.15
 -10   3  12    0.64    1.06
 -10   3  12    1.79    1.15
  10   3 -12    2.70    1.21
 -10  -3  11  220.70    9.75
  10   3 -11  221.00   10.13
 -10   3  11  201.40    9.86
 -10   3  11  217.06   10.14
 -10   3  11  220.65    9.79
 -10  -3  11  215.58    9.75
 -10   3  11  210.32    9.66
 -10  -3  11  196.05    9.51
 -10  -3  10  162.56    7.83
 -10   3  10  157.11    7.74
 -10  -3  10  166.52    7.90
 -10   3  10  151.70    7.67
 -10   3  10  155.97    8.07
 -10  -3  10  156.35    7.79
 -10   3  10  151.49    7.62
 -10  -3  10  166.32    7.89
 -10   3  10  176.24    7.90
  10   3 -10  176.13    8.41
 -10   3  10  164.11    8.22
 -10   3  10  157.53    7.78
 -10   3   9    0.26    0.78
 -10  -3   9   -0.26    0.81
 -10   3   9    0.32    1.08
 -10   3   9    0.62    1.10
  10   3  -9   -0.30    1.08
 -10   3   9    1.02    0.83
 -10  -3   9    0.26    0.78
 -10   3   9   -0.39    0.85
 -10  -3   9   -0.26    1.02
 -10   3   9   -0.51    0.96
 -10  -3   9    1.07    0.88
 -10   3   9   -0.53    0.88
  10   3  -9   -0.32    1.02
 -10   3   8   56.11    3.99
  10   3  -8   56.11    3.96
 -10   3   8   48.74    3.19
 -10   3   8   51.49    3.92
 -10  -3   8   52.14    3.59
 -10   3   8   54.45    3.56
  10  -3  -8   59.77    3.57
 -10   3   8   58.63    3.79
 -10   3   8   51.08    3.54
 -10  -3   8   59.04    3.73
 -10  -3   8   45.19    3.46
 -10   3   8   48.12    3.49
 -10  -3   7  125.83    6.37
 -10   3   7  138.74    6.49
 -10  -3   7  142.06    6.56
 -10   3   7  136.11    6.30
  10   3  -7  124.88    6.75
  10  -3  -7  151.84    6.58
 -10  -3   7  134.47    6.52
 -10   3   7  138.32    6.58
 -10   3   7  144.53    7.07
 -10   3   6   18.82    1.92
  10   3  -6   20.34    2.24
  10   3  -6   21.93    2.32
 -10  -3   6   22.83    2.15
 -10   3   6   21.58    2.04
 -10  -3   6   16.16    1.88
  10  -3  -6   24.19    2.08
 -10  -3   6   17.94    1.95
 -10   3   6   17.49    1.94
 -10   3   6   23.39    2.39
 -10  -3   5    6.14    1.18
 -10   3   5    5.93    1.21
  10   3  -5    8.75    1.59
  10   3  -5    9.50    1.57
 -10   3   5    7.36    1.27
 -10  -3   5    7.49    1.22
  10  -3  -5    8.01    1.35
 -10   3   5    9.21    1.58
 -10   3   5    8.22    1.51
  10   3  -4   34.83    2.89
  10   3  -4   29.70    2.67
 -10   3   4   33.09    2.59
 -10  -3   4   35.80    2.55
 -10   3   4   33.24    2.53
  10  -3  -4   35.45    2.56
 -10   3   4   38.82    3.01
 -10   3   4   32.53    2.84
 -10   3   3  265.62   10.99
 -10   3   3  254.23   10.60
 -10  -3   3  258.60   10.36
 -10   3   3  251.44   10.41
  10  -3  -3  282.55   10.54
 -10   3   3  263.57   11.01
  10   3  -3  255.05   10.46
  10   3  -2   73.66    4.03
  10   3  -2   73.81    4.34
 -10   3   2   75.07    4.18
 -10  -3   2   63.03    3.74
 -10   3   2   72.52    4.02
 -10   3   2   69.28    4.27
 -10   3   2   75.15    4.42
  10  -3  -2   63.42    3.80
  10   3  -1    5.25    1.14
  10   3  -1    5.89    1.39
 -10   3   1    4.61    1.15
 -10   3   1    4.74    1.10
  10  -3  -1    5.19    1.02
 -10   3   1    2.81    1.16
 -10   3   1    4.97    1.32
 -10  -3   1    3.70    0.92
 -10   3   1    5.47    1.09
  10   3   0    4.33    1.30
 -10   3   0    4.84    1.31
 -10   3   0    5.00    1.24
 -10   3   0    5.61    1.11
 -10  -3   0    2.64    0.91
 -10  -3   0    3.73    0.91
 -10   3   0    4.38    1.05
  10   3   0    3.73    1.01
  10  -3   0    3.66    0.99
 -10   3   0    4.51    1.16
  10  -3   0    3.73    0.92
  10   3   1    0.23    0.76
  10  -3   1    0.23    0.80
 -10   3  -1   -0.27    0.90
 -10   3  -1   -0.23    0.79
 -10  -3  -1    1.78    0.80
 -10  -3  -1    0.90    0.69
 -10   3  -1    0.26    0.83
 -10   3  -1    0.69    0.80
 -10  -3  -1   -0.70    0.80
 -10   3  -1    0.54    0.85
  10  -3   1   -0.20    0.67
  10  -3   2    4.63    1.07
 -10   3  -2    5.17    1.31
 -10  -3  -2    3.17    1.05
 -10   3  -2    3.69    1.23
 -10  -3  -2    3.18    0.99
 -10   3  -2    3.21    0.98
 -10   3  -2    3.02    1.20
 -10  -3  -2    2.26    0.93
 -10   3  -2    3.66    1.05
  10   3   2    4.43    1.10
  10  -3   2    1.95    0.90
  10   3   3   14.61    2.01
  10  -3   3   16.83    2.08
  10  -3   3   14.43    1.74
 -10   3  -3   21.03    2.35
  10   3   3   15.89    2.03
  10  -3   3   12.70    1.86
 -10  -3  -3   14.41    2.01
 -10   3  -3    9.17    1.74
 -10   3  -3   15.96    2.07
 -10  -3  -3   14.11    1.99
 -10   3  -3   14.47    1.93
 -10  -3  -3   16.07    2.11
 -10   3  -3   16.25    2.16
 -10   3  -4  317.60   13.04
  10  -3   4  301.75   12.68
  10   3   4  297.62   12.73
 -10   3  -4  319.80   13.12
  10  -3   4  310.28   12.24
 -10   3  -4  310.99   12.81
 -10  -3  -4  288.47   12.63
 -10  -3  -4  295.04   12.68
 -10   3  -4  296.91   12.73
 -10  -3  -4  311.02   12.84
 -10   3  -4  303.14   12.72
  10   3   4  331.19   13.39
  10   3   4  302.88   12.74
  10  -3   4  293.78   12.65
  10   3   5   90.38    5.26
  10  -3   5   84.80    5.15
 -10   3  -5   82.60    5.34
 -10   3  -5   85.94    5.28
 -10   3  -5   92.49    5.44
 -10   3  -5   86.93    5.24
 -10  -3  -5   85.46    5.22
  10   3   5   73.50    5.17
  10   3   5   88.43    5.28
  10  -3   5   80.77    5.13
  10   3   6   42.70    3.55
  10  -3   6   35.18    3.27
 -10   3  -6   43.01    3.60
 -10   3  -6   38.06    3.48
  10   3   6   41.42    3.46
  10  -3   6   42.40    3.48
  10   3   6   46.62    3.80
  10   3   7   64.19    4.39
  10  -3   7   63.80    4.37
  10   3   7   61.22    4.39
 -10   3  -7   65.84    4.41
  10   3   8   30.94    2.77
  10  -3   8   23.36    2.43
 -10   3  -8   27.42    2.72
 -10  -3  -8   22.02    2.42
 -10   3  -8   20.64    2.40
  10   3   8   29.90    2.75
  10   3   9    3.04    1.06
  10  -3   9    4.71    1.20
  10   3   9    3.04    1.19
  10  -3   9    1.65    1.13
  10   3   9    5.24    1.20
 -10   3  -9    3.68    1.21
 -10  -3  -9    2.87    1.03
 -10   3  -9    2.19    1.00
  10  -3  10   46.68    3.00
 -10   3 -10   50.67    3.28
  10  -3  10   44.89    2.95
 -10   3 -11    2.70    0.84
  10   3  12    0.51    0.88
 -10   4  17   43.64    2.17
 -10   4  17   43.36    2.17
 -10   4  16   43.86    2.58
  10   4 -16   38.08    2.45
 -10   4  16   44.53    2.64
 -10   4  15   -0.93    0.84
 -10   4  15   -0.20    0.72
  10   4 -15   -0.60    0.80
 -10   4  14   19.14    2.18
  10   4 -14   24.02    2.38
  10   4 -13   56.03    4.02
 -10   4  12    0.32    1.13
 -10   4  12   -0.57    1.04
  10   4 -12   -0.98    1.20
 -10   4  11   94.66    5.67
  10   4 -11  106.30    6.21
 -10   4  11  107.99    6.16
 -10   4  10  119.46    6.79
 -10   4  10  122.89    6.82
 -10   4  10  118.51    6.38
  10   4 -10  120.36    6.83
 -10   4  10  122.14    5.97
 -10   4   9   47.91    3.30
  10   4  -9   44.80    3.90
 -10   4   9   44.13    3.77
 -10   4   9   51.57    4.02
 -10   4   9   42.74    3.40
 -10   4   9   46.97    3.37
  10   4  -9   48.41    3.95
  10   4  -8    0.33    1.14
 -10   4   8    1.99    0.94
 -10   4   8    3.66    1.45
 -10   4   8    3.52    1.09
  10   4  -8    2.65    1.36
 -10   4   8    1.97    1.40
 -10   4   8    0.33    1.06
  10  -4  -8    1.72    1.01
 -10   4   8    1.26    0.97
  10   4  -7  488.21   18.90
 -10   4   7  467.56   18.81
  10   4  -7  434.70   18.58
 -10   4   7  489.50   18.13
 -10   4   7  495.02   18.94
 -10   4   7  501.09   18.97
 -10   4   7  464.37   17.98
 -10   4   7  510.29   18.30
  10  -4  -7  462.43   18.13
 -10   4   6  130.40    6.55
 -10   4   6  107.65    6.16
 -10   4   6  109.03    5.76
  10   4  -6   93.75    5.89
 -10   4   6  109.64    6.25
  10   4  -6  119.06    6.35
  10  -4  -6  113.55    5.74
 -10   4   5   32.64    2.80
 -10   4   5   32.41    2.98
  10   4  -5   39.66    3.23
  10   4  -5   33.48    3.00
  10  -4  -5   30.13    2.67
 -10   4   5   29.02    2.89
 -10   4   4    6.58    1.39
  10  -4  -4    5.62    1.33
 -10   4   4    4.33    1.33
  10   4  -4    3.31    1.29
 -10   4   4    2.07    1.12
  10   4  -4    4.83    1.41
  10   4  -3    0.57    0.94
 -10   4   3    2.61    1.10
  10   4  -3    2.85    1.11
 -10   4   3    2.83    1.21
  10   4  -3    3.88    0.91
  10   4  -3    4.53    1.40
  10  -4  -3    0.47    0.82
 -10   4   3    2.32    1.26
  10   4  -2   -0.29    1.00
 -10   4   2    1.08    0.94
  10   4  -2    0.29    0.94
 -10   4   2    0.56    0.95
  10   4  -2    1.84    1.16
  10  -4  -2   -0.24    0.78
 -10   4   2    2.32    1.14
 -10   4   1   52.78    3.87
  10  -4  -1   51.20    3.61
 -10   4   1   60.23    4.02
  10   4  -1   65.47    4.31
  10   4  -1   51.28    3.99
 -10   4   1   50.19    3.84
  10  -4   0  231.60   10.06
  10   4   0  244.60   10.72
 -10   4   0  236.37   10.51
 -10   4   0  223.92   10.41
  10   4   0  254.93   10.97
  10   4   1  206.82    9.79
  10   4   1  219.89   10.19
  10  -4   1  213.37    9.39
 -10   4  -1  210.61    9.82
  10   4   2   20.00    2.56
  10   4   2   19.38    2.73
 -10   4  -2   26.07    2.72
  10  -4   2   25.93    2.48
  10   4   3   85.46    5.49
 -10   4  -3   77.89    5.04
  10  -4   3   77.73    4.72
  10   4   4   17.26    2.46
 -10   4  -4   13.34    2.14
  10  -4   4   15.03    1.92
 -10   4  -5   11.08    1.97
  10  -4   5   13.30    1.75
  10   4   6   13.56    2.13
  10   4   7    4.64    1.43
 -10   4  -7    6.81    1.62
  10   4   8  107.63    5.60
 -10   4  -8   93.79    5.39
  10   4   9   14.82    1.64
 -10   4  -9   15.41    1.85
 -10   4 -10    0.15    0.58
  10   4  10   -0.17    0.78
 -10   4 -10   -0.34    0.64
  10   4  11    5.15    1.09
  10   5 -15    1.09    0.82
 -10   5  15    3.30    0.95
 -10   5  15    1.58    0.81
 -10   5  14   28.57    2.17
 -10   5  14   29.06    2.24
  10   5 -14   33.06    2.42
 -10   5  13    7.70    1.32
 -10   5  13    7.85    1.28
  10   5 -13    8.05    1.49
 -10   5  12    9.36    1.53
  10   5 -12   15.20    1.99
 -10   5  12   13.84    1.83
  10   5 -11    3.67    1.36
 -10   5  11    5.22    1.15
 -10   5  11    5.43    1.38
 -10   5  10   18.18    1.98
  10   5 -10   21.36    2.51
 -10   5  10   19.06    2.38
 -10   5  10   14.50    2.08
 -10   5  10   12.63    1.80
 -10   5   9  150.02    7.52
 -10   5   9  181.66    8.39
 -10   5   8    9.56    1.59
  10   5  -8   16.57    2.24
 -10   5   8    9.29    1.92
 -10   5   8   11.51    1.91
  10  -5  -8   12.13    1.74
 -10   5   8   11.27    1.70
  10   5  -7   -0.34    1.17
 -10   5   7    0.33    0.97
 -10   5   7    0.26    0.94
  10   5  -7   -0.32    1.03
 -10   5   7    0.66    1.08
 -10   5   7   -0.33    0.89
 -10   5   7    0.71    0.83
  10  -5  -7    0.26    0.85
 -10   5   6  142.56    7.52
 -10   5   6  138.42    7.38
  10   5  -6  123.93    7.14
 -10   5   6  159.52    7.34
 -10   5   6  146.71    7.57
  10  -5  -6  145.75    7.09
  10   5  -6  155.68    7.77
 -10   5   5  368.24   15.23
 -10   5   5  360.56   14.82
 -10   5   5  366.93   15.08
  10   5  -5  374.36   15.36
  10  -5  -5  388.11   14.84
 -10   5   5  358.29   15.10
  10   5  -4    9.81    2.05
 -10   5   4   18.18    2.29
 -10   5   4   14.61    2.10
 -10   5   4   13.20    2.00
  10   5  -4   14.56    2.23
  10  -5  -4   18.62    2.20
 -10   5   4   14.46    2.13
  10   5  -3  146.08    7.55
 -10   5   3  138.80    7.18
 -10   5   3  134.88    7.14
  10   5  -3  134.06    7.36
  10  -5  -3  145.73    7.05
 -10   5   3  139.03    7.37
  10   5  -2   76.32    5.17
 -10   5   2   81.07    5.03
  10   5  -2   71.23    4.82
  10   5  -2   77.85    5.17
  10   5  -2   83.73    4.42
  10  -5  -2   82.19    4.84
 -10   5   2   79.46    5.07
  10   5  -1   25.84    2.83
 -10   5   1   31.33    3.02
  10   5  -1   27.59    2.92
  10   5  -1   28.24    3.07
  10   5  -1   28.83    2.32
  10  -5  -1   24.42    2.57
 -10   5   1   29.48    2.92
  10   5   0  316.23   13.26
  10   5   0  292.19   12.89
  10   5   0  316.60   13.17
  10  -5   0  270.80   12.23
 -10   5   0  298.87   12.82
  10   5   1   48.12    4.20
  10   5   1   51.76    4.17
  10  -5   1   60.86    4.04
 -10   5  -1   56.47    4.27
  10   5   1   60.13    4.49
 -10   5  -2   -0.34    1.24
  10   5   2    0.34    1.17
  10  -5   2    0.28    0.87
  10   5   3    4.33    1.58
 -10   5  -3    5.00    1.51
  10   5   3    5.77    1.77
  10   5   4   20.72    2.59
  10   5   4   22.92    2.89
  10   5   5  116.94    6.47
 -10   5  -5  114.37    6.39
  10   5   5  129.56    6.95
  10   5   6   38.99    3.23
 -10   5  -6   33.18    2.95
  10   5   6   40.82    3.41
  10   5   7    1.53    1.05
 -10   5  -7    1.16    0.97
  10   5   7    1.20    0.91
  10   5   8    7.67    1.29
  10   5   8    6.60    1.25
 -10   5  -8    6.09    1.16
  10   5   9    0.99    0.75
 -10   5  -9    0.13    0.55
 -10   6  13   31.11    1.93
 -10   6  13   29.03    1.89
 -10   6  12   72.43    3.62
 -10   6  12   66.88    3.59
  10   6 -12   76.84    4.04
  10   6 -11    4.42    1.13
 -10   6  11    5.36    1.02
 -10   6  10   17.65    1.75
 -10   6  10   13.28    1.58
  10   6 -10   16.14    1.99
 -10   6   9   12.36    1.55
  10   6  -9   10.42    1.68
 -10   6   9   11.13    1.51
 -10   6   8   29.21    2.53
 -10   6   8   29.29    2.66
  10   6  -8   28.12    2.72
 -10   6   8   29.38    2.80
 -10   6   7   60.50    4.20
 -10   6   7   63.38    4.30
 -10   6   7   74.38    4.29
  10   6  -6   29.71    2.85
 -10   6   6   18.79    2.25
 -10   6   6   25.12    2.54
 -10   6   6   24.06    2.47
 -10   6   5   -0.30    0.94
  10   6  -5   -0.31    1.08
 -10   6   5    0.86    0.91
  10   6  -4   40.48    3.44
 -10   6   4   39.22    3.33
  10   6  -3   52.47    3.95
  10   6  -3   49.04    3.85
  10   6  -2   19.45    2.49
  10   6  -2   19.72    2.39
  10   6  -1    0.78    0.68
  10   6  -1   -0.31    1.00
  10   6  -1    1.57    1.24
  10   6  -1   -0.32    0.95
  10   6   0    9.03    1.89
  10   6   0   10.78    2.04
 -10   6  -1    0.62    1.08
  10   6   1    0.91    1.09
  10   6   1    1.45    1.29
 -10   6  -2   70.83    4.75
  10   6   2   78.33    5.20
 -10   6  -3   16.30    2.09
  10   6   3   13.46    2.17
  10   6   3   17.24    2.11
  10   6   4  134.00    6.35
  10   6   4  124.94    6.58
 -10   6  -5    0.66    0.87
  10   6   5    1.30    1.11
  10   6   5    1.29    0.97
 -10   6  -6   47.39    3.10
  10   6   6   56.58    3.26
  10   6   6   57.22    3.52
 -10   6  -7   49.39    2.73
  10   6   7   46.62    2.67
  10   6   7   48.84    2.93
 -10   7   9    0.68    0.60
 -10   7   8   22.66    1.87
 -10   7   7   22.24    2.00
 -10   7   6   53.22    3.33
 -10   7   5    1.48    0.94
 -10   7   4    4.03    1.18
 -10   7   3    1.15    1.00
 -10   7   2    0.94    0.93
 -10   7   1   14.92    1.87
 -10   7   0    1.85    0.97
 -10   7  -1   10.06    1.50
  10   7   1   15.60    1.87
  10   7   2   30.62    2.54
 -10   7  -2   26.42    2.27
  10   7   3    3.53    1.00
 -10   7  -3    4.83    1.04
  10   7   4    0.17    0.67
 -10   7  -4    0.97    0.62
 -10   8   5   27.48    1.88
 -10   8   4   -0.12    0.66
 -10   8   3   23.96    1.77
 -10   8   2    5.36    0.93
 -10   8   1    3.27    0.78
 -11   0  19   -0.27    0.66
 -11   0  18   38.34    2.69
 -11   0  18   35.11    2.46
 -11   0  18   37.44    2.61
 -11   0  17    0.24    0.97
 -11   0  17   -0.71    0.96
 -11   0  17    0.46    0.85
 -11   0  16   23.32    2.62
 -11   0  16   20.90    2.44
 -11   0  15   -0.67    1.30
 -11   0  15   -0.34    1.27
 -11   0  14   25.93    3.01
 -11   0  13   -0.71    1.09
 -11   0  13    0.73    1.20
 -11   0  13   -0.37    1.21
 -11   0  13    0.36    1.23
 -11   0  12   35.97    3.41
 -11   0  12   29.76    3.23
 -11   0  12   30.97    3.22
 -11   0  12   33.27    3.29
 -11   0  11   -1.34    1.29
 -11   0  11   -0.75    0.74
 -11   0  11    0.34    1.39
 -11   0  11   -0.97    1.12
 -11   0  11    1.00    1.17
 -11   0  10  293.93   12.00
 -11   0  10  290.05   12.61
 -11   0  10  287.84   12.60
 -11   0  10  289.54   12.61
 -11   0  10  307.35   12.58
 -11   0   9   -0.87    1.06
 -11   0   9    0.88    1.07
 -11   0   9   -0.82    1.15
 -11   0   9    0.21    0.74
 -11   0   9   -0.87    1.04
 -11   0   9   -0.23    0.85
 -11   0   8  223.90    9.68
 -11   0   8  211.22    9.27
 -11   0   8  227.17    9.78
 -11   0   8  211.25    9.60
 -11   0   8  232.93    9.85
 -11   0   7    0.71    0.91
 -11   0   7    0.51    0.93
 -11   0   7    1.18    0.95
 -11   0   7    0.50    0.98
 -11   0   7   -0.21    0.86
 -11   0   6  273.09   11.35
 -11   0   6  275.79   11.49
 -11   0   6  292.15   11.32
 -11   0   6  282.72   11.46
 -11   0   5   -0.20    0.75
 -11   0   5    0.43    0.86
  11   0  -5    0.22    0.88
 -11   0   5   -0.21    0.82
 -11   0   5    0.67    0.93
 -11   0   4  680.46   25.37
 -11   0   4  734.75   25.49
  11   0  -4  745.13   25.62
 -11   0   4  733.15   25.60
 -11   0   4  683.40   24.97
 -11   0   4  700.92   25.47
 -11   0   3   -0.61    1.05
  11   0  -3   -0.43    1.02
 -11   0   3   -0.62    0.97
 -11   0   3   -0.22    0.93
 -11   0   2  327.45   12.95
  11   0  -2  337.24   12.96
  11   0  -2  342.98   12.98
 -11   0   2  309.31   12.81
 -11   0   2  328.13   12.89
  11   0  -1   -0.22    0.87
 -11   0   1   -1.29    0.95
  11   0  -1   -0.66    0.89
 -11   0   1    0.21    0.84
 -11   0   1   -0.67    0.86
 -11   0   0  351.02   13.88
 -11   0   0  361.29   13.87
  11   0   0  348.74   13.86
 -11   0   0  341.34   13.13
  11   0   0  361.97   13.90
 -11   0   0  358.14   13.80
  11   0   1   -0.25    0.87
  11   0   1    1.24    1.06
 -11   0  -1   -0.25    0.90
 -11   0  -1   -0.24    0.85
 -11   0  -1    0.73    0.99
 -11   0  -1    0.22    0.87
  11   0   2    9.42    1.68
 -11   0  -2   12.25    1.70
 -11   0  -2   14.98    1.93
 -11   0  -2   11.90    1.83
  11   0   2    9.39    1.76
  11   0   2    8.40    1.63
 -11   0  -3   -0.58    1.21
  11   0   3   -0.58    1.04
 -11   0  -3    0.80    0.91
 -11   0  -3    0.29    0.95
  11   0   3   -1.74    1.33
  11   0   3    0.29    1.05
  11   0   4   23.85    2.70
 -11   0  -4   23.95    2.50
 -11   0  -4   23.08    2.68
 -11   0  -4   28.85    2.93
  11   0   4   25.70    2.71
  11   0   4   22.94    2.58
 -11   0  -5    1.35    1.41
  11   0   5    0.34    1.12
 -11   0  -5    0.32    1.00
 -11   0  -5   -1.03    1.57
  11   0   5    0.34    1.32
  11   0   5   -3.02    1.48
 -11   0  -6  429.67   17.19
  11   0   6  428.40   17.46
 -11   0  -6  412.66   17.32
 -11   0  -6  428.85   17.41
  11   0   6  432.30   17.42
  11   0   6  417.94   17.38
  11   0   7   -2.14    1.99
 -11   0  -7   -0.34    0.93
 -11   0  -7   -2.24    1.76
  11   0   7    0.36    1.28
 -11   0  -8  247.60   11.36
  11   0   8  242.75   11.24
  11   0   9   -0.32    1.09
  11   0   9    0.96    1.15
 -11   0  -9    0.66    1.06
  11   0  10    0.28    0.96
  11   0  10    0.28    0.99
 -11   0 -10    0.29    1.03
  11   0  11    0.22    0.80
  11   0  11   -0.22    0.90
 -11   0 -11    0.23    0.79
  11   0  12    5.57    1.10
  11   0  12    3.60    1.10
 -11   1  18    2.31    0.98
 -11  -1  18    2.95    1.09
 -11  -1  18    0.31    0.93
 -11   1  18    1.84    0.90
 -11  -1  17    9.62    1.59
 -11   1  17    6.88    1.38
 -11   1  17    6.43    1.36
 -11  -1  17    7.24    1.40
 -11  -1  17    5.36    1.38
 -11   1  17    6.65    1.36
 -11  -1  16   23.45    2.51
 -11   1  16   22.42    2.42
 -11  -1  16   17.92    2.24
 -11   1  16   17.80    2.15
 -11  -1  16   16.91    2.16
 -11   1  16   18.74    2.25
 -11  -1  15  411.40   16.55
 -11   1  15  389.89   16.38
 -11  -1  15  402.51   16.42
 -11   1  15  415.90   16.54
 -11  -1  14   -0.71    1.51
 -11   1  14   -1.05    1.38
 -11  -1  13    9.11    1.98
 -11   1  13    6.51    1.67
 -11   1  13    7.31    1.48
 -11   1  13    8.93    2.03
 -11  -1  13   10.80    2.17
 -11  -1  13    5.42    1.72
 -11   1  13    6.09    1.83
 -11  -1  13    8.52    1.91
 -11   1  13    9.73    1.85
  11   1 -13    7.80    1.56
 -11   1  12   37.08    3.13
 -11   1  12   41.67    3.44
 -11   1  12   52.31    4.07
 -11  -1  12   42.82    3.75
 -11  -1  12   46.53    3.85
 -11   1  12   41.19    3.58
  11   1 -12   41.37    3.47
 -11  -1  12   44.29    3.81
 -11   1  12   38.67    3.58
 -11  -1  12   44.39    3.77
 -11   1  12   39.14    3.66
 -11   1  11   26.82    2.56
 -11   1  11   28.24    3.03
 -11   1  11   22.67    2.67
 -11  -1  11   28.99    3.07
 -11   1  11   27.57    2.75
 -11  -1  11   30.18    3.08
 -11   1  11   30.27    3.00
 -11   1  11   26.76    2.96
 -11  -1  11   29.94    2.97
 -11  -1  11   26.45    2.90
 -11   1  10  434.23   16.82
 -11  -1  10  411.54   16.96
 -11   1  10  442.02   17.07
 -11   1  10  404.35   16.48
 -11  -1  10  401.33   16.93
 -11   1  10  457.92   17.25
 -11  -1  10  442.84   17.25
 -11   1  10  432.53   17.14
 -11  -1  10  437.12   17.15
 -11   1  10  424.45   17.10
 -11  -1   9   82.84    5.11
 -11   1   9   80.47    5.10
 -11   1   9   80.49    4.92
 -11  -1   9   83.60    5.13
 -11   1   9   87.31    5.23
  11   1  -9   90.81    4.88
 -11  -1   9   83.82    5.12
 -11   1   9   90.92    5.17
 -11  -1   9   94.27    5.33
 -11   1   9   85.70    5.16
 -11   1   9   85.59    4.85
 -11  -1   8   89.71    5.17
 -11   1   8   88.79    5.16
 -11   1   8   94.94    5.12
 -11  -1   8   90.45    5.18
 -11   1   8   95.40    5.25
 -11  -1   8   91.86    5.23
 -11   1   8   85.49    5.10
 -11  -1   8   87.69    5.09
 -11   1   8   90.94    5.14
 -11   1   8   91.39    5.10
 -11  -1   8   94.62    5.24
 -11  -1   7   23.87    2.37
 -11   1   7   25.19    2.41
 -11   1   7   20.04    2.13
 -11  -1   7   24.90    2.06
 -11  -1   7   20.19    2.31
 -11   1   7   21.57    2.35
 -11  -1   7   20.44    2.17
 -11  -1   7   23.53    2.27
 -11   1   7   21.31    2.22
 -11   1   7   21.59    2.25
 -11  -1   6  125.73    6.13
 -11   1   6  116.13    6.01
 -11  -1   6  125.24    6.03
 -11   1   6  122.84    5.97
 -11   1   6  118.32    5.97
 -11  -1   6  121.89    5.65
 -11  -1   6  121.70    6.01
 -11   1   6  119.12    5.94
 -11  -1   5   31.51    2.52
 -11   1   5   30.53    2.47
 -11  -1   5   28.44    2.49
 -11   1   5   29.80    2.53
 -11  -1   5   28.95    2.44
 -11   1   5   29.70    2.44
  11  -1  -5   31.27    2.13
 -11   1   5   27.92    2.50
  11  -1  -5   25.82    2.37
  11   1  -5   30.90    2.55
 -11  -1   4  454.94   17.34
 -11   1   4  479.99   17.40
 -11   1   4  441.14   17.08
 -11  -1   4  442.66   17.22
 -11   1   4  466.40   17.26
 -11  -1   4  459.70   17.25
 -11   1   4  481.18   17.30
 -11   1   4  453.29   17.32
  11   1  -4  472.98   17.34
  11  -1  -4  462.89   17.33
 -11  -1   3  129.05    6.09
 -11   1   3  129.66    6.10
 -11  -1   3  123.84    5.97
 -11   1   3  131.45    6.00
 -11   1   3  116.01    5.71
 -11  -1   3  117.99    5.89
 -11   1   3  123.90    5.91
 -11   1   3  128.20    6.12
  11   1  -3  125.12    6.03
  11  -1  -3  116.58    5.94
  11   1  -2   69.40    3.95
  11  -1  -2   64.74    3.90
 -11   1   2   65.97    3.82
 -11  -1   2   65.56    3.87
 -11  -1   2   61.35    3.83
 -11   1   2   72.15    4.02
  11   1  -2   60.33    3.83
  11  -1  -2   66.21    3.98
 -11   1   2   59.93    3.59
 -11  -1   2   59.06    3.75
 -11   1   2   67.43    3.87
 -11   1   1   65.60    3.72
 -11   1   1   68.03    3.93
 -11  -1   1   66.97    3.93
 -11  -1   1   61.28    3.80
 -11   1   1   71.35    3.95
  11   1  -1   59.20    3.83
  11  -1  -1   59.20    3.83
 -11  -1   1   64.81    3.96
 -11   1   1   68.59    3.99
  11  -1  -1   59.97    3.11
  11   1  -1   67.86    3.97
  11  -1  -1   63.69    3.88
 -11   1   0   27.16    2.25
 -11  -1   0   27.47    2.40
 -11   1   0   23.60    2.27
 -11  -1   0   31.95    2.65
 -11   1   0   28.45    2.51
 -11   1   0   25.96    2.36
 -11  -1   0   24.62    2.36
  11  -1   0   24.68    2.35
  11   1   0   27.29    2.45
  11  -1   0   23.83    2.33
  11   1   0   29.44    2.53
 -11   1   0   22.48    2.07
 -11   1  -1    3.54    1.16
 -11  -1  -1    1.03    1.01
 -11   1  -1    3.86    0.96
 -11  -1  -1    1.48    0.99
 -11   1  -1    2.20    0.98
 -11  -1  -1    2.30    0.84
 -11   1  -1    4.15    1.14
 -11  -1  -1    2.94    1.05
 -11   1  -1    1.21    0.94
  11   1   1    2.48    1.00
  11  -1   1    1.01    0.86
  11   1   1    1.99    1.08
  11  -1   1    1.52    1.05
  11   1   2   92.58    5.27
  11  -1   2   92.32    5.31
  11  -1   2   94.71    5.36
  11   1   2   81.76    5.06
 -11  -1  -2   99.97    5.37
 -11   1  -2   90.24    5.20
 -11   1  -2   90.97    5.25
 -11  -1  -2  105.35    5.47
 -11  -1  -2   92.75    4.96
 -11   1  -2   88.89    5.16
  11  -1   2   93.76    5.30
  11   1   2   92.38    5.25
 -11   1  -2   96.70    4.98
  11   1   3    0.59    0.99
  11  -1   3    0.90    1.07
 -11  -1  -3    0.29    1.04
 -11   1  -3    0.58    1.11
 -11   1  -3    0.24    0.75
 -11  -1  -3    0.75    0.92
 -11   1  -3   -0.29    1.08
  11  -1   3    1.18    1.14
  11   1   3    0.29    1.12
 -11  -1  -3    0.29    1.07
 -11   1  -3   -0.29    1.03
  11  -1   3    2.07    1.06
  11   1   3   -0.29    1.06
  11   1   4  170.23    8.30
  11  -1   4  167.90    8.38
  11  -1   4  163.55    8.17
  11   1   4  167.40    8.25
 -11  -1  -4  167.79    8.24
 -11   1  -4  158.41    8.09
 -11   1  -4  153.42    8.06
 -11  -1  -4  182.29    8.43
 -11   1  -4  173.57    8.22
 -11  -1  -4  162.80    7.86
  11  -1   4  172.90    8.32
  11   1   4  165.64    8.16
 -11   1  -4  148.99    7.51
 -11  -1  -5    4.40    1.56
 -11   1  -5    3.69    1.33
 -11  -1  -5    9.00    1.92
 -11   1  -5    6.17    1.65
 -11   1  -5    5.30    1.48
 -11  -1  -5    6.52    1.43
  11  -1   5    4.83    1.59
  11   1   5    6.78    1.72
  11  -1   5    6.77    1.77
  11   1   5    3.32    1.50
  11  -1   5    7.45    1.74
  11   1   5    3.98    1.40
 -11   1  -5    4.03    1.16
 -11  -1  -6   -0.36    1.49
 -11   1  -6   -1.41    1.76
 -11   1  -6    0.56    0.92
 -11   1  -6   -0.35    1.14
 -11  -1  -6    0.31    1.03
  11  -1   6   -0.72    1.51
  11   1   6   -1.07    1.62
  11  -1   6    0.35    1.74
  11   1   6    0.35    1.77
 -11  -1  -6   -0.36    1.44
  11  -1   6   -0.35    1.45
  11   1   6    1.38    1.33
  11   1   7   67.69    4.90
  11  -1   7   72.26    5.03
 -11  -1  -7   72.54    5.10
 -11   1  -7   65.91    4.91
  11   1   7   71.74    5.03
  11  -1   7   73.02    5.10
 -11   1  -7   66.23    4.82
 -11  -1  -7   73.91    4.81
  11  -1   7   76.38    5.10
  11   1   7   74.89    5.01
 -11   1  -7   72.51    4.55
 -11  -1  -8    4.22    1.39
 -11   1  -8    1.39    1.22
 -11   1  -8    2.40    1.00
  11   1   8    1.69    1.33
  11  -1   8    0.34    1.30
 -11  -1  -9   26.39    2.95
 -11   1  -9   27.72    2.93
  11   1   9   29.27    2.87
  11  -1   9   32.35    3.01
 -11   1  -9   27.19    2.42
 -11  -1 -10    1.37    1.01
 -11   1 -10    2.72    1.14
  11   1  10    1.83    1.08
  11  -1  10    1.86    1.07
 -11   1 -10    1.50    0.77
  11   1  10    1.04    1.01
  11  -1  10    4.79    1.38
 -11  -1 -11   17.03    1.82
 -11   1 -11   14.15    1.71
  11   1  11   13.12    1.66
  11  -1  11   13.38    1.70
  11   1  11    9.51    1.45
  11  -1  11   14.43    1.70
  11   1  12    1.99    0.96
  11  -1  12    2.84    1.06
  11   1  12    1.99    0.86
  11  -1  12    2.03    0.90
 -11   2  18    6.09    1.03
 -11  -2  18    3.73    0.89
 -11  -2  17   -0.70    0.72
 -11   2  17    1.39    0.73
 -11  -2  17    0.18    0.71
 -11   2  17    0.17    0.76
 -11   2  17    0.17    0.71
 -11  -2  17    0.18    0.69
 -11   2  17    0.34    0.62
 -11  -2  16    4.78    1.29
 -11   2  16    3.54    1.23
 -11  -2  16    4.29    1.23
 -11   2  16    3.53    1.08
  11   2 -16    3.32    0.93
 -11   2  16    4.30    1.14
 -11  -2  16    2.84    1.02
 -11  -2  15   17.28    2.20
 -11   2  15   16.22    2.08
  11   2 -15   19.00    2.10
 -11   2  15   15.57    2.11
 -11  -2  15   13.96    2.06
 -11  -2  14    1.61    1.33
 -11   2  14    2.23    1.17
 -11   2  14    1.22    1.15
 -11  -2  14    1.91    1.14
 -11  -2  14    5.15    1.50
 -11   2  14    4.46    1.36
  11   2 -14    0.88    1.07
 -11  -2  13  389.60   16.02
 -11   2  13  347.51   15.70
  11   2 -13  393.31   15.88
 -11   2  13  406.29   16.11
 -11  -2  13  391.89   16.02
 -11   2  13  408.56   15.69
 -11  -2  13  380.06   16.01
 -11   2  13  376.73   15.80
 -11  -2  13  382.14   15.94
 -11   2  13  409.88   16.11
 -11   2  13  383.68   15.82
 -11  -2  12  196.93    9.52
 -11   2  12  196.36    9.46
 -11   2  12  196.70    9.21
 -11  -2  12  201.93    9.58
 -11   2  12  194.92    9.43
 -11   2  12  196.32    9.39
 -11   2  12  202.62    9.56
 -11  -2  12  202.59    9.59
  11   2 -12  196.69    9.42
 -11  -2  12  189.68    9.36
 -11   2  12  186.81    9.28
 -11   2  11   24.79    2.65
 -11  -2  11   22.97    2.62
 -11   2  11   19.79    2.44
 -11   2  11   21.60    2.56
 -11  -2  11   22.03    2.64
 -11   2  11   20.48    2.62
 -11  -2  11   23.56    2.71
 -11   2  11   25.24    2.85
 -11  -2  11   24.69    2.66
 -11   2  11   20.37    2.43
 -11  -2  10  122.92    6.53
 -11   2  10  116.31    6.42
 -11   2  10  123.41    6.47
 -11   2  10  109.86    6.37
 -11  -2  10  121.74    6.49
 -11   2  10  115.46    6.34
 -11  -2  10  124.27    6.53
 -11   2  10  124.97    6.50
 -11  -2  10  116.93    6.49
 -11   2  10  115.32    6.46
 -11  -2  10  116.23    6.47
 -11   2  10  118.63    6.53
 -11   2   9    1.14    1.05
 -11  -2   9    0.29    1.09
 -11   2   9    0.57    0.99
  11   2  -9    0.82    1.00
 -11  -2   9   -0.59    1.30
 -11   2   9    0.29    1.17
 -11  -2   9   -0.87    1.29
 -11   2   9    0.29    1.48
 -11   2   9    1.10    1.08
 -11  -2   9    1.98    1.16
 -11  -2   9    1.42    1.19
 -11   2   9    1.93    1.20
 -11   2   9    1.79    1.13
 -11  -2   8   54.99    3.84
 -11   2   8   50.31    3.72
 -11   2   8   58.38    4.00
  11   2  -8   52.86    3.71
 -11  -2   8   58.12    3.90
 -11   2   8   60.24    3.87
 -11  -2   8   55.19    3.87
 -11   2   8   62.67    4.04
 -11  -2   8   51.78    3.78
 -11   2   8   57.15    3.87
 -11  -2   8   59.80    3.94
[truncated: 1,473,618 more chars]
