# Supplementary material for: Weak hy­dro­gen bonding in the structures of three double-acyl­ated amino­anti­pyrines
Source: Acta Crystallogr C Struct Chem. 2025 Nov 10;81(Pt 12):687–93. doi: 10.1107/S2053229625009581 (PMC12810325; doi:10.1107/S2053229625009581)
Supplement: Supplementary file 2 [file c-81-00687-3sup4.hkl]

data_3
#data_mjh230052_fa
_shelx_title ' mjh230052_fa_a.res in P2(1)/c'                                   
_shelx_refln_list_code          4                                               
_shelx_F_calc_maximum      228.49                                               
_exptl_crystal_F_000       880.00                                               
_reflns_d_resolution_high  0.7898                                               
                                                                                
loop_                                                                           
 _space_group_symop_operation_xyz                                               
 'x, y, z'                                                                      
 '-x, y+1/2, -z+1/2'                                                            
 '-x, -y, -z'                                                                   
 'x, -y-1/2, z-1/2'                                                             
                                                                                
_cell_length_a    19.4242                                                       
_cell_length_b     7.2670                                                       
_cell_length_c    15.0756                                                       
_cell_angle_alpha  90.000                                                       
_cell_angle_beta  111.415                                                       
_cell_angle_gamma  90.000                                                       
                                                                                
_shelx_F_squared_multiplier     1.000                                           
                                                                                
loop_                                                                           
 _refln_index_h                                                                 
 _refln_index_k                                                                 
 _refln_index_l                                                                 
 _refln_F_squared_calc                                                          
 _refln_F_squared_meas                                                          
 _refln_F_squared_sigma                                                         
 _refln_observed_status                                                         
   1   0   0        781.35        745.76        25.26 o                         
   2   0   0       3739.10       3921.96        74.76 o                         
   3   0   0        542.14        494.01        10.48 o                         
   4   0   0       4236.57       3788.15        63.68 o                         
   5   0   0      11810.15      11606.35       192.35 o                         
   6   0   0        294.78        283.56         6.49 o                         
   7   0   0          3.20          5.95         1.33 o                         
   8   0   0         56.87         39.99         2.40 o                         
   9   0   0          8.28         11.60         1.83 o                         
  10   0   0        926.94       1045.06        19.34 o                         
  11   0   0       1445.25       1639.55        25.99 o                         
  12   0   0      10201.31      10361.64       144.09 o                         
  13   0   0         36.69         29.89         2.89 o                         
  14   0   0        718.08        752.29        15.52 o                         
  15   0   0         64.12         68.45         4.80 o                         
  16   0   0         21.98         23.79         3.48 o                         
  17   0   0        345.97        352.35        12.12 o                         
  18   0   0         59.60         62.49        10.08 o                         
  19   0   0         48.51         39.33         8.74 o                         
  20   0   0        136.21        117.33        11.79 o                         
  21   0   0        123.57        140.45        11.56 o                         
   1   1   0       5981.49       5817.04        78.14 o                         
   2   1   0        245.18        242.77         3.86 o                         
   3   1   0       1289.05       1338.75        18.86 o                         
   4   1   0       2614.52       2796.81        38.76 o                         
   5   1   0       3630.49       3518.21        48.82 o                         
   6   1   0       2342.97       2476.59        32.48 o                         
   7   1   0        331.99        327.84         5.94 o                         
   8   1   0        250.86        251.56         5.22 o                         
   9   1   0       3999.87       3922.46        67.99 o                         
  10   1   0        116.41         99.44         2.64 o                         
  11   1   0        138.55        122.00         3.16 o                         
  12   1   0        799.08        827.46        10.56 o                         
  13   1   0          2.24          6.74         1.38 o                         
  14   1   0         84.48         70.03         2.78 o                         
  15   1   0        214.46        207.67         4.84 o                         
  16   1   0        404.48        377.22         7.22 o                         
  17   1   0        312.34        350.42        16.87 o                         
  18   1   0         39.54         50.43         6.60 o                         
  19   1   0          0.89         -1.39         3.59 o                         
  20   1   0         10.09          1.82         3.00 o                         
  21   1   0         34.13         35.42         3.94 o                         
   0   2   0         92.27         80.31         4.35 o                         
   1   2   0       6894.50       6635.58       220.25 o                         
   2   2   0       2487.21       2439.37        30.76 o                         
   3   2   0      20160.12      19803.10       230.54 o                         
   4   2   0       7853.05       7781.31        91.71 o                         
   5   2   0        238.51        283.94         4.70 o                         
   6   2   0        264.18        253.49         4.92 o                         
   7   2   0          0.28          0.12         1.11 o                         
   8   2   0       4318.76       4417.94        53.86 o                         
   9   2   0       5566.10       5679.29        97.72 o                         
  10   2   0          1.71          4.36         1.00 o                         
  11   2   0         20.50         29.83         1.61 o                         
  12   2   0         52.20         62.39         2.09 o                         
  13   2   0        709.43        706.52         9.38 o                         
  14   2   0       2119.36       2170.72        22.87 o                         
  15   2   0        783.48        775.87        10.40 o                         
  16   2   0        110.93         88.01         4.03 o                         
  17   2   0        546.80        547.68        20.98 o                         
  18   2   0         58.15         55.37         9.31 o                         
  19   2   0          7.97          5.43         4.76 o                         
  20   2   0        133.07        127.79         7.66 o                         
  21   2   0        288.07        309.30        16.49 o                         
   1   3   0       1354.08       1324.00        46.63 o                         
   2   3   0       1048.67        950.83        34.81 o                         
   3   3   0        185.19        139.37         8.32 o                         
   4   3   0        535.70        524.11         9.16 o                         
   5   3   0       1409.62       1233.81        16.84 o                         
   6   3   0       3579.94       3389.96        41.35 o                         
   7   3   0        574.63        540.91         7.66 o                         
   8   3   0        743.80        658.84        13.19 o                         
   9   3   0       1508.14       1589.52        31.10 o                         
  10   3   0         16.05         19.39         1.47 o                         
  11   3   0          2.91          3.50         1.11 o                         
  12   3   0        774.51        787.11         9.86 o                         
  13   3   0        520.84        512.57         8.36 o                         
  14   3   0         96.38        103.67         5.19 o                         
  15   3   0         31.96         30.42         6.25 o                         
  16   3   0        264.31        233.76        10.02 o                         
  17   3   0        521.88        484.98        21.83 o                         
  18   3   0         90.55         85.20         4.09 o                         
  19   3   0        162.49        172.54         7.47 o                         
  20   3   0         58.70         73.81         4.10 o                         
  21   3   0         62.48         47.15         5.96 o                         
   0   4   0        258.99        222.95        13.32 o                         
   1   4   0       3093.07       3347.39        83.07 o                         
   2   4   0         73.43         73.42         5.09 o                         
   3   4   0         29.13         26.59         2.41 o                         
   4   4   0         92.54         84.60         4.28 o                         
   5   4   0        221.12        198.59         8.15 o                         
   6   4   0          4.99          7.95         1.80 o                         
   7   4   0         59.21         68.24         5.00 o                         
   8   4   0         35.58         34.64         3.12 o                         
   9   4   0       1221.22       1277.50        24.16 o                         
  10   4   0       1120.57       1103.36        21.79 o                         
  11   4   0        412.13        392.03        12.04 o                         
  12   4   0        292.69        318.71        10.70 o                         
  13   4   0          2.23          4.18         2.54 o                         
  14   4   0         33.36         30.95         4.17 o                         
  15   4   0        385.13        407.74        14.27 o                         
  16   4   0          0.63          7.02         3.14 o                         
  17   4   0        262.89        271.77        10.19 o                         
  18   4   0         31.65         17.49         3.14 o                         
  19   4   0          1.79          1.10         1.97 o                         
  20   4   0         61.56         58.52         6.47 o                         
   1   5   0         86.50        105.60         4.03 o                         
   2   5   0       1513.13       1550.12        22.75 o                         
   3   5   0         42.92         45.24         2.75 o                         
   4   5   0        109.66        107.72         3.53 o                         
   5   5   0         44.57         36.00         2.23 o                         
   6   5   0        334.11        297.11         8.49 o                         
   7   5   0         54.84         66.01         3.62 o                         
   8   5   0        229.70        223.47         6.83 o                         
   9   5   0        627.55        660.03        14.48 o                         
  10   5   0       1346.47       1385.06        32.41 o                         
  11   5   0         88.02         79.79         5.32 o                         
  12   5   0         62.07         59.34         8.35 o                         
  13   5   0          8.73          6.94         2.74 o                         
  14   5   0          1.80          3.54         3.68 o                         
  15   5   0         12.66         19.25         4.00 o                         
  16   5   0          8.04          5.87         2.68 o                         
  17   5   0         19.45         12.40         2.02 o                         
  18   5   0         60.87         57.52         4.62 o                         
  19   5   0          7.94          6.52         3.37 o                         
   0   6   0         65.29         92.96         8.45 o                         
   1   6   0        216.22        202.95         5.54 o                         
   2   6   0        317.88        281.40         8.22 o                         
   3   6   0        136.56        166.54         6.15 o                         
   4   6   0         13.69         10.71         2.93 o                         
   5   6   0        844.57        809.05        16.82 o                         
   6   6   0        134.57        128.43         6.25 o                         
   7   6   0       2242.90       2174.61        54.79 o                         
   8   6   0         60.13         58.21         4.41 o                         
   9   6   0        111.89         95.82         6.20 o                         
  10   6   0         52.67         45.83         6.41 o                         
  11   6   0        258.33        284.21        11.65 o                         
  12   6   0        365.12        363.65        12.98 o                         
  13   6   0        114.52        115.26         8.44 o                         
  14   6   0         19.81         18.64         2.49 o                         
  15   6   0          4.52          7.63         2.08 o                         
  16   6   0          0.81          3.24         3.00 o                         
   1   7   0        302.01        315.87        14.09 o                         
   2   7   0         66.90         69.69         6.35 o                         
   3   7   0         12.17          6.65         3.02 o                         
   4   7   0         60.21         65.35         5.39 o                         
   5   7   0        119.91        130.26         6.66 o                         
   6   7   0         41.29         51.95         5.59 o                         
   7   7   0          0.06          1.25         3.88 o                         
   8   7   0        282.49        316.48        13.32 o                         
   9   7   0         43.46         47.34         5.23 o                         
  10   7   0          6.97          8.55         4.48 o                         
  11   7   0         86.41         85.84         8.69 o                         
  12   7   0        394.71        372.33        19.15 o                         
  13   7   0         85.77         83.30         7.40 o                         
   0   8   0         48.01         78.44         8.46 o                         
   1   8   0         68.52         78.08         5.89 o                         
   2   8   0        689.08        773.40        23.85 o                         
   3   8   0        112.68        138.32        21.06 o                         
   4   8   0        344.78        375.98        42.80 o                         
   5   8   0          6.33         15.03         6.59 o                         
   6   8   0         28.55         23.85         4.53 o                         
   7   8   0          9.36          6.56         3.10 o                         
   8   8   0          0.40         -0.69         3.00 o                         
   9   8   0        275.17        234.63        12.77 o                         
 -22   1   1          0.84          0.02         1.65 o                         
 -21   1   1          9.58         12.07         2.53 o                         
 -20   1   1         26.99         25.58         4.80 o                         
 -19   1   1        270.48        276.79        14.12 o                         
 -18   1   1        312.12        313.02        17.69 o                         
 -17   1   1        169.69        173.81         6.73 o                         
 -16   1   1        997.59       1043.20        16.35 o                         
 -15   1   1        249.46        232.28         4.90 o                         
 -14   1   1         57.05         54.29         2.35 o                         
 -13   1   1         51.11         55.83         2.24 o                         
 -12   1   1        214.98        203.98         4.54 o                         
 -11   1   1        275.20        298.99         5.07 o                         
 -10   1   1       1196.21       1196.48        23.40 o                         
  -9   1   1        857.07        825.19        12.85 o                         
  -8   1   1        859.74        941.49        14.03 o                         
  -7   1   1       4426.42       4424.32        57.04 o                         
  -6   1   1       2636.03       2706.69        35.30 o                         
  -5   1   1       1846.84       1843.61        24.29 o                         
  -4   1   1      12384.32      12325.86       154.01 o                         
  -3   1   1       1511.49       1419.44        17.30 o                         
  -2   1   1       1413.82       1334.13        16.06 o                         
  -1   1   1          0.29          1.45         0.40 o                         
   0   1   1       5266.59       4963.58        57.79 o                         
   1   1   1       6923.59       6747.81        90.90 o                         
   2   1   1      10429.55      10472.27       128.07 o                         
   3   1   1       8237.11       8049.20       109.19 o                         
   4   1   1        780.84        778.58        14.54 o                         
   5   1   1       2691.11       2640.14        45.64 o                         
   6   1   1       3847.16       4010.90        68.64 o                         
   7   1   1       1462.30       1694.29        25.31 o                         
   8   1   1        288.45        291.08         5.88 o                         
   9   1   1          1.24          1.90         1.28 o                         
  10   1   1        812.74        870.37        10.87 o                         
  11   1   1         11.71         10.68         1.27 o                         
  12   1   1        647.72        672.93         9.22 o                         
  13   1   1        253.29        250.61         5.38 o                         
  14   1   1         34.47         35.48         2.20 o                         
  15   1   1        317.91        315.69         6.15 o                         
  16   1   1         31.31         32.97         2.46 o                         
  17   1   1          0.47         -3.19         3.34 o                         
  18   1   1          5.51         -2.18         4.44 o                         
  19   1   1         27.69         34.71         6.61 o                         
  20   1   1         66.51         66.22         5.96 o                         
  21   1   1          4.75          3.11         1.81 o                         
 -22   2   1         26.56         27.46         4.11 o                         
 -21   2   1         15.95          9.77         3.57 o                         
 -20   2   1          3.55          4.02         2.32 o                         
 -19   2   1         71.50         62.49         6.41 o                         
 -18   2   1         19.57         14.85         3.29 o                         
 -17   2   1         13.37         13.72         3.38 o                         
 -16   2   1        331.29        345.99         7.32 o                         
 -15   2   1       1223.54       1183.66        15.80 o                         
 -14   2   1         61.67         59.32         2.79 o                         
 -13   2   1          7.44          5.81         1.16 o                         
 -12   2   1        958.86        931.75        10.30 o                         
 -11   2   1        427.28        396.95         6.00 o                         
 -10   2   1        168.96        189.23         4.35 o                         
  -9   2   1          1.38          1.40         2.01 o                         
  -8   2   1          0.05          3.31         1.15 o                         
  -7   2   1        175.00        239.49         4.59 o                         
  -6   2   1       1742.23       1679.06        21.27 o                         
  -5   2   1      12804.18      13316.21       156.31 o                         
  -4   2   1        423.64        437.49         6.95 o                         
  -3   2   1       2877.42       2818.57        35.78 o                         
  -2   2   1       7105.93       6735.39        99.52 o                         
  -1   2   1        504.69        409.75         7.05 o                         
   0   2   1       1249.46       1132.97        21.59 o                         
   1   2   1         60.04         57.90         2.35 o                         
   2   2   1        193.88        184.76         3.61 o                         
   3   2   1        392.45        332.22         6.02 o                         
   4   2   1        125.21        125.60         2.93 o                         
   5   2   1        302.72        323.94         6.06 o                         
   6   2   1         31.57         32.02         1.88 o                         
   7   2   1       1067.27       1126.77        16.46 o                         
   8   2   1         60.32         57.38         2.92 o                         
   9   2   1        115.67        114.24         2.89 o                         
  10   2   1        632.20        621.01         7.88 o                         
  11   2   1         29.45         31.27         1.67 o                         
  12   2   1        754.47        758.90        10.12 o                         
  13   2   1        300.26        283.88         5.30 o                         
  14   2   1          0.26         -0.71         1.42 o                         
  15   2   1        201.04        184.78         4.40 o                         
  16   2   1        104.44        100.61         6.68 o                         
  17   2   1          7.60          7.51         3.03 o                         
  18   2   1          0.02         -1.19         2.39 o                         
  19   2   1        119.45        107.96        11.16 o                         
  20   2   1        182.25        197.94         7.66 o                         
  21   2   1         51.43         42.80         5.41 o                         
 -21   3   1          5.99          6.18         2.43 o                         
 -20   3   1        110.87        112.67         5.44 o                         
 -19   3   1        317.00        289.97         8.94 o                         
 -18   3   1        135.09        142.82         7.82 o                         
 -17   3   1          3.68          5.44         2.25 o                         
 -16   3   1        133.01        152.12        12.71 o                         
 -15   3   1        540.10        510.73        14.25 o                         
 -14   3   1        416.56        411.76         8.94 o                         
 -13   3   1        165.03        156.79         3.78 o                         
 -12   3   1          8.70         11.77         1.40 o                         
 -11   3   1         71.35         66.29         2.36 o                         
 -10   3   1         20.27         22.16         1.73 o                         
  -9   3   1       1872.17       1870.26        35.57 o                         
  -8   3   1       2135.28       2095.40        28.91 o                         
  -7   3   1       6219.85       6061.36        68.39 o                         
  -6   3   1         42.86         38.63         1.55 o                         
  -5   3   1          2.55          2.86         0.80 o                         
  -4   3   1          5.09         12.41         1.32 o                         
  -3   3   1       1748.53       1621.65        58.09 o                         
  -2   3   1        597.57        531.37        21.53 o                         
  -1   3   1          4.77          8.37         2.73 o                         
   0   3   1        487.34        467.72        19.02 o                         
   1   3   1        119.75        133.34         6.47 o                         
   2   3   1         78.65         95.39         4.13 o                         
   3   3   1       1629.32       1559.88        28.54 o                         
   4   3   1       3964.64       3898.37        46.57 o                         
   5   3   1       2635.63       2581.17        30.00 o                         
   6   3   1        371.29        349.71         6.00 o                         
   7   3   1         32.44         29.53         2.03 o                         
   8   3   1         71.03         60.87         3.74 o                         
   9   3   1        243.38        234.84         5.21 o                         
  10   3   1          0.66          1.37         1.09 o                         
  11   3   1        561.52        517.94         8.66 o                         
  12   3   1         51.25         48.89         2.16 o                         
  13   3   1         21.52         18.39         1.80 o                         
  14   3   1         65.54         58.27         5.38 o                         
  15   3   1         74.41         69.67         6.73 o                         
  16   3   1       1171.89       1144.97        24.76 o                         
  17   3   1         50.65         27.89         4.15 o                         
  18   3   1        213.19        202.04         7.00 o                         
  19   3   1          1.24          1.49         1.95 o                         
  20   3   1          6.85          4.57         2.42 o                         
  21   3   1          2.57          6.70         3.00 o                         
 -21   4   1        126.12        100.67         6.80 o                         
 -20   4   1          3.53          4.02         4.16 o                         
 -19   4   1         96.16        116.90         5.71 o                         
 -18   4   1          0.65         -0.63         1.81 o                         
 -17   4   1        518.87        522.05        15.63 o                         
 -16   4   1         16.20         15.49         2.81 o                         
 -15   4   1        215.44        223.36        10.49 o                         
 -14   4   1         25.80         26.00         3.27 o                         
 -13   4   1         26.26         22.12         2.58 o                         
 -12   4   1         18.19         22.10         2.73 o                         
 -11   4   1        248.73        231.87         7.20 o                         
 -10   4   1        243.94        255.46        10.60 o                         
  -9   4   1          4.73          3.11         1.47 o                         
  -8   4   1        222.18        240.45         6.70 o                         
  -7   4   1        153.95        150.46         4.83 o                         
  -6   4   1        504.96        520.75        11.29 o                         
  -5   4   1        866.30        878.10        14.97 o                         
  -4   4   1       1014.16       1054.60        17.21 o                         
  -3   4   1         21.78         23.99         2.04 o                         
  -2   4   1       1655.31       1658.03        61.97 o                         
  -1   4   1        416.43        439.25        21.37 o                         
   0   4   1       1122.72       1236.35        33.58 o                         
   1   4   1        174.14        220.39        20.81 o                         
   2   4   1        282.01        255.81        25.00 o                         
   3   4   1        327.25        344.74        11.64 o                         
   4   4   1       1932.35       1957.17        32.53 o                         
   5   4   1         40.57         35.32         2.62 o                         
   6   4   1         85.82         74.11         5.04 o                         
   7   4   1       1439.60       1545.08        23.34 o                         
   8   4   1          1.61          3.35         1.84 o                         
   9   4   1         16.11         20.23         2.96 o                         
  10   4   1       1029.30        984.64        22.65 o                         
  11   4   1         49.63         48.28         5.04 o                         
  12   4   1        659.19        684.88        17.51 o                         
  13   4   1         62.96         60.75         7.14 o                         
  14   4   1        332.29        313.37        15.60 o                         
  15   4   1        185.10        171.80         8.69 o                         
  16   4   1        427.70        399.18        20.21 o                         
  17   4   1         16.25         18.54         2.68 o                         
  18   4   1          8.62          7.97         2.07 o                         
  19   4   1          5.70          7.00         3.94 o                         
  20   4   1         65.85         49.42         5.04 o                         
 -19   5   1         11.70         15.25         4.44 o                         
 -18   5   1        229.09        245.11        26.89 o                         
 -17   5   1        508.73        531.98        14.54 o                         
 -16   5   1         96.21         79.41         4.60 o                         
 -15   5   1         16.77         17.36         3.80 o                         
 -14   5   1         37.78         34.95         4.23 o                         
 -13   5   1        285.42        306.38        14.85 o                         
 -12   5   1          3.53          4.56         2.68 o                         
 -11   5   1        536.64        581.74        14.25 o                         
 -10   5   1        114.82        129.47         4.84 o                         
  -9   5   1          3.99          5.56         1.87 o                         
  -8   5   1         56.74         60.05         3.28 o                         
  -7   5   1         41.53         49.43         2.90 o                         
  -6   5   1       1085.46       1026.00        22.28 o                         
  -5   5   1       2864.89       2849.10        36.82 o                         
  -4   5   1        560.79        548.23        10.98 o                         
  -3   5   1        388.14        438.74         9.33 o                         
  -2   5   1        255.75        278.19         6.86 o                         
  -1   5   1         52.28         50.29         2.58 o                         
   0   5   1        964.82        963.98        15.18 o                         
   1   5   1       2191.76       2238.12        33.75 o                         
   2   5   1       1552.34       1600.22        27.74 o                         
   3   5   1        320.19        332.55         7.73 o                         
   4   5   1        610.98        625.24        12.25 o                         
   5   5   1         65.14         58.38         3.33 o                         
   6   5   1         26.67         23.82         2.45 o                         
   7   5   1       1435.53       1558.15        23.99 o                         
   8   5   1        260.49        281.73         7.87 o                         
   9   5   1        578.61        644.95        15.23 o                         
  10   5   1        269.36        258.28        10.04 o                         
  11   5   1          4.28          4.54         2.52 o                         
  12   5   1        102.45        107.38         9.08 o                         
  13   5   1        573.80        598.75        16.05 o                         
  14   5   1        373.30        407.42        17.37 o                         
  15   5   1         14.92         16.65         2.69 o                         
  16   5   1         82.32         81.21         4.60 o                         
  17   5   1          8.58         12.26         2.38 o                         
  18   5   1         13.86         11.93         2.88 o                         
 -17   6   1          2.92          0.46         2.82 o                         
 -16   6   1         16.92         12.73         2.47 o                         
 -15   6   1          4.50          3.95         2.14 o                         
 -14   6   1        484.09        489.72        12.59 o                         
 -13   6   1         17.99         13.12         2.67 o                         
 -12   6   1          1.26          0.12         3.10 o                         
 -11   6   1        227.23        226.05         8.72 o                         
 -10   6   1          4.91          1.89         2.08 o                         
  -9   6   1        226.49        243.90         9.38 o                         
  -8   6   1        429.28        461.34        12.92 o                         
  -7   6   1        838.66        846.15        24.27 o                         
  -6   6   1         14.74         16.26         2.75 o                         
  -5   6   1         22.33         22.95         2.62 o                         
  -4   6   1        700.90        713.00        15.12 o                         
  -3   6   1         86.04        109.41         4.85 o                         
  -2   6   1        399.63        405.42        10.20 o                         
  -1   6   1         91.79         85.93         4.32 o                         
   0   6   1          6.77          2.96         1.74 o                         
   1   6   1        435.11        427.59         9.63 o                         
   2   6   1        111.51        109.80         5.67 o                         
   3   6   1          1.09          1.77         1.91 o                         
   4   6   1        475.82        476.41        16.28 o                         
   5   6   1        293.33        288.71         9.73 o                         
   6   6   1          9.91          7.66         2.88 o                         
   7   6   1        206.82        195.45         7.79 o                         
   8   6   1         38.83         42.50         3.90 o                         
   9   6   1         65.88         65.70         5.21 o                         
  10   6   1          1.67          4.47         3.05 o                         
  11   6   1        477.21        522.10        42.90 o                         
  12   6   1        109.65        115.36         5.80 o                         
  13   6   1          0.34          0.07         2.41 o                         
  14   6   1          5.46          4.23         2.15 o                         
  15   6   1         93.53         88.27         4.57 o                         
 -14   7   1          0.21          0.51         3.14 o                         
 -13   7   1         35.79         29.72         4.81 o                         
 -12   7   1         85.94         76.78         8.09 o                         
 -11   7   1        334.20        334.98        19.15 o                         
 -10   7   1         53.26         68.96         8.64 o                         
  -9   7   1        357.68        388.58        22.43 o                         
  -8   7   1        458.58        452.06        25.07 o                         
  -7   7   1         25.06         24.50         6.24 o                         
  -6   7   1         16.41         16.13         3.90 o                         
  -5   7   1         11.68         14.37         3.99 o                         
  -4   7   1        316.92        369.71        15.08 o                         
  -3   7   1        107.70        126.85        15.42 o                         
  -2   7   1        185.15        177.28        10.08 o                         
  -1   7   1        410.29        423.00        17.07 o                         
   0   7   1        177.28        175.07        10.22 o                         
   1   7   1         21.01         24.41         3.55 o                         
   2   7   1         82.70         74.95         5.18 o                         
   3   7   1       1017.72        957.22        52.72 o                         
   4   7   1       1996.26       2151.77        69.88 o                         
   5   7   1        268.20        288.02        14.58 o                         
   6   7   1         36.81         29.76         4.58 o                         
   7   7   1        115.87        128.22         8.60 o                         
   8   7   1          0.48         -0.76         2.19 o                         
   9   7   1        113.67        111.28         7.83 o                         
  10   7   1         40.81         59.29        12.80 o                         
  11   7   1         29.65         35.08         4.00 o                         
  12   7   1         25.80         31.75         5.13 o                         
  13   7   1        219.90        222.12        12.21 o                         
 -10   8   1         13.01         15.11         3.61 o                         
  -9   8   1          1.16         -1.25         2.63 o                         
  -8   8   1          2.12          4.30         3.28 o                         
  -7   8   1         21.22         29.90         5.13 o                         
  -6   8   1         34.84         23.02         4.76 o                         
  -5   8   1         84.32         94.62         8.46 o                         
  -4   8   1         25.88         21.72         3.12 o                         
  -3   8   1        128.24        146.68        11.46 o                         
  -2   8   1        106.64        134.64        29.86 o                         
  -1   8   1          1.02         -0.92         2.73 o                         
   0   8   1         22.30         31.71         4.13 o                         
   1   8   1         50.03         72.11         5.80 o                         
   2   8   1         17.15         10.17         4.71 o                         
   3   8   1         28.69         24.59         5.41 o                         
   4   8   1        105.93        109.65         9.48 o                         
   5   8   1          7.91         11.28         2.67 o                         
   6   8   1          0.06          1.64         1.99 o                         
   7   8   1         35.31         36.28         5.08 o                         
   8   8   1         47.89         59.91         6.10 o                         
 -23   0   2        519.43        643.83        27.49 o                         
 -22   0   2          2.27          6.56         4.07 o                         
 -21   0   2        213.13        233.27        16.65 o                         
 -20   0   2         10.31         12.71         6.29 o                         
 -19   0   2          1.18         -1.57         5.18 o                         
 -18   0   2          4.38          3.33         5.59 o                         
 -17   0   2       1964.83       2041.18        37.26 o                         
 -16   0   2        606.30        616.92        15.07 o                         
 -15   0   2       1331.86       1312.25        28.74 o                         
 -14   0   2        318.80        327.21         8.71 o                         
 -13   0   2       1030.23       1102.39        19.60 o                         
 -12   0   2          6.27          4.60         1.68 o                         
 -11   0   2       1477.23       1526.96        26.79 o                         
 -10   0   2       3698.54       3553.12        86.88 o                         
  -9   0   2       1306.46       1328.54        24.93 o                         
  -8   0   2       1838.58       1841.65        33.60 o                         
  -7   0   2       3786.98       3914.43        67.11 o                         
  -6   0   2        363.41        326.77         7.25 o                         
  -5   0   2       4527.29       4798.43        80.46 o                         
  -4   0   2       7490.73       7549.49       125.43 o                         
  -3   0   2       2798.27       2624.27        39.62 o                         
  -2   0   2         12.96         17.41         1.53 o                         
  -1   0   2       2590.87       2422.83        57.39 o                         
   0   0   2       3631.55       3162.57        74.82 o                         
   1   0   2        313.46        265.54        10.49 o                         
   2   0   2      52208.56      57237.12      1087.38 o                         
   3   0   2       8393.37       7818.75       150.44 o                         
   4   0   2       4256.62       4218.80        82.57 o                         
   5   0   2      13524.41      13585.53       260.70 o                         
   6   0   2        732.46        705.36        28.37 o                         
   7   0   2         13.04         28.17         2.24 o                         
   8   0   2       8686.73       8986.56       304.10 o                         
   9   0   2       2132.73       2263.55        37.51 o                         
  10   0   2          0.02          1.98         1.76 o                         
  11   0   2         58.23         52.17         4.11 o                         
  12   0   2         98.78         90.79         4.44 o                         
  13   0   2        579.71        547.73        12.47 o                         
  14   0   2        675.09        659.31        14.45 o                         
  15   0   2        457.22        490.74        11.99 o                         
  16   0   2        471.02        464.42        12.68 o                         
  17   0   2         38.84         43.48         5.01 o                         
  18   0   2          0.29          8.64         5.68 o                         
  19   0   2        224.48        245.38        17.39 o                         
  20   0   2         14.19         19.60         5.27 o                         
 -22   1   2         26.88         26.73         3.40 o                         
 -21   1   2          2.61          5.37         2.24 o                         
 -20   1   2        590.89        591.04        23.64 o                         
 -19   1   2        121.54        129.27         9.67 o                         
 -18   1   2        972.19       1038.25        52.41 o                         
 -17   1   2         75.16         75.74         4.08 o                         
 -16   1   2         19.56         21.48         2.23 o                         
 -15   1   2        446.70        479.91         8.30 o                         
 -14   1   2        265.24        272.03         5.83 o                         
 -13   1   2       2160.52       2329.97        23.76 o                         
 -12   1   2        180.68        209.19         4.53 o                         
 -11   1   2        281.48        299.65         5.37 o                         
 -10   1   2        625.97        656.51        14.26 o                         
  -9   1   2        605.42        657.69        10.71 o                         
  -8   1   2         14.77         13.01         1.49 o                         
  -7   1   2         59.66         73.36         2.39 o                         
  -6   1   2       3363.21       3290.95        39.85 o                         
  -5   1   2        104.39        157.31         2.98 o                         
  -4   1   2      14836.83      14718.16       172.09 o                         
  -3   1   2      12534.73      12528.25       146.35 o                         
  -2   1   2       3245.22       2863.35        36.30 o                         
  -1   1   2       7982.86       7737.85       127.99 o                         
   0   1   2      23288.10      22892.68       307.59 o                         
   1   1   2       4290.50       4228.24        66.31 o                         
   2   1   2         49.98         34.67         1.57 o                         
   3   1   2        826.56        743.31        11.43 o                         
   4   1   2          1.36          0.46         0.94 o                         
   5   1   2          0.53          2.81         1.34 o                         
   6   1   2          4.35          7.54         1.77 o                         
   7   1   2        644.41        589.43        16.59 o                         
   8   1   2       1392.46       1458.05        32.31 o                         
   9   1   2        327.55        295.83         5.16 o                         
  10   1   2        101.72        111.95         3.22 o                         
  11   1   2        432.23        432.06         6.70 o                         
  12   1   2        398.02        377.31         5.94 o                         
  13   1   2          0.04          1.88         1.43 o                         
  14   1   2        227.26        224.94         7.44 o                         
  15   1   2          5.05          6.42         1.56 o                         
  16   1   2         28.54         28.19         3.17 o                         
  17   1   2        215.93        205.32         6.97 o                         
  18   1   2         39.97         47.68         5.82 o                         
  19   1   2          4.07          2.28         3.28 o                         
  20   1   2         97.36         94.18         6.33 o                         
  21   1   2        248.14        217.10        11.10 o                         
 -22   2   2         47.51         52.50         3.26 o                         
 -21   2   2         24.31         27.83         3.36 o                         
 -20   2   2         33.44         29.38         3.59 o                         
 -19   2   2        316.02        328.90        15.06 o                         
 -18   2   2         41.53         40.58         4.44 o                         
 -17   2   2        285.73        281.78         8.81 o                         
 -16   2   2         14.88         16.73         1.84 o                         
 -15   2   2        299.13        304.25         6.32 o                         
 -14   2   2        828.97        785.98        10.93 o                         
 -13   2   2       1345.57       1358.63        15.53 o                         
 -12   2   2          6.00          4.95         1.17 o                         
 -11   2   2         87.69         68.92         2.45 o                         
 -10   2   2        544.65        503.28         8.14 o                         
  -9   2   2       3361.42       3574.48        47.49 o                         
  -8   2   2       1809.85       1953.98        23.71 o                         
  -7   2   2       1373.31       1461.05        19.01 o                         
  -6   2   2       2222.48       2210.85        27.41 o                         
  -5   2   2        762.03        728.60         9.88 o                         
  -4   2   2        366.19        365.96         5.37 o                         
  -3   2   2       5644.85       5561.15        75.70 o                         
  -2   2   2       7490.14       7040.87        87.51 o                         
  -1   2   2        610.53        577.64         7.91 o                         
   0   2   2       1627.89       1686.48        25.78 o                         
   1   2   2        120.25        105.98         2.07 o                         
   2   2   2        700.95        631.86         9.55 o                         
   3   2   2        225.82        237.32         4.55 o                         
   4   2   2        760.16        758.38        14.68 o                         
   5   2   2       1269.92       1278.39        23.65 o                         
   6   2   2       4079.80       4210.45        72.38 o                         
   7   2   2         11.07         16.44         1.91 o                         
   8   2   2         21.73         25.67         2.34 o                         
   9   2   2         42.61         49.39         2.08 o                         
  10   2   2         33.87         39.16         1.96 o                         
  11   2   2         37.35         49.74         2.68 o                         
  12   2   2        111.93        117.05         3.37 o                         
  13   2   2        152.50        143.34         3.88 o                         
  14   2   2          0.91          2.46         1.42 o                         
  15   2   2          6.27          9.78         1.58 o                         
  16   2   2        226.95        232.45        10.40 o                         
  17   2   2        163.67        157.55        10.33 o                         
  18   2   2        721.65        682.36        29.94 o                         
  19   2   2          1.33          0.67         2.04 o                         
  20   2   2         18.03         24.68         3.37 o                         
  21   2   2         80.07         59.41         5.46 o                         
 -22   3   2          3.42          7.30         3.56 o                         
 -21   3   2        108.10        126.09         9.34 o                         
 -20   3   2         26.52         26.41         6.42 o                         
 -19   3   2          1.90          2.14         2.12 o                         
 -18   3   2          4.46         10.24         3.47 o                         
 -17   3   2        725.07        745.66        29.75 o                         
 -16   3   2         43.61         35.48         4.22 o                         
 -15   3   2        198.18        196.81         8.60 o                         
 -14   3   2          6.23          5.73         1.39 o                         
 -13   3   2         44.26         35.65         1.91 o                         
 -12   3   2        107.85        108.49         2.99 o                         
 -11   3   2        468.92        467.98         7.07 o                         
 -10   3   2        304.65        326.65         7.26 o                         
  -9   3   2        264.70        232.06         7.55 o                         
  -8   3   2        393.89        467.05         7.85 o                         
  -7   3   2          0.15          0.74         0.92 o                         
  -6   3   2        247.04        259.91         5.31 o                         
  -5   3   2        310.48        339.80         6.20 o                         
  -4   3   2         93.90         88.69         2.56 o                         
  -3   3   2         61.96         47.08         3.74 o                         
  -2   3   2          8.38          7.15         2.87 o                         
  -1   3   2       1840.24       1809.50        45.29 o                         
   0   3   2       1476.84       1433.05        41.56 o                         
   1   3   2        118.07         95.87         4.28 o                         
   2   3   2       3055.30       2919.34        68.46 o                         
   3   3   2         48.80         52.08         1.87 o                         
   4   3   2        154.35        145.36         3.41 o                         
   5   3   2        933.84       1015.01        14.92 o                         
   6   3   2         19.91         32.67         2.01 o                         
   7   3   2          9.12          4.39         2.66 o                         
   8   3   2        103.70         84.51         5.20 o                         
   9   3   2          4.73          2.89         1.03 o                         
  10   3   2         18.14         16.27         1.47 o                         
  11   3   2        220.75        202.30         4.27 o                         
  12   3   2        327.37        307.97         5.20 o                         
  13   3   2          3.14          4.88         1.64 o                         
  14   3   2        949.27        962.44        19.96 o                         
  15   3   2          1.43          0.27         2.47 o                         
  16   3   2          0.32         -0.64         2.12 o                         
  17   3   2          7.58          4.36         1.69 o                         
  18   3   2         76.12         74.11         5.84 o                         
  19   3   2         61.00         51.80         3.54 o                         
  20   3   2         69.33         80.02         7.07 o                         
 -21   4   2         17.11         16.08         4.39 o                         
 -20   4   2          1.08          3.09         3.47 o                         
 -19   4   2        188.27        211.20        11.74 o                         
 -18   4   2        244.78        221.25         7.55 o                         
 -17   4   2         52.64         45.47         5.14 o                         
 -16   4   2        293.24        274.56        21.83 o                         
 -15   4   2        286.97        278.23        11.91 o                         
 -14   4   2        414.27        432.65        14.28 o                         
 -13   4   2        507.08        504.91        10.89 o                         
 -12   4   2       1549.74       1511.47        24.05 o                         
 -11   4   2       1579.46       1610.11        24.98 o                         
 -10   4   2          1.78          3.25         1.68 o                         
  -9   4   2        221.49        226.23         5.58 o                         
  -8   4   2        729.66        719.75        12.68 o                         
  -7   4   2          5.92         13.90         1.86 o                         
  -6   4   2       2551.49       2591.84        38.44 o                         
  -5   4   2        156.43        190.95         5.73 o                         
  -4   4   2        143.42        154.39         8.60 o                         
  -3   4   2       1364.59       1389.25        26.54 o                         
  -2   4   2        559.77        560.31        32.88 o                         
  -1   4   2          7.28          5.22         2.27 o                         
   0   4   2       1006.95       1000.40        28.12 o                         
   1   4   2        352.67        360.70        17.92 o                         
   2   4   2        885.16        917.49        27.20 o                         
   3   4   2         12.48          3.44         2.06 o                         
   4   4   2        708.40        701.08        15.64 o                         
   5   4   2         17.11         19.31         3.50 o                         
   6   4   2         39.80         41.97         4.04 o                         
   7   4   2         15.19         12.06         3.39 o                         
   8   4   2         29.20         46.71         4.03 o                         
   9   4   2        299.51        319.29        10.32 o                         
  10   4   2        116.63        107.91         8.42 o                         
  11   4   2          8.12         10.32         2.67 o                         
  12   4   2        154.27        120.48         8.61 o                         
  13   4   2          1.93         -0.64         3.09 o                         
  14   4   2          5.49          2.39         3.08 o                         
  15   4   2        122.80        119.76         8.69 o                         
  16   4   2          0.92          3.51         2.63 o                         
  17   4   2        226.50        216.70         7.23 o                         
  18   4   2          1.95          4.71         1.60 o                         
  19   4   2         56.47         38.02         3.57 o                         
 -19   5   2          2.09          3.19         3.74 o                         
 -18   5   2          9.53         12.93         2.46 o                         
 -17   5   2        295.99        284.94         8.55 o                         
 -16   5   2          2.27          1.20         1.71 o                         
 -15   5   2          0.87          0.01         2.31 o                         
 -14   5   2         22.73         14.70         3.00 o                         
 -13   5   2        512.21        507.24        17.14 o                         
 -12   5   2        319.61        289.17        10.20 o                         
 -11   5   2         36.47         34.20         2.89 o                         
 -10   5   2        355.04        366.29         8.59 o                         
  -9   5   2          8.45         10.84         2.03 o                         
  -8   5   2        249.15        227.40         6.27 o                         
  -7   5   2        239.04        230.23         6.66 o                         
  -6   5   2          8.34         11.69         1.74 o                         
  -5   5   2          7.47          6.81         1.52 o                         
  -4   5   2         18.70         16.51         2.21 o                         
  -3   5   2         48.94         49.81         3.13 o                         
  -2   5   2        385.29        392.24        10.32 o                         
  -1   5   2          4.15          5.99         1.52 o                         
   0   5   2        525.19        556.56        10.99 o                         
   1   5   2       1388.77       1469.09        25.88 o                         
   2   5   2         20.28         22.24         2.54 o                         
   3   5   2        406.99        411.76         8.36 o                         
   4   5   2         21.71         26.08         2.05 o                         
   5   5   2         89.44        105.74         4.49 o                         
   6   5   2         26.63         20.53         2.45 o                         
   7   5   2        601.64        592.03        12.57 o                         
   8   5   2        912.58        916.01        17.41 o                         
   9   5   2          8.02         11.40         3.15 o                         
  10   5   2          0.64          0.56         2.81 o                         
  11   5   2        374.28        390.86        14.72 o                         
  12   5   2         11.35         17.39         3.21 o                         
  13   5   2        103.93        110.37         8.43 o                         
  14   5   2          0.49          0.25         2.30 o                         
  15   5   2        337.27        350.05        11.29 o                         
  16   5   2          8.61          4.30         1.75 o                         
  17   5   2         14.90         13.73         2.20 o                         
 -17   6   2          0.55          2.87         2.96 o                         
 -16   6   2        295.86        228.50         9.74 o                         
 -15   6   2        599.13        617.72        37.74 o                         
 -14   6   2        254.66        285.55        10.43 o                         
 -13   6   2        111.01        115.35         6.63 o                         
 -12   6   2          5.89          2.50         4.58 o                         
 -11   6   2          0.54          1.83         2.90 o                         
 -10   6   2         89.01         90.56         7.97 o                         
  -9   6   2          0.53          4.50         2.06 o                         
  -8   6   2       1096.21       1124.34        28.20 o                         
  -7   6   2         32.80         24.49         3.29 o                         
  -6   6   2        268.48        282.88         8.23 o                         
  -5   6   2         40.77         50.57         3.47 o                         
  -4   6   2        132.76        103.63         5.40 o                         
  -3   6   2       2033.53       2108.28        36.12 o                         
  -2   6   2         12.70         11.36         2.19 o                         
  -1   6   2         91.33         95.68         4.79 o                         
   0   6   2        214.32        194.28         7.47 o                         
   1   6   2        129.94        135.57         4.99 o                         
   2   6   2         38.66         31.62         2.89 o                         
   3   6   2        148.23        160.37         5.03 o                         
   4   6   2         20.41         20.96         2.30 o                         
   5   6   2          9.66          4.46         2.18 o                         
   6   6   2        956.31        958.81        29.91 o                         
   7   6   2        139.93        134.88         7.26 o                         
   8   6   2         20.71         17.95         3.72 o                         
   9   6   2        646.87        711.52        21.14 o                         
  10   6   2        332.60        344.20        17.34 o                         
  11   6   2         47.90         62.79         5.29 o                         
  12   6   2          0.07         -2.37         2.51 o                         
  13   6   2         13.90         16.36         2.92 o                         
  14   6   2         25.33         26.43         3.98 o                         
  15   6   2        148.30        130.92         6.51 o                         
 -14   7   2         79.44         73.18         6.61 o                         
 -13   7   2        275.27        295.75        15.77 o                         
 -12   7   2        242.42        221.45        14.06 o                         
 -11   7   2        112.10        130.04        11.09 o                         
 -10   7   2         14.18          4.34         4.30 o                         
  -9   7   2        290.73        285.18        18.50 o                         
  -8   7   2        178.92        152.89        12.99 o                         
  -7   7   2        799.62        896.53        68.43 o                         
  -6   7   2        300.07        291.70        10.47 o                         
  -5   7   2         29.31         30.93         3.54 o                         
  -4   7   2         71.13         70.25         5.00 o                         
  -3   7   2         61.28         69.35         5.02 o                         
  -2   7   2        514.96        596.30        23.61 o                         
  -1   7   2        267.77        254.09        12.61 o                         
   0   7   2         17.75         18.73         4.24 o                         
   1   7   2         64.77         63.58         4.95 o                         
   2   7   2        237.65        248.18         9.76 o                         
   3   7   2        127.86        148.28         6.21 o                         
   4   7   2        370.69        357.86        15.63 o                         
   5   7   2          4.25          3.73         2.25 o                         
   6   7   2         11.49          8.58         3.58 o                         
   7   7   2         29.78         39.39         3.87 o                         
   8   7   2        227.18        237.85        12.62 o                         
   9   7   2        155.31        135.65         8.59 o                         
  10   7   2        129.74        131.47         9.71 o                         
  11   7   2          3.87          0.81         2.03 o                         
  12   7   2          1.13          0.60         2.87 o                         
 -10   8   2         35.18         24.77         4.30 o                         
  -9   8   2          0.79         -3.00         3.00 o                         
  -8   8   2          0.59         -1.43         2.68 o                         
  -7   8   2        187.55        188.09        12.16 o                         
  -6   8   2         33.30         32.22         5.13 o                         
  -5   8   2         43.02         37.57         4.04 o                         
  -4   8   2         78.01         73.72         5.16 o                         
  -3   8   2        167.46        181.66        15.35 o                         
  -2   8   2         81.06         71.76        11.19 o                         
  -1   8   2        246.90        253.44        15.95 o                         
   0   8   2         24.42         29.81         5.87 o                         
   1   8   2         98.31        106.32         9.89 o                         
   2   8   2          0.13          1.80         3.74 o                         
   3   8   2         63.30         72.76         7.63 o                         
   4   8   2        167.49        230.52        14.01 o                         
   5   8   2         16.55         18.58         4.11 o                         
   6   8   2        180.93        221.10        12.39 o                         
 -23   1   3          9.17          6.95         2.64 o                         
 -22   1   3        211.08        216.86         8.27 o                         
 -21   1   3        171.96        142.83         8.40 o                         
 -20   1   3         20.68         19.97         3.43 o                         
 -19   1   3         76.51         76.13         7.17 o                         
 -18   1   3       1103.75       1079.90        22.59 o                         
 -17   1   3         99.79        105.79         4.08 o                         
 -16   1   3        237.94        247.02         5.75 o                         
 -15   1   3       1740.67       1758.94        20.69 o                         
 -14   1   3         94.83         87.55         3.14 o                         
 -13   1   3        574.02        587.72         9.45 o                         
 -12   1   3        153.41        161.37         3.80 o                         
 -11   1   3        583.15        574.94         8.74 o                         
 -10   1   3       2575.57       2670.67        47.76 o                         
  -9   1   3        279.26        313.12         5.87 o                         
  -8   1   3          5.14          6.60         1.27 o                         
  -7   1   3       2349.27       2272.29        28.37 o                         
  -6   1   3        165.65        151.92         3.15 o                         
  -5   1   3         14.02         13.05         0.92 o                         
  -4   1   3       9188.93       9167.63       115.22 o                         
  -3   1   3        202.82        212.33         4.30 o                         
  -2   1   3         93.13         94.81         2.22 o                         
  -1   1   3      16421.70      15742.85       260.31 o                         
   0   1   3       4365.31       4356.52        59.67 o                         
   1   1   3       3950.80       3930.03        59.29 o                         
   2   1   3       4264.01       4352.44        65.74 o                         
   3   1   3       3125.71       3072.56        43.13 o                         
   4   1   3        197.40        219.13         4.81 o                         
   5   1   3       1406.87       1497.33        22.64 o                         
   6   1   3       1733.13       1721.85        31.84 o                         
   7   1   3        670.74        657.55        20.34 o                         
   8   1   3       1168.05       1223.82        18.71 o                         
   9   1   3         86.42         82.79         4.12 o                         
  10   1   3       1154.64       1222.23        14.28 o                         
  11   1   3          3.54          2.21         1.30 o                         
  12   1   3         11.55         11.82         1.61 o                         
  13   1   3        489.71        526.30         8.02 o                         
  14   1   3        345.75        327.53         6.64 o                         
  15   1   3       1315.52       1274.93        17.13 o                         
  16   1   3         52.24         68.66         4.64 o                         
  17   1   3          0.43         -1.39         2.45 o                         
  18   1   3        242.58        272.46        13.09 o                         
  19   1   3        106.90        112.50         5.82 o                         
  20   1   3         12.65          8.77         2.37 o                         
 -22   2   3          2.49          0.47         1.24 o                         
 -21   2   3          0.61          0.61         1.49 o                         
 -20   2   3          3.49          6.36         2.54 o                         
 -19   2   3         22.22         24.98         6.03 o                         
 -18   2   3        102.17         98.66         6.25 o                         
 -17   2   3        342.38        347.04         7.68 o                         
 -16   2   3        390.65        388.17         7.09 o                         
 -15   2   3        366.67        350.95         6.57 o                         
 -14   2   3         85.19         78.47         3.25 o                         
 -13   2   3        989.95       1024.10        12.40 o                         
 -12   2   3        444.73        446.97         6.63 o                         
 -11   2   3        218.10        249.33         4.82 o                         
 -10   2   3          6.78          0.43         1.60 o                         
  -9   2   3        272.61        279.41         5.97 o                         
  -8   2   3        391.90        491.29         7.89 o                         
  -7   2   3        403.01        376.86         6.26 o                         
  -6   2   3       2201.58       2248.89        27.92 o                         
  -5   2   3       1653.28       1731.99        25.10 o                         
  -4   2   3       2230.69       2255.05        28.82 o                         
  -3   2   3      15436.88      15489.35       209.33 o                         
  -2   2   3       5092.29       5357.91        73.20 o                         
  -1   2   3       1470.35       1364.41        21.41 o                         
   0   2   3       1090.33        998.50        16.15 o                         
   1   2   3        885.91        920.37        13.67 o                         
   2   2   3       3444.52       3418.01        52.13 o                         
   3   2   3       1497.20       1470.52        21.62 o                         
   4   2   3        927.57       1001.48        15.68 o                         
   5   2   3       1486.39       1437.11        26.80 o                         
   6   2   3        880.64        909.58        21.15 o                         
   7   2   3          4.75          7.32         1.63 o                         
   8   2   3         25.88         23.91         1.97 o                         
   9   2   3         11.29         18.25         1.66 o                         
  10   2   3         12.34         11.71         1.49 o                         
  11   2   3          5.12          0.85         1.34 o                         
  12   2   3          1.39         -1.46         1.46 o                         
  13   2   3        284.19        248.95         5.27 o                         
  14   2   3         55.44         58.89         2.86 o                         
  15   2   3          1.61         -0.31         2.19 o                         
  16   2   3        171.94        149.72         6.72 o                         
  17   2   3        403.49        379.37        10.82 o                         
  18   2   3         12.44         15.02         2.53 o                         
  19   2   3        231.61        221.80         7.90 o                         
  20   2   3          3.41          4.81         3.79 o                         
 -22   3   3          2.02          2.96         3.19 o                         
 -21   3   3        137.90        131.43         7.14 o                         
 -20   3   3        156.54        163.93         9.06 o                         
 -19   3   3        181.59        179.78         7.95 o                         
 -18   3   3          0.24          0.40         2.25 o                         
 -17   3   3          1.43          2.36         2.43 o                         
 -16   3   3        126.49        117.20         7.61 o                         
 -15   3   3        198.37        181.67         7.02 o                         
 -14   3   3          8.22          5.00         1.39 o                         
 -13   3   3          6.80          3.77         1.20 o                         
 -12   3   3        623.28        599.02         8.27 o                         
 -11   3   3         21.25         21.82         1.66 o                         
 -10   3   3       1294.83       1213.19        18.59 o                         
  -9   3   3        798.56        751.63        16.76 o                         
  -8   3   3       3787.80       3860.47        44.71 o                         
  -7   3   3       2947.17       2768.34        36.84 o                         
  -6   3   3        191.47        188.95         4.72 o                         
  -5   3   3       1812.22       1719.83        24.98 o                         
  -4   3   3        203.59        240.25         7.89 o                         
  -3   3   3        658.34        680.50        16.72 o                         
  -2   3   3        258.25        240.07         6.80 o                         
  -1   3   3       2486.30       2329.34        55.57 o                         
   0   3   3        710.83        724.48        11.12 o                         
   1   3   3        675.74        659.97        12.54 o                         
   2   3   3        696.85        758.50        17.04 o                         
   3   3   3        246.83        276.51         7.03 o                         
   4   3   3        109.55        114.38         4.35 o                         
   5   3   3        169.13        156.01         4.43 o                         
   6   3   3        322.58        302.31        10.30 o                         
   7   3   3       1209.06       1201.28        35.22 o                         
   8   3   3        149.34        144.04         5.13 o                         
   9   3   3         65.61         63.32         2.50 o                         
  10   3   3         84.57         70.08         2.55 o                         
  11   3   3        238.73        226.15         4.70 o                         
  12   3   3        354.90        326.95         8.11 o                         
  13   3   3          6.53          7.05         2.62 o                         
  14   3   3        386.60        391.54         9.81 o                         
  15   3   3          3.95          3.39         2.17 o                         
  16   3   3          0.10         -1.78         1.78 o                         
  17   3   3          1.38          3.65         2.83 o                         
  18   3   3          6.62          7.45         1.90 o                         
  19   3   3         68.69         54.21        11.53 o                         
 -21   4   3         37.67         32.31         5.13 o                         
 -20   4   3         70.92         57.10         6.10 o                         
 -19   4   3          2.09          4.43         2.71 o                         
 -18   4   3        284.67        294.15        14.28 o                         
 -17   4   3         58.29         54.60         5.55 o                         
 -16   4   3         34.79         42.91         3.96 o                         
 -15   4   3         33.57         30.17         3.82 o                         
 -14   4   3         38.75         29.24         3.52 o                         
 -13   4   3         60.78         49.57         3.29 o                         
 -12   4   3          9.30          4.92         2.22 o                         
 -11   4   3        354.66        365.95         8.58 o                         
 -10   4   3         15.84         11.40         1.84 o                         
  -9   4   3        786.10        777.53        14.03 o                         
  -8   4   3         20.38         20.06         1.62 o                         
  -7   4   3        485.12        445.80        10.84 o                         
  -6   4   3        945.07        930.18        15.46 o                         
  -5   4   3        123.73        135.31         4.36 o                         
  -4   4   3        294.77        287.17         8.19 o                         
  -3   4   3          3.81         -0.45         1.61 o                         
  -2   4   3        232.58        248.40        23.54 o                         
  -1   4   3          3.01          4.10         2.53 o                         
   0   4   3         15.35         16.50         2.89 o                         
   1   4   3        223.59        208.34         7.78 o                         
   2   4   3        374.95        455.08        10.09 o                         
   3   4   3       2668.30       2905.30        60.51 o                         
   4   4   3       1135.82       1181.37        27.69 o                         
   5   4   3       2650.02       2685.98        57.42 o                         
   6   4   3       1020.77       1064.88        22.68 o                         
   7   4   3         22.22         14.80         3.17 o                         
   8   4   3       1348.89       1339.63        32.92 o                         
   9   4   3        118.44        117.65         6.23 o                         
  10   4   3        401.24        370.54        13.50 o                         
  11   4   3        233.88        239.59         9.17 o                         
  12   4   3        404.83        419.79        26.09 o                         
  13   4   3          3.62          3.89         3.99 o                         
  14   4   3        175.09        162.27        10.97 o                         
  15   4   3        180.24        186.00         8.58 o                         
  16   4   3         48.74         55.65         6.09 o                         
  17   4   3         30.95         25.90         3.04 o                         
  18   4   3        184.16        192.44         8.03 o                         
 -20   5   3         67.71         64.72         6.01 o                         
 -19   5   3         64.72         59.63         7.07 o                         
 -18   5   3         88.12         82.01         5.28 o                         
 -17   5   3        105.11        100.20         5.41 o                         
 -16   5   3          6.75          4.18         1.78 o                         
 -15   5   3          1.80          4.63         2.60 o                         
 -14   5   3         45.37         42.10         3.61 o                         
 -13   5   3         61.90         58.08         5.65 o                         
 -12   5   3        774.99        725.17        17.90 o                         
 -11   5   3        148.01        141.13         5.76 o                         
 -10   5   3        657.95        647.33        13.73 o                         
  -9   5   3       1724.48       1829.67        27.53 o                         
  -8   5   3        167.55        178.21         5.59 o                         
  -7   5   3          0.43          1.01         1.41 o                         
  -6   5   3        286.38        322.17         6.49 o                         
  -5   5   3         52.08         44.38         2.35 o                         
  -4   5   3        605.68        602.35        11.66 o                         
  -3   5   3        338.26        306.20         7.61 o                         
  -2   5   3          1.28          3.98         1.50 o                         
  -1   5   3        378.10        372.45         8.37 o                         
   0   5   3        477.25        489.04        11.67 o                         
   1   5   3         36.07         35.28         2.38 o                         
   2   5   3        925.76        999.93        17.43 o                         
   3   5   3        421.60        431.27         8.79 o                         
   4   5   3         17.77         18.74         2.50 o                         
   5   5   3        439.87        405.63         9.72 o                         
   6   5   3         11.48         15.63         2.35 o                         
   7   5   3        249.70        231.58         6.62 o                         
   8   5   3        956.78        941.87        18.14 o                         
   9   5   3        169.42        163.80         8.74 o                         
  10   5   3         16.48         23.22         4.29 o                         
  11   5   3        307.50        344.84        16.49 o                         
  12   5   3        402.68        459.67        21.08 o                         
  13   5   3          0.09          0.83         2.31 o                         
  14   5   3         39.53         44.42         3.66 o                         
  15   5   3          0.08          0.52         1.78 o                         
  16   5   3        119.13        110.10         4.40 o                         
  17   5   3        160.00        166.61         9.99 o                         
 -18   6   3         27.11         23.39         3.93 o                         
 -17   6   3          0.58         -0.65         3.05 o                         
 -16   6   3         24.97         24.74         3.35 o                         
 -15   6   3         29.71         35.62         7.77 o                         
 -14   6   3         89.95         88.10         6.69 o                         
 -13   6   3         66.17         53.48         6.73 o                         
 -12   6   3         77.97         56.49         8.09 o                         
 -11   6   3        494.30        500.23        16.23 o                         
 -10   6   3        229.61        234.74        12.75 o                         
  -9   6   3        498.99        496.69        13.85 o                         
  -8   6   3        148.40        149.76         9.76 o                         
  -7   6   3         36.47         40.33         2.93 o                         
  -6   6   3        382.47        391.89        12.35 o                         
  -5   6   3        472.45        492.80        15.30 o                         
  -4   6   3        222.96        223.91         7.19 o                         
  -3   6   3         18.88         15.14         2.64 o                         
  -2   6   3          1.78          0.67         2.11 o                         
  -1   6   3        264.28        303.54         9.76 o                         
   0   6   3          0.02          0.62         2.23 o                         
   1   6   3        699.76        747.42        23.80 o                         
   2   6   3         21.99         20.19         2.31 o                         
   3   6   3        593.39        568.24        11.82 o                         
   4   6   3        316.66        288.62         8.81 o                         
   5   6   3         58.26         50.18         4.19 o                         
   6   6   3         19.78         20.94         2.99 o                         
   7   6   3         30.55         35.69         4.14 o                         
   8   6   3        133.77        146.97         8.33 o                         
   9   6   3        327.72        339.15        23.79 o                         
  10   6   3         67.53         73.37         5.66 o                         
  11   6   3         33.62         37.10         4.22 o                         
  12   6   3         55.32         55.00         6.12 o                         
  13   6   3         11.05         12.70         2.54 o                         
  14   6   3          1.16          2.43         1.96 o                         
  15   6   3          1.84          1.89         3.74 o                         
 -14   7   3          8.20          8.37         3.19 o                         
 -13   7   3        710.25        735.29        31.02 o                         
 -12   7   3         67.73         81.91         8.41 o                         
 -11   7   3          5.28          0.97         3.70 o                         
 -10   7   3          0.51          5.32         4.62 o                         
  -9   7   3          2.52          5.64         4.44 o                         
  -8   7   3          0.48         -1.16         4.25 o                         
  -7   7   3        427.83        448.70        24.65 o                         
  -6   7   3         22.23         25.78         3.38 o                         
  -5   7   3        233.86        227.63        10.61 o                         
  -4   7   3        297.32        329.07         9.90 o                         
  -3   7   3          0.79          7.67         2.79 o                         
  -2   7   3         58.01         48.61         4.50 o                         
  -1   7   3       1007.10       1224.60        35.10 o                         
   0   7   3        792.99        792.16        21.59 o                         
   1   7   3         49.45         52.09         5.73 o                         
   2   7   3        124.59        131.27         8.81 o                         
   3   7   3         99.23        116.42         8.29 o                         
   4   7   3        285.02        316.06        16.48 o                         
   5   7   3         31.89         46.36         5.49 o                         
   6   7   3         72.20         71.96         4.98 o                         
   7   7   3         27.97         29.36         3.95 o                         
   8   7   3        102.61        104.65         5.54 o                         
   9   7   3          0.31          2.03         2.68 o                         
  10   7   3         21.51         19.67         3.33 o                         
  11   7   3        172.96        144.74        10.45 o                         
 -10   8   3        113.50        110.77         8.18 o                         
  -9   8   3         21.78         17.61         4.07 o                         
  -8   8   3          4.84          7.07         3.42 o                         
  -7   8   3         84.02        105.12         8.74 o                         
  -6   8   3          8.05          8.32         3.37 o                         
  -5   8   3          0.56          0.71         2.15 o                         
  -4   8   3          5.07          9.37         2.50 o                         
  -3   8   3         33.68         33.23         4.92 o                         
  -2   8   3        175.19        175.51         9.00 o                         
  -1   8   3         22.93         12.70         2.20 o                         
   0   8   3         27.44         33.12         6.12 o                         
   1   8   3         25.55         24.00         3.36 o                         
   2   8   3         87.94         95.25        17.87 o                         
   3   8   3         17.56         21.87         3.24 o                         
   4   8   3         26.54         25.69         3.67 o                         
   5   8   3         20.97         28.43         4.53 o                         
   6   8   3         18.89         19.27         3.61 o                         
 -24   0   4         41.87         41.28         5.45 o                         
 -23   0   4        100.14        104.68         6.49 o                         
 -22   0   4        189.71        192.03        10.18 o                         
 -21   0   4        284.44        320.37        20.72 o                         
 -20   0   4        609.86        640.86        33.87 o                         
 -19   0   4          0.56          1.62         5.27 o                         
 -18   0   4       1526.86       1512.29        32.69 o                         
 -17   0   4       3428.02       3569.32        59.90 o                         
 -16   0   4        149.60        143.44         6.58 o                         
 -15   0   4       3433.44       3701.12        61.11 o                         
 -14   0   4         32.81         22.10         2.81 o                         
 -13   0   4        630.84        802.16        15.09 o                         
 -12   0   4         36.35         48.08         3.94 o                         
 -11   0   4       3137.39       3320.58        51.42 o                         
 -10   0   4       1106.78       1199.83        47.77 o                         
  -9   0   4       5398.23       5229.76        89.79 o                         
  -8   0   4       2941.46       2788.82        49.17 o                         
  -7   0   4        351.59        375.34         8.81 o                         
  -6   0   4        261.29        259.80         6.89 o                         
  -5   0   4        272.66        289.36         7.90 o                         
  -4   0   4        170.44        148.05         5.68 o                         
  -3   0   4        155.87        174.78         5.17 o                         
  -2   0   4       1174.42       1144.18        28.88 o                         
  -1   0   4       1696.95       1424.47        35.46 o                         
   0   0   4        981.37        915.39        24.08 o                         
   1   0   4      11538.98      11122.72       415.40 o                         
   2   0   4       4627.99       4233.36       121.86 o                         
   3   0   4      15678.05      15910.62       305.15 o                         
   4   0   4         40.38         20.05         2.60 o                         
   5   0   4         23.10         37.52         3.35 o                         
   6   0   4         12.17         -0.83         4.62 o                         
   7   0   4       2533.32       2540.20        46.54 o                         
   8   0   4          5.37         10.69         2.42 o                         
   9   0   4        778.37        801.55        16.34 o                         
  10   0   4        383.49        403.34         8.86 o                         
  11   0   4        130.73        114.30         5.05 o                         
  12   0   4         47.90         63.67         4.10 o                         
  13   0   4         14.57         14.41         2.56 o                         
  14   0   4        155.25        141.86         6.69 o                         
  15   0   4       1564.94       1632.32        48.99 o                         
  16   0   4         30.00         27.37         5.46 o                         
  17   0   4        629.31        652.28        19.16 o                         
  18   0   4        315.05        358.32        21.09 o                         
  19   0   4          9.20         15.11         4.76 o                         
 -24   1   4         74.98         64.31         5.59 o                         
 -23   1   4         18.32         14.05         2.09 o                         
 -22   1   4        164.00        172.38         7.00 o                         
 -21   1   4        234.66        262.96        12.88 o                         
 -20   1   4         70.85         65.01         5.29 o                         
 -19   1   4         12.65          6.81         3.25 o                         
 -18   1   4        163.30        158.44         5.16 o                         
 -17   1   4         24.17         18.41         2.25 o                         
 -16   1   4        512.77        525.88         9.05 o                         
 -15   1   4        337.69        319.26         7.67 o                         
 -14   1   4          7.97          5.30         1.47 o                         
 -13   1   4          2.01          0.90         1.21 o                         
 -12   1   4        304.51        284.40         5.09 o                         
 -11   1   4       1887.39       2143.03        25.36 o                         
 -10   1   4        185.50        202.38         7.55 o                         
  -9   1   4       1149.45       1269.74        16.29 o                         
  -8   1   4         52.17         49.06         1.98 o                         
  -7   1   4        781.86        779.37        10.37 o                         
  -6   1   4        103.89         92.24         2.27 o                         
  -5   1   4       4963.79       5008.74        63.87 o                         
  -4   1   4          4.26          2.45         0.81 o                         
  -3   1   4        950.90        991.57        13.61 o                         
  -2   1   4      14543.90      14359.02       212.49 o                         
  -1   1   4       1034.90       1010.47        21.36 o                         
   0   1   4       1173.38       1140.12        18.55 o                         
   1   1   4       5691.99       5593.98        94.19 o                         
   2   1   4        560.69        575.10        10.62 o                         
   3   1   4       4871.58       4985.98        69.25 o                         
   4   1   4        487.58        504.75        10.91 o                         
   5   1   4       1193.75       1309.62        20.53 o                         
   6   1   4        469.29        421.82        12.25 o                         
   7   1   4         38.97         38.69         2.47 o                         
   8   1   4        892.76        895.06        13.09 o                         
   9   1   4       1676.60       1723.86        20.58 o                         
  10   1   4        124.17        115.25         3.29 o                         
  11   1   4        756.82        767.26        10.45 o                         
  12   1   4       1334.60       1402.87        16.73 o                         
  13   1   4        542.90        521.53         7.77 o                         
  14   1   4         18.77         12.49         2.15 o                         
  15   1   4        359.87        382.23        10.85 o                         
  16   1   4        407.48        405.48        10.65 o                         
  17   1   4         28.89         25.57         2.60 o                         
  18   1   4          5.57          4.28         2.47 o                         
  19   1   4         11.25          9.37         3.63 o                         
 -23   2   4         50.55         41.14         4.95 o                         
 -22   2   4          0.13         -0.20         1.28 o                         
 -21   2   4          2.77          3.28         1.76 o                         
 -20   2   4         28.26         28.85         3.81 o                         
 -19   2   4        297.01        284.66        13.14 o                         
 -18   2   4        343.11        354.12        11.41 o                         
 -17   2   4        266.68        264.19         6.57 o                         
 -16   2   4          0.35         -1.82         1.82 o                         
 -15   2   4        323.50        304.88         6.10 o                         
 -14   2   4        582.88        602.59         8.61 o                         
 -13   2   4        880.52        907.17        11.32 o                         
 -12   2   4        590.24        576.54         7.59 o                         
 -11   2   4        197.58        189.48         3.89 o                         
 -10   2   4        133.81        160.82         3.40 o                         
  -9   2   4        378.98        401.14         9.93 o                         
  -8   2   4        109.64        126.56         3.42 o                         
  -7   2   4         24.76         28.36         1.70 o                         
  -6   2   4       6440.88       6338.25        80.52 o                         
  -5   2   4       2268.61       2130.80        27.92 o                         
  -4   2   4       1796.11       1833.70        26.49 o                         
  -3   2   4          0.58          1.59         0.89 o                         
  -2   2   4         22.00         24.79         1.38 o                         
  -1   2   4       1254.71       1263.53        22.78 o                         
   0   2   4       8970.31       8837.23       131.51 o                         
   1   2   4       3974.66       3920.55        66.85 o                         
   2   2   4       1350.51       1405.52        23.06 o                         
   3   2   4       2524.04       2545.64        36.65 o                         
   4   2   4        183.14        170.99         5.97 o                         
   5   2   4         88.88        103.73         3.86 o                         
   6   2   4       1324.55       1376.41        24.05 o                         
   7   2   4        926.34        866.60        13.36 o                         
   8   2   4        111.15         81.12         3.54 o                         
   9   2   4        594.79        598.55         8.37 o                         
  10   2   4        255.65        232.80         5.02 o                         
  11   2   4        320.29        316.31         6.20 o                         
  12   2   4        551.46        560.46         9.83 o                         
  13   2   4          8.22          5.20         1.54 o                         
  14   2   4          2.37          2.38         2.67 o                         
  15   2   4         50.92         57.55         3.43 o                         
  16   2   4         56.43         53.74         3.19 o                         
  17   2   4         66.01         70.27         3.67 o                         
  18   2   4         12.30         15.53         1.75 o                         
 -22   3   4          1.56          1.62         3.14 o                         
 -21   3   4        188.62        193.76         8.96 o                         
 -20   3   4          5.04          2.86         2.75 o                         
 -19   3   4         23.71         23.10         2.86 o                         
 -18   3   4        126.87        117.65         4.97 o                         
 -17   3   4          2.39          3.23         2.48 o                         
 -16   3   4        585.05        521.93        14.46 o                         
 -15   3   4         56.97         49.30         3.44 o                         
 -14   3   4          1.45         -0.28         1.46 o                         
 -13   3   4          0.29         -0.61         1.23 o                         
 -12   3   4        205.40        187.09         4.92 o                         
 -11   3   4        357.32        336.63         5.98 o                         
 -10   3   4        172.00        158.37         4.40 o                         
  -9   3   4        135.27        130.92         4.79 o                         
  -8   3   4        437.41        491.83         8.85 o                         
  -7   3   4        488.57        455.78         7.47 o                         
  -6   3   4       6497.32       6693.11       131.15 o                         
  -5   3   4         38.49         20.43         1.53 o                         
  -4   3   4        260.41        229.45         4.45 o                         
  -3   3   4       3144.07       2891.97        49.99 o                         
  -2   3   4        592.47        523.78         7.98 o                         
  -1   3   4       2634.67       2719.22        37.57 o                         
   0   3   4       3825.36       3780.36        70.58 o                         
   1   3   4        481.63        432.72         8.43 o                         
   2   3   4        697.82        657.73        15.73 o                         
   3   3   4         16.17         15.20         1.72 o                         
   4   3   4        464.10        459.18        13.09 o                         
   5   3   4        393.19        400.31        15.90 o                         
   6   3   4         19.10          9.18         2.71 o                         
   7   3   4        415.98        469.58         9.16 o                         
   8   3   4          4.19         -0.41         1.37 o                         
   9   3   4        237.84        221.91         4.75 o                         
  10   3   4       1430.75       1417.16        15.82 o                         
  11   3   4          2.18         -2.14         2.14 o                         
  12   3   4       1585.21       1609.36        27.23 o                         
  13   3   4         22.93         23.98         3.38 o                         
  14   3   4          0.48         -2.46         2.46 o                         
  15   3   4         55.98         46.92         4.55 o                         
  16   3   4         93.79         84.23         4.49 o                         
  17   3   4         61.59         59.72         5.31 o                         
  18   3   4        167.95        166.69         7.36 o                         
  19   3   4         22.95         15.07         3.93 o                         
 -21   4   4          2.60          4.04         2.28 o                         
 -20   4   4         46.46         60.20         4.97 o                         
 -19   4   4         93.17        105.72        10.45 o                         
 -18   4   4        144.89        133.04         8.56 o                         
 -17   4   4        120.86        123.91         7.21 o                         
 -16   4   4        740.68        682.20        17.96 o                         
 -15   4   4         44.77         37.80         3.99 o                         
 -14   4   4         61.61         53.32         3.65 o                         
 -13   4   4        504.80        534.32        12.06 o                         
 -12   4   4        330.88        312.76         8.57 o                         
 -11   4   4          0.45          3.67         2.13 o                         
 -10   4   4         30.29         21.29         2.52 o                         
  -9   4   4         31.57         46.66         2.80 o                         
  -8   4   4        274.85        267.30         6.31 o                         
  -7   4   4        934.49        922.83        13.26 o                         
  -6   4   4        489.46        489.57        13.23 o                         
  -5   4   4         15.69         10.71         1.53 o                         
  -4   4   4        735.03        776.04        12.75 o                         
  -3   4   4        137.93        130.36         6.00 o                         
  -2   4   4         34.23         39.35         2.95 o                         
  -1   4   4        640.88        689.18        15.40 o                         
   0   4   4          9.29          7.90         2.67 o                         
   1   4   4        960.23       1116.31        22.43 o                         
   2   4   4         29.36         15.02         2.27 o                         
   3   4   4       1628.28       1649.33        35.60 o                         
   4   4   4       2105.23       2198.75        43.82 o                         
   5   4   4         10.26         12.01         2.39 o                         
   6   4   4         72.87         68.47         4.45 o                         
   7   4   4        769.46        757.28        24.97 o                         
   8   4   4       1134.47       1090.73        28.28 o                         
   9   4   4        153.19        145.98         7.01 o                         
  10   4   4         72.87         70.15         5.71 o                         
  11   4   4         57.62         58.55        11.81 o                         
  12   4   4        934.84        977.06        32.63 o                         
  13   4   4          6.31          6.58         3.11 o                         
  14   4   4          7.24          9.24         2.97 o                         
  15   4   4         20.04         26.10         3.43 o                         
  16   4   4          1.67          0.47         2.19 o                         
  17   4   4        127.01        136.41         4.78 o                         
  18   4   4        164.95        167.36         9.06 o                         
 -20   5   4          0.05         -2.54         4.07 o                         
 -19   5   4         78.67         71.47         7.53 o                         
 -18   5   4         75.52         86.99         6.05 o                         
 -17   5   4        121.21        109.56         5.73 o                         
 -16   5   4         68.22         52.56         4.43 o                         
 -15   5   4         40.01         32.01         3.13 o                         
 -14   5   4        507.83        476.84        12.30 o                         
 -13   5   4          1.65          1.71         3.24 o                         
 -12   5   4        264.42        254.08         9.48 o                         
 -11   5   4         98.96        104.41         5.05 o                         
 -10   5   4         86.12         69.87         4.18 o                         
  -9   5   4        359.04        360.33         8.48 o                         
  -8   5   4        117.86         98.13         3.35 o                         
  -7   5   4         79.07         74.64         3.29 o                         
  -6   5   4        515.29        517.89        10.33 o                         
  -5   5   4          1.63         -0.02         1.39 o                         
  -4   5   4          6.15          8.96         1.63 o                         
  -3   5   4        519.02        467.87        10.64 o                         
  -2   5   4        236.66        250.21         6.17 o                         
  -1   5   4        306.92        344.49         8.22 o                         
   0   5   4         75.58         81.88         3.76 o                         
   1   5   4        438.16        474.94        11.88 o                         
   2   5   4        583.38        582.62        11.76 o                         
   3   5   4        627.45        682.70        12.32 o                         
   4   5   4        627.33        618.89        12.92 o                         
   5   5   4        262.03        276.38         7.87 o                         
   6   5   4        179.14        178.01         9.39 o                         
   7   5   4        113.59        105.22         5.60 o                         
   8   5   4        277.36        245.26         8.31 o                         
   9   5   4        636.32        613.51        16.67 o                         
  10   5   4        125.10        100.57         8.92 o                         
  11   5   4         10.49          7.27         2.92 o                         
  12   5   4        113.17        117.60         8.09 o                         
  13   5   4         99.27        104.39         5.41 o                         
  14   5   4        100.77         79.67         4.27 o                         
  15   5   4          6.24          9.09         2.41 o                         
  16   5   4        182.00        187.14        11.24 o                         
 -18   6   4         25.26         11.05         4.02 o                         
 -17   6   4         80.32         81.68         7.67 o                         
 -16   6   4        553.67        558.05        17.86 o                         
 -15   6   4        143.73        143.78         8.05 o                         
 -14   6   4          3.98          3.59         2.73 o                         
 -13   6   4         15.29         15.63         3.90 o                         
 -12   6   4         10.51          9.52         4.71 o                         
 -11   6   4         48.58         56.63         7.49 o                         
 -10   6   4        195.54        184.19        11.06 o                         
  -9   6   4         16.30         22.51         3.69 o                         
  -8   6   4         67.40         73.91         5.28 o                         
  -7   6   4         11.00          7.80         2.10 o                         
  -6   6   4        167.97        151.70         5.86 o                         
  -5   6   4        511.61        526.50        12.35 o                         
  -4   6   4       2035.73       1973.68        39.29 o                         
  -3   6   4          4.61          4.78         2.48 o                         
  -2   6   4        744.16        691.83        22.08 o                         
  -1   6   4        361.16        368.25        11.09 o                         
   0   6   4         65.01         81.72         5.26 o                         
   1   6   4          8.90          8.01         2.13 o                         
   2   6   4         38.28         31.96         2.96 o                         
   3   6   4          3.34          0.65         2.01 o                         
   4   6   4         35.35         34.63         4.22 o                         
   5   6   4         53.47         53.92         4.47 o                         
   6   6   4          0.10         -1.12         2.57 o                         
   7   6   4         98.73        106.13         7.37 o                         
   8   6   4        739.36        801.76        28.21 o                         
   9   6   4         46.02         46.22         4.67 o                         
  10   6   4        576.20        600.51        21.14 o                         
  11   6   4         41.02         53.66         5.13 o                         
  12   6   4         58.31         66.33         4.47 o                         
  13   6   4          8.07          6.22         2.05 o                         
  14   6   4          1.29         -0.99         2.39 o                         
 -14   7   4         31.31         21.49         4.11 o                         
 -13   7   4          0.52         -0.69         2.77 o                         
 -12   7   4         52.96         52.46         6.70 o                         
 -11   7   4         23.65         20.66         5.18 o                         
 -10   7   4         24.56         18.63         5.45 o                         
  -9   7   4        150.52        162.82        13.08 o                         
  -8   7   4         21.01         21.21         5.78 o                         
  -7   7   4         14.98         13.73         4.99 o                         
  -6   7   4         63.91         59.25         5.65 o                         
  -5   7   4        295.30        309.29        10.98 o                         
  -4   7   4        271.38        272.61        10.31 o                         
  -3   7   4        110.46         99.79         6.26 o                         
  -2   7   4         24.77         23.64         3.58 o                         
  -1   7   4         96.83         99.64         6.15 o                         
   0   7   4        267.76        286.76        10.72 o                         
   1   7   4          0.12         -0.03         2.30 o                         
   2   7   4        239.03        221.37        11.62 o                         
   3   7   4          4.99          1.29         4.34 o                         
   4   7   4          0.74          5.06         4.62 o                         
   5   7   4        217.82        193.43         8.20 o                         
   6   7   4         15.51         14.30         2.58 o                         
   7   7   4        126.38        130.81         7.38 o                         
   8   7   4         67.64         76.84         8.62 o                         
   9   7   4          0.05          2.31         4.60 o                         
  10   7   4          3.64          2.71         2.10 o                         
 -10   8   4          1.69         -0.55         3.05 o                         
  -9   8   4         53.90         65.13         6.56 o                         
  -8   8   4         59.37         68.18         6.66 o                         
  -7   8   4        158.83        137.64         9.99 o                         
  -6   8   4        112.29        108.55        16.25 o                         
  -5   8   4         76.66         67.48         6.75 o                         
  -4   8   4        144.94        164.01         7.94 o                         
  -3   8   4          4.04          3.24         1.78 o                         
  -2   8   4         33.79         43.45         3.39 o                         
  -1   8   4         53.13         51.01        13.71 o                         
   0   8   4        172.85        159.51         8.18 o                         
   1   8   4         15.14         11.73         3.74 o                         
   2   8   4        210.28        208.76         9.73 o                         
   3   8   4        133.38        141.72         7.13 o                         
   4   8   4         32.66         36.43         3.55 o                         
   5   8   4        306.67        333.34        15.59 o                         
 -24   1   5        200.30        203.76         7.90 o                         
 -23   1   5         10.08          5.30         1.99 o                         
 -22   1   5         77.36         84.74         4.62 o                         
 -21   1   5        598.44        592.75        17.87 o                         
 -20   1   5        171.00        173.06        10.98 o                         
 -19   1   5          0.34          0.79         4.49 o                         
 -18   1   5        888.15        904.85        14.68 o                         
 -17   1   5        823.71        841.62        12.01 o                         
 -16   1   5         17.86         13.78         1.90 o                         
 -15   1   5       1140.36       1102.22        13.66 o                         
 -14   1   5         96.87         99.21         3.24 o                         
 -13   1   5        264.27        256.68         5.33 o                         
 -12   1   5        715.38        683.34         9.25 o                         
 -11   1   5        117.73        136.83         3.56 o                         
 -10   1   5        212.76        245.82         4.90 o                         
  -9   1   5        873.18        890.48        21.09 o                         
  -8   1   5       2316.75       2507.58        33.71 o                         
  -7   1   5       9696.25      10042.52       126.97 o                         
  -6   1   5        383.00        313.78         5.76 o                         
  -5   1   5       1489.89       1566.74        21.32 o                         
  -4   1   5       6676.97       6564.75        83.35 o                         
  -3   1   5       2987.19       2893.61        40.45 o                         
  -2   1   5       3586.17       3438.62        68.07 o                         
  -1   1   5        214.11        203.11         8.62 o                         
   0   1   5        300.61        293.11        10.09 o                         
   1   1   5       1020.52       1064.62        20.30 o                         
   2   1   5       2619.32       2627.98        41.48 o                         
   3   1   5          7.71         12.58         1.87 o                         
   4   1   5        129.43        129.70         4.54 o                         
   5   1   5       5570.72       5485.38       109.44 o                         
   6   1   5        858.19        916.18        12.44 o                         
   7   1   5        210.00        196.41         5.13 o                         
   8   1   5        682.82        670.11         9.85 o                         
   9   1   5         53.18         57.15         2.62 o                         
  10   1   5        216.28        229.23         4.90 o                         
  11   1   5         23.88         26.00         1.95 o                         
  12   1   5        390.62        378.70         6.84 o                         
  13   1   5        343.62        344.37         6.52 o                         
  14   1   5         36.00         31.27         4.90 o                         
  15   1   5         45.11         49.59         3.73 o                         
  16   1   5         65.59         65.90         4.66 o                         
  17   1   5        512.33        487.34         9.51 o                         
  18   1   5         69.01         54.72         9.01 o                         
 -23   2   5         27.13         26.12         3.11 o                         
 -22   2   5          0.44         -1.37         1.37 o                         
 -21   2   5        223.94        237.02         7.06 o                         
 -20   2   5        315.08        322.66         9.21 o                         
 -19   2   5         80.26         76.79         4.11 o                         
 -18   2   5        527.46        532.24        14.80 o                         
 -17   2   5         19.78         16.30         2.46 o                         
 -16   2   5        128.99        125.52         4.15 o                         
 -15   2   5        275.87        254.73         5.19 o                         
 -14   2   5         67.06         62.76         2.55 o                         
 -13   2   5        342.06        334.43         5.77 o                         
 -12   2   5         52.36         44.15         1.98 o                         
 -11   2   5        482.48        481.31         7.36 o                         
 -10   2   5        249.21        234.57         5.30 o                         
  -9   2   5          1.23          0.24         1.65 o                         
  -8   2   5       1451.08       1416.00        24.01 o                         
  -7   2   5        907.18        872.18        16.56 o                         
  -6   2   5         54.87         57.84         3.83 o                         
  -5   2   5       1127.36       1040.75        16.26 o                         
  -4   2   5        242.87        274.64         5.62 o                         
  -3   2   5       2572.69       2627.05        37.38 o                         
  -2   2   5        103.91        122.19         4.01 o                         
  -1   2   5        315.08        297.95        10.26 o                         
   0   2   5          2.70          3.81         1.74 o                         
   1   2   5       2167.11       2126.42        45.03 o                         
   2   2   5        118.83        176.38         5.00 o                         
   3   2   5        752.03        752.56        12.89 o                         
   4   2   5         14.95         16.21         2.18 o                         
   5   2   5       2313.03       2347.00        32.66 o                         
   6   2   5          6.00          3.11         1.29 o                         
   7   2   5         46.91         54.15         2.57 o                         
   8   2   5         24.52         23.60         1.72 o                         
   9   2   5         18.58         21.17         1.82 o                         
  10   2   5       1233.56       1309.41        16.38 o                         
  11   2   5         29.66         28.50         2.18 o                         
  12   2   5        312.92        313.75         5.87 o                         
  13   2   5         67.02         53.35         3.26 o                         
  14   2   5         20.10         16.89         2.53 o                         
  15   2   5          3.61          0.98         2.28 o                         
  16   2   5          1.34         -1.23         1.48 o                         
  17   2   5         34.91         41.62         2.62 o                         
 -22   3   5         43.57         48.93         6.24 o                         
 -21   3   5         65.10         71.83         7.63 o                         
 -20   3   5         53.10         73.08         8.71 o                         
 -19   3   5          1.33         -0.27         2.03 o                         
 -18   3   5         24.89         21.13         2.80 o                         
 -17   3   5          8.87          7.45         2.61 o                         
 -16   3   5        297.91        313.58        13.85 o                         
 -15   3   5         32.09         33.68         2.65 o                         
 -14   3   5        357.01        374.28         6.39 o                         
 -13   3   5        258.26        238.12         4.57 o                         
 -12   3   5       2409.62       2454.85        25.63 o                         
 -11   3   5         33.15         33.77         1.88 o                         
 -10   3   5         29.99         35.93         2.09 o                         
  -9   3   5       1460.39       1552.85        30.06 o                         
  -8   3   5        348.40        387.28        10.07 o                         
  -7   3   5        154.67        156.63         4.70 o                         
  -6   3   5          1.17          1.12         0.97 o                         
  -5   3   5        166.69        142.41         4.67 o                         
  -4   3   5       3867.53       3661.00        67.70 o                         
  -3   3   5         17.72         11.83         1.36 o                         
  -2   3   5       4093.55       4154.16        71.52 o                         
  -1   3   5       2636.97       2699.09        37.81 o                         
   0   3   5       1289.76       1305.87        31.19 o                         
   1   3   5         44.88         51.78         2.46 o                         
   2   3   5        434.02        419.56        10.48 o                         
   3   3   5       2462.82       2711.40        85.08 o                         
   4   3   5         17.86         28.75         3.34 o                         
   5   3   5        159.04        157.28         5.60 o                         
   6   3   5       1519.12       1502.60        30.74 o                         
   7   3   5        906.07        877.94        12.53 o                         
   8   3   5        858.70        822.40        11.48 o                         
   9   3   5        857.99        842.86        12.51 o                         
  10   3   5        403.95        394.64         7.68 o                         
  11   3   5        108.37         89.46         4.28 o                         
  12   3   5          2.84          3.21         2.57 o                         
  13   3   5        216.50        209.78         7.37 o                         
  14   3   5        200.95        193.11         6.08 o                         
  15   3   5         91.08         90.13         5.54 o                         
  16   3   5         17.97         19.07         2.72 o                         
  17   3   5          1.89         -1.19         1.64 o                         
  18   3   5         14.84          7.53         3.88 o                         
 -21   4   5         77.52         85.51         5.40 o                         
 -20   4   5         86.44         83.47         5.97 o                         
 -19   4   5          2.65         -2.15         2.92 o                         
 -18   4   5         87.37         74.28         9.66 o                         
 -17   4   5         51.98         64.63         6.94 o                         
 -16   4   5         39.28         34.97         4.55 o                         
 -15   4   5        129.67        146.22        12.39 o                         
 -14   4   5        167.22        155.91         5.90 o                         
 -13   4   5         11.79         14.64         2.92 o                         
 -12   4   5        528.34        507.24        11.57 o                         
 -11   4   5        953.82        971.70        18.10 o                         
 -10   4   5        139.41        152.05         5.50 o                         
  -9   4   5        110.03         91.39         3.16 o                         
  -8   4   5       1612.55       1562.14        19.67 o                         
  -7   4   5        106.60         98.44         4.76 o                         
  -6   4   5         80.29         88.67         4.13 o                         
  -5   4   5         25.96         26.72         2.19 o                         
  -4   4   5          6.72         10.27         1.69 o                         
  -3   4   5         39.15         35.94         2.41 o                         
  -2   4   5         44.49         53.91         3.07 o                         
  -1   4   5        267.86        261.51         9.42 o                         
   0   4   5        131.97        139.23         5.04 o                         
   1   4   5       1139.09       1124.71        19.01 o                         
   2   4   5        148.96        144.43         5.41 o                         
   3   4   5        162.67        147.33         5.01 o                         
   4   4   5        415.07        401.12        11.34 o                         
   5   4   5        110.76        113.23         5.77 o                         
   6   4   5        298.80        290.66         9.75 o                         
   7   4   5       1093.22       1072.26        23.96 o                         
   8   4   5         16.79         18.97         3.24 o                         
   9   4   5         94.15         91.20         5.60 o                         
  10   4   5         73.92         57.41         6.05 o                         
  11   4   5         57.60         39.89         8.60 o                         
  12   4   5         75.58         89.66         7.95 o                         
  13   4   5        207.06        235.17        12.19 o                         
  14   4   5        524.22        534.09        19.19 o                         
  15   4   5        191.87        195.16         9.85 o                         
  16   4   5         54.55         59.25         3.81 o                         
  17   4   5          6.52          6.83         2.37 o                         
 -20   5   5        128.22        115.22         8.51 o                         
 -19   5   5          4.35          7.22         2.44 o                         
 -18   5   5          5.79          9.57         2.88 o                         
 -17   5   5         34.03         41.52         3.59 o                         
 -16   5   5          0.29          1.95         2.00 o                         
 -15   5   5        342.02        362.56        19.95 o                         
 -14   5   5        329.74        301.13        10.26 o                         
 -13   5   5        210.42        202.19        12.22 o                         
 -12   5   5        231.82        206.24         7.46 o                         
 -11   5   5        156.38        148.84         6.78 o                         
 -10   5   5       1814.77       1714.12        28.52 o                         
  -9   5   5          3.56          5.37         1.56 o                         
  -8   5   5        777.93        749.68        11.98 o                         
  -7   5   5         51.98         43.73         2.76 o                         
  -6   5   5        552.27        575.51        13.94 o                         
  -5   5   5        182.66        185.79         6.58 o                         
  -4   5   5         85.63         87.45         3.68 o                         
  -3   5   5        142.64        161.68         6.29 o                         
  -2   5   5       1262.61       1245.68        33.02 o                         
  -1   5   5        728.33        773.36        29.12 o                         
   0   5   5        494.19        465.53        12.89 o                         
   1   5   5        293.22        333.03        10.35 o                         
   2   5   5        648.55        682.77        14.51 o                         
   3   5   5        170.07        135.96         6.58 o                         
   4   5   5       1186.52       1201.05        23.33 o                         
   5   5   5       1079.30       1099.05        21.94 o                         
   6   5   5         20.66         20.49         2.81 o                         
   7   5   5         74.23         70.31         5.12 o                         
   8   5   5         80.25         89.30         6.89 o                         
   9   5   5        280.78        279.17        14.79 o                         
  10   5   5        555.16        555.90        20.08 o                         
  11   5   5          0.62         -0.03         3.62 o                         
  12   5   5        291.26        314.08        11.40 o                         
  13   5   5          1.00          1.68         2.44 o                         
  14   5   5        205.43        209.06         7.70 o                         
  15   5   5         51.21         43.17         4.02 o                         
 -17   6   5          0.82          6.47         3.74 o                         
 -16   6   5         18.02         22.22         3.06 o                         
 -15   6   5          2.08          4.43         2.54 o                         
 -14   6   5          4.67          1.80         2.16 o                         
 -13   6   5          0.21         -1.14         2.05 o                         
 -12   6   5         15.69          7.66         2.61 o                         
 -11   6   5         94.02         67.90         4.87 o                         
 -10   6   5          0.05          0.51         2.58 o                         
  -9   6   5         28.00         17.00         5.29 o                         
  -8   6   5        140.86        123.35         6.79 o                         
  -7   6   5        633.68        589.80        17.20 o                         
  -6   6   5       1182.95       1109.24        27.63 o                         
  -5   6   5         73.58         75.09         4.77 o                         
  -4   6   5          1.19          2.15         2.67 o                         
  -3   6   5          4.96          5.06         2.25 o                         
  -2   6   5         67.19         60.69         6.09 o                         
  -1   6   5        288.50        289.52        10.83 o                         
   0   6   5         37.54         31.26         3.46 o                         
   1   6   5          0.29          5.09         2.25 o                         
   2   6   5         58.70         63.71         5.08 o                         
   3   6   5        150.85        133.52         9.27 o                         
   4   6   5         67.24         69.63         5.64 o                         
   5   6   5        465.87        455.93        14.96 o                         
   6   6   5        464.93        469.38        13.10 o                         
   7   6   5          3.82          2.26         3.59 o                         
   8   6   5         81.00         91.52         7.34 o                         
   9   6   5          1.88         -0.60         2.48 o                         
  10   6   5          3.61          4.89         2.59 o                         
  11   6   5          8.44          7.68         2.35 o                         
  12   6   5          2.54          2.75         2.25 o                         
  13   6   5        151.17        158.84         6.94 o                         
 -14   7   5         27.86         15.62         3.65 o                         
 -13   7   5         61.61         65.87         6.61 o                         
 -12   7   5          4.19          0.79         3.37 o                         
 -11   7   5        246.86        259.59        15.77 o                         
 -10   7   5          4.86          6.84         4.34 o                         
  -9   7   5         23.41         22.51         5.45 o                         
  -8   7   5          4.70          3.64         2.56 o                         
  -7   7   5         39.05         42.43         4.83 o                         
  -6   7   5        141.30        150.05         8.84 o                         
  -5   7   5         90.96         88.36         5.64 o                         
  -4   7   5        297.38        310.79        12.86 o                         
  -3   7   5         10.54          6.90         2.77 o                         
  -2   7   5        232.25        201.80         8.76 o                         
  -1   7   5         68.74         83.51         5.53 o                         
   0   7   5        861.67        836.69        21.92 o                         
   1   7   5          0.02          0.44         2.88 o                         
   2   7   5          8.02          6.33         2.83 o                         
   3   7   5        192.70        165.69         9.59 o                         
   4   7   5        285.23        297.75        17.18 o                         
   5   7   5          7.79         10.70         2.45 o                         
   6   7   5          5.35          3.09         1.90 o                         
   7   7   5        204.71        246.91        11.12 o                         
   8   7   5        191.03        205.33         9.41 o                         
   9   7   5         31.78         24.22         2.97 o                         
 -10   8   5        122.23        127.05         8.69 o                         
  -9   8   5          1.37          1.16         3.05 o                         
  -8   8   5         52.63         71.97         6.75 o                         
  -7   8   5          6.39          5.32         3.05 o                         
  -6   8   5         20.44         12.13         3.03 o                         
  -5   8   5          3.10          4.41         2.28 o                         
  -4   8   5          0.78          2.16         2.05 o                         
  -3   8   5         20.70         22.79         2.61 o                         
  -2   8   5        138.21        151.35        19.60 o                         
  -1   8   5         75.10         92.45        12.32 o                         
   0   8   5          0.36          5.46         2.93 o                         
   1   8   5         17.81         11.80         2.69 o                         
   2   8   5         32.79         38.73         3.73 o                         
   3   8   5        109.16         98.40         5.64 o                         
   4   8   5         52.70         60.97         5.64 o                         
   5   8   5         34.16         44.19         4.21 o                         
 -24   0   6         82.21         93.66         8.18 o                         
 -23   0   6        267.12        283.44        14.76 o                         
 -22   0   6        128.73        144.31        16.13 o                         
 -21   0   6          1.08          0.05         3.53 o                         
 -20   0   6        163.45        156.07        10.72 o                         
 -19   0   6       2575.47       2757.74       106.41 o                         
 -18   0   6       1030.12       1047.65        28.51 o                         
 -17   0   6        160.52        151.32         7.72 o                         
 -16   0   6        439.79        463.18        12.50 o                         
 -15   0   6       1439.54       1503.11        28.45 o                         
 -14   0   6       1211.07       1208.91        21.33 o                         
 -13   0   6        553.81        521.57        12.47 o                         
 -12   0   6         10.43         11.83         2.51 o                         
 -11   0   6       1106.94       1302.53        26.42 o                         
 -10   0   6       1877.43       2362.97        50.34 o                         
  -9   0   6         80.89         77.57         7.67 o                         
  -8   0   6       2578.99       2788.83        70.18 o                         
  -7   0   6       1706.76       1704.70        36.26 o                         
  -6   0   6       2209.72       2300.39        47.31 o                         
  -5   0   6        990.27        948.82        21.31 o                         
  -4   0   6        349.94        374.68        10.09 o                         
  -3   0   6         33.09         75.79        12.92 o                         
  -2   0   6       1603.11       1621.28        41.46 o                         
  -1   0   6      10493.52       9670.39       324.19 o                         
   0   0   6         88.59         93.94         8.00 o                         
   1   0   6        958.28        862.10        25.25 o                         
   2   0   6       1421.66       1506.65        49.95 o                         
   3   0   6       2708.15       2635.51        95.27 o                         
   4   0   6        559.99        597.02        17.23 o                         
   5   0   6       1158.32       1148.88        21.20 o                         
   6   0   6       3905.62       3988.09        63.73 o                         
   7   0   6        145.26        161.32         5.58 o                         
   8   0   6         92.17         94.45         5.05 o                         
   9   0   6        508.75        473.05        11.04 o                         
  10   0   6         67.49         50.89         3.76 o                         
  11   0   6       1863.61       1971.00        32.87 o                         
  12   0   6        723.42        763.36        16.06 o                         
  13   0   6          0.52          3.49         4.97 o                         
  14   0   6        569.47        582.37        18.62 o                         
  15   0   6         34.82         53.31         6.32 o                         
  16   0   6        206.42        193.86         8.66 o                         
  17   0   6         51.53         62.04         4.84 o                         
 -24   1   6          1.82         -2.76         2.76 o                         
 -23   1   6          4.84          1.56         1.56 o                         
 -22   1   6         29.73         31.87         3.20 o                         
 -21   1   6          0.81         -1.88         3.07 o                         
 -20   1   6         42.68         30.76         4.87 o                         
 -19   1   6        636.20        617.05        27.99 o                         
 -18   1   6         40.03         42.68         3.53 o                         
 -17   1   6       2292.38       2335.75        29.08 o                         
 -16   1   6         11.72          9.84         1.85 o                         
 -15   1   6         30.49         29.55         2.46 o                         
 -14   1   6       1819.20       1984.34        24.72 o                         
 -13   1   6        755.62        795.30        12.43 o                         
 -12   1   6        630.95        645.14        11.08 o                         
 -11   1   6        608.98        561.91         9.75 o                         
 -10   1   6         49.31         65.74         2.75 o                         
  -9   1   6       2144.32       2519.51        89.59 o                         
  -8   1   6         14.36         25.19         4.25 o                         
  -7   1   6        261.45        278.24         6.16 o                         
  -6   1   6        168.67        173.14         4.44 o                         
  -5   1   6       1422.31       1505.26        22.57 o                         
  -4   1   6        375.66        410.22         7.62 o                         
  -3   1   6         24.30         12.41         2.29 o                         
  -2   1   6       3237.55       3337.23        66.75 o                         
  -1   1   6        167.95        162.99         7.36 o                         
   0   1   6       1458.50       1467.78        38.68 o                         
   1   1   6        499.71        485.89        11.20 o                         
   2   1   6       3304.83       3252.82        72.28 o                         
   3   1   6        231.95        181.05        12.67 o                         
   4   1   6        647.64        650.07         9.97 o                         
   5   1   6        260.13        272.27         5.38 o                         
   6   1   6        325.05        335.46         6.36 o                         
   7   1   6         55.12         63.46         2.82 o                         
   8   1   6         79.12         72.62         2.92 o                         
   9   1   6         10.34          9.06         1.76 o                         
  10   1   6         35.77         31.27         2.16 o                         
  11   1   6          1.55         -0.33         1.79 o                         
  12   1   6         94.19         81.18         3.60 o                         
  13   1   6          6.12          1.46         3.40 o                         
  14   1   6        111.93        107.52         4.64 o                         
  15   1   6         86.32         94.99         4.89 o                         
  16   1   6         59.46         45.79         2.76 o                         
  17   1   6        104.36         92.12         6.37 o                         
 -23   2   6        509.27        520.38        13.09 o                         
 -22   2   6        539.49        535.67        11.12 o                         
 -21   2   6          6.04          3.92         2.28 o                         
 -20   2   6         75.90         81.47         4.54 o                         
 -19   2   6        202.46        194.02         6.50 o                         
 -18   2   6         73.51         76.60         5.20 o                         
 -17   2   6         54.57         60.52         3.47 o                         
 -16   2   6         44.37         40.73         2.48 o                         
 -15   2   6         47.93         55.85         2.89 o                         
 -14   2   6          1.78          0.85         1.70 o                         
 -13   2   6         90.72         98.26         4.06 o                         
 -12   2   6          5.73          6.15         1.23 o                         
 -11   2   6        811.19        807.18        11.50 o                         
 -10   2   6       1149.11       1175.34        15.20 o                         
  -9   2   6         20.67         21.22         1.73 o                         
  -8   2   6       2952.82       3248.51        73.96 o                         
  -7   2   6        380.79        387.95         8.57 o                         
  -6   2   6        285.50        314.95         8.18 o                         
  -5   2   6        318.33        315.41         7.13 o                         
  -4   2   6         52.55         42.13         2.24 o                         
  -3   2   6       1052.18        980.60        15.59 o                         
  -2   2   6       3662.55       3511.91        70.55 o                         
  -1   2   6          0.74          1.48         2.24 o                         
   0   2   6        522.83        573.49        20.83 o                         
   1   2   6          4.19          1.26         2.09 o                         
   2   2   6        905.92        889.55        21.37 o                         
   3   2   6        843.57        888.52        16.80 o                         
   4   2   6        585.36        614.36         8.69 o                         
   5   2   6       1044.58       1045.63        13.35 o                         
   6   2   6         85.77         83.97         2.97 o                         
   7   2   6         65.45         63.85         2.41 o                         
   8   2   6       2818.87       2930.72        30.44 o                         
   9   2   6       2186.81       2283.97        23.84 o                         
  10   2   6         58.11         57.75         2.70 o                         
  11   2   6         98.34         98.85         4.25 o                         
  12   2   6        264.34        271.99         9.08 o                         
  13   2   6         70.97         63.68         3.39 o                         
  14   2   6         93.08         83.11         4.53 o                         
  15   2   6          0.87          0.97         1.40 o                         
  16   2   6         27.93         24.14         1.90 o                         
  17   2   6         87.72         81.78        12.78 o                         
 -22   3   6         15.75         22.35         3.11 o                         
 -21   3   6        126.33        120.15         9.71 o                         
 -20   3   6         25.43         24.08         3.33 o                         
 -19   3   6         10.58          8.65         1.58 o                         
 -18   3   6         69.00         60.93         3.60 o                         
 -17   3   6        466.91        471.06        17.27 o                         
 -16   3   6        697.64        708.23        27.16 o                         
 -15   3   6        717.06        659.71        12.06 o                         
 -14   3   6        833.63        845.39        12.10 o                         
 -13   3   6        124.59        113.49         3.09 o                         
 -12   3   6        106.89        109.78         3.39 o                         
 -11   3   6        138.90        127.34         3.50 o                         
 -10   3   6        106.30         94.79         3.57 o                         
  -9   3   6         30.84         36.12         2.12 o                         
  -8   3   6         21.35         22.45         2.46 o                         
  -7   3   6       1019.64        973.12        21.04 o                         
  -6   3   6        262.28        291.39         5.78 o                         
  -5   3   6        505.12        468.52         7.42 o                         
  -4   3   6       1349.39       1391.17        18.48 o                         
  -3   3   6       2692.58       2769.64        33.38 o                         
  -2   3   6       1048.82       1034.84        13.65 o                         
  -1   3   6         12.29         15.10         1.32 o                         
   0   3   6        483.75        481.84        13.22 o                         
   1   3   6        136.40        112.35         5.62 o                         
   2   3   6        232.39        280.81         9.91 o                         
   3   3   6       1645.08       1691.54        38.00 o                         
   4   3   6        790.68        830.59        16.48 o                         
   5   3   6        482.22        469.88        10.28 o                         
   6   3   6         16.07         17.09         1.78 o                         
   7   3   6        536.29        489.04         7.73 o                         
   8   3   6          1.03          1.89         1.28 o                         
   9   3   6        117.41        113.13         3.85 o                         
  10   3   6        192.68        191.25         6.13 o                         
  11   3   6          0.58         -1.95         2.31 o                         
  12   3   6         23.04         19.92         3.66 o                         
  13   3   6          2.85          0.53         1.79 o                         
  14   3   6         44.96         39.52         3.01 o                         
  15   3   6        268.09        310.44        10.34 o                         
  16   3   6         13.59         18.11         2.54 o                         
  17   3   6        103.46         71.20         5.64 o                         
 -21   4   6        105.57        123.83        11.28 o                         
 -20   4   6        153.93        168.73        10.40 o                         
 -19   4   6         34.72         33.51         6.75 o                         
 -18   4   6         11.08          6.70         2.72 o                         
 -17   4   6         90.29         63.70         9.48 o                         
 -16   4   6         10.04          9.41         4.01 o                         
 -15   4   6        472.85        482.26        23.68 o                         
 -14   4   6        414.22        363.28        23.72 o                         
 -13   4   6        106.49        102.78         5.22 o                         
 -12   4   6          2.05          7.95         2.31 o                         
 -11   4   6          1.65          3.47         2.06 o                         
 -10   4   6        524.40        519.02        14.87 o                         
  -9   4   6        670.95        683.18        11.06 o                         
  -8   4   6        794.43        793.37        12.23 o                         
  -7   4   6        158.89        137.88         4.25 o                         
  -6   4   6       1932.93       1961.32        26.60 o                         
  -5   4   6        425.47        390.62         7.65 o                         
  -4   4   6        569.80        566.83        10.48 o                         
  -3   4   6         18.63         15.54         2.08 o                         
  -2   4   6        161.46        173.09         5.32 o                         
  -1   4   6        411.55        426.76        11.55 o                         
   0   4   6        234.19        249.97         7.41 o                         
   1   4   6         71.57         65.07         4.23 o                         
   2   4   6        376.46        392.34         9.15 o                         
   3   4   6         30.60         40.58         5.89 o                         
   4   4   6         71.05         65.18         4.52 o                         
   5   4   6         97.11         88.21         5.14 o                         
   6   4   6        270.81        265.97        11.37 o                         
   7   4   6        878.61        904.93        28.92 o                         
   8   4   6          1.83          3.07         2.78 o                         
   9   4   6        135.25        133.45         7.92 o                         
  10   4   6         49.69         62.68         9.85 o                         
  11   4   6         39.25         52.02         6.18 o                         
  12   4   6        286.44        316.20        20.49 o                         
  13   4   6         21.63         24.68         3.50 o                         
  14   4   6          0.57          0.33         2.04 o                         
  15   4   6        169.46        156.06         6.91 o                         
  16   4   6        205.28        197.13         9.83 o                         
 -20   5   6          0.34          1.62         3.93 o                         
 -19   5   6         28.30         19.85         3.18 o                         
 -18   5   6         48.68         43.83        11.42 o                         
 -17   5   6          3.18          7.22         3.19 o                         
 -16   5   6          9.43          8.35         2.20 o                         
 -15   5   6        131.68        148.13         7.57 o                         
 -14   5   6         33.44         30.36         3.53 o                         
 -13   5   6         59.65         56.13         6.60 o                         
 -12   5   6        146.69        136.26         6.72 o                         
 -11   5   6         62.45         61.84         4.19 o                         
 -10   5   6        693.88        671.71        15.54 o                         
  -9   5   6         11.08         12.63         1.86 o                         
  -8   5   6         49.53         47.62         2.69 o                         
  -7   5   6       1057.77       1089.67        15.92 o                         
  -6   5   6        153.35        157.48         5.13 o                         
  -5   5   6       1112.29       1056.56        17.41 o                         
  -4   5   6        139.74        143.13         5.24 o                         
  -3   5   6        460.52        458.70        12.89 o                         
  -2   5   6         48.06         42.85         4.51 o                         
  -1   5   6        140.89        148.22         6.17 o                         
   0   5   6        499.93        480.51        11.93 o                         
   1   5   6         89.65         87.07         4.86 o                         
   2   5   6         19.94         22.25         2.52 o                         
   3   5   6        412.75        428.50        11.28 o                         
   4   5   6        195.95        189.63         7.07 o                         
   5   5   6        271.06        260.75         8.45 o                         
   6   5   6         14.61         16.07         3.88 o                         
   7   5   6        353.04        391.07        17.52 o                         
   8   5   6        118.30        125.53         6.35 o                         
   9   5   6        364.15        380.66        11.92 o                         
  10   5   6        161.26        173.68         9.87 o                         
  11   5   6         19.35         15.22         3.84 o                         
  12   5   6         24.82         35.16         3.69 o                         
  13   5   6         25.23         23.06         2.78 o                         
  14   5   6        301.03        337.36        24.42 o                         
 -16   6   6        129.25        152.64        10.10 o                         
 -15   6   6          0.61         -1.13         1.82 o                         
 -14   6   6          6.65          9.88         2.14 o                         
 -13   6   6        239.25        231.29         8.15 o                         
 -12   6   6        377.74        366.87        12.56 o                         
 -11   6   6         39.47         47.74         3.95 o                         
 -10   6   6        112.78        112.81         7.99 o                         
  -9   6   6        334.14        350.69        14.85 o                         
  -8   6   6        428.97        438.68        17.15 o                         
  -7   6   6         10.62          5.14         2.55 o                         
  -6   6   6         45.98         41.19         3.64 o                         
  -5   6   6         19.46         15.44         3.50 o                         
  -4   6   6          4.11          7.49         2.98 o                         
  -3   6   6         43.76         68.68         4.71 o                         
  -2   6   6        194.85        203.85         8.08 o                         
  -1   6   6       1498.49       1479.92        35.34 o                         
   0   6   6        306.71        337.21        12.16 o                         
   1   6   6          1.39          3.09         3.05 o                         
   2   6   6        997.02       1018.48        26.55 o                         
   3   6   6        131.10        159.25         8.16 o                         
   4   6   6         40.93         34.53         3.57 o                         
   5   6   6         35.98         30.67         3.30 o                         
   6   6   6        192.06        207.38        11.91 o                         
   7   6   6          8.67          8.77         2.80 o                         
   8   6   6         71.42         78.12         6.75 o                         
   9   6   6        132.68        138.54         7.53 o                         
  10   6   6        233.00        248.46        13.82 o                         
  11   6   6         29.39         25.03         2.63 o                         
  12   6   6         40.95         32.54         4.48 o                         
 -14   7   6         21.59         18.30         3.56 o                         
 -13   7   6          2.28          1.20         2.68 o                         
 -12   7   6         19.39         28.15         4.85 o                         
 -11   7   6         68.67         69.15         7.58 o                         
 -10   7   6        205.01        246.07        15.40 o                         
  -9   7   6          4.61          8.64         4.39 o                         
  -8   7   6        351.06        374.94        25.85 o                         
  -7   7   6        181.31        144.73        19.97 o                         
  -6   7   6         86.92         79.76         6.34 o                         
  -5   7   6        184.61        170.30        15.97 o                         
  -4   7   6        420.86        436.58        16.63 o                         
  -3   7   6          0.44          3.67         4.99 o                         
  -2   7   6          0.58          2.61         2.79 o                         
  -1   7   6        216.56        229.76        11.08 o                         
   0   7   6        108.09        116.41         7.75 o                         
   1   7   6         76.65         72.17        15.65 o                         
   2   7   6         18.32         15.21         2.95 o                         
   3   7   6         27.52         24.72         3.37 o                         
   4   7   6        271.54        290.48        28.02 o                         
   5   7   6        269.00        268.36        14.24 o                         
   6   7   6         59.48         54.09         4.32 o                         
   7   7   6         56.96         45.35         6.52 o                         
   8   7   6        142.34        196.77        12.34 o                         
  -9   8   6        141.30        131.96         8.78 o                         
  -8   8   6         32.29         25.79         4.44 o                         
  -7   8   6          0.59         -2.91         2.91 o                         
  -6   8   6         31.59         38.55         5.08 o                         
  -5   8   6        118.72        119.66         6.22 o                         
  -4   8   6         15.91         15.85         4.21 o                         
  -3   8   6        273.68        291.01        11.19 o                         
  -2   8   6         18.88         26.58         3.44 o                         
  -1   8   6        119.38        147.10         7.37 o                         
   0   8   6          1.55          3.47         4.04 o                         
   1   8   6        439.64        427.54        38.03 o                         
   2   8   6          1.72          3.58         1.89 o                         
   3   8   6         22.04         32.22         4.34 o                         
   4   8   6          6.31          5.32         2.68 o                         
 -24   1   7         26.32         30.09         3.76 o                         
 -23   1   7          8.47          6.77         1.68 o                         
 -22   1   7         39.07         41.49         2.84 o                         
 -21   1   7          3.77         -0.89         3.01 o                         
 -20   1   7         30.48         32.11         3.77 o                         
 -19   1   7        203.61        208.83         9.41 o                         
 -18   1   7        480.07        507.29        11.95 o                         
 -17   1   7          3.48          4.82         1.73 o                         
 -16   1   7        937.70        969.54        13.22 o                         
 -15   1   7        452.49        473.96         7.95 o                         
 -14   1   7         17.41         18.20         2.03 o                         
 -13   1   7        522.93        549.46         8.77 o                         
 -12   1   7        214.47        190.02         4.64 o                         
 -11   1   7        116.01        103.50         3.28 o                         
 -10   1   7         44.13         43.77         2.43 o                         
  -9   1   7        388.15        345.85         6.76 o                         
  -8   1   7        188.91        179.23         6.89 o                         
  -7   1   7        844.86        859.63        33.57 o                         
  -6   1   7         31.84         13.71         2.64 o                         
  -5   1   7         32.76         30.82         2.06 o                         
  -4   1   7          5.44          3.42         1.36 o                         
  -3   1   7         36.24         27.82         2.99 o                         
  -2   1   7        682.08        818.89        19.51 o                         
  -1   1   7        392.95        417.57        14.51 o                         
   0   1   7       3143.21       3317.41        83.12 o                         
   1   1   7       1015.12       1035.53        30.09 o                         
   2   1   7        285.26        241.61         5.10 o                         
   3   1   7         34.17         25.59         1.66 o                         
   4   1   7       1091.44       1128.15        14.21 o                         
   5   1   7        215.73        206.98         4.39 o                         
   6   1   7        219.73        231.30         4.68 o                         
   7   1   7         31.34         30.95         2.16 o                         
   8   1   7        263.68        265.09         5.60 o                         
   9   1   7        615.48        621.91         9.62 o                         
  10   1   7        178.52        175.86         4.51 o                         
  11   1   7        322.92        331.31         6.88 o                         
  12   1   7        291.79        298.05        10.88 o                         
  13   1   7         40.33         37.99         3.55 o                         
  14   1   7        264.94        260.95         7.64 o                         
  15   1   7        146.60        146.93         4.67 o                         
  16   1   7          5.99          2.67         1.60 o                         
 -23   2   7          0.16         -1.49         2.69 o                         
 -22   2   7         70.16         64.73         3.05 o                         
 -21   2   7         69.50         75.86         3.29 o                         
 -20   2   7         32.26         32.98         2.57 o                         
 -19   2   7         97.66         87.72         4.79 o                         
 -18   2   7        447.19        456.13        13.26 o                         
 -17   2   7        310.50        308.89        13.44 o                         
 -16   2   7         53.00         48.90         2.73 o                         
 -15   2   7        393.64        410.36         7.67 o                         
 -14   2   7         76.53         66.14         2.90 o                         
 -13   2   7       2578.03       2676.91        32.08 o                         
 -12   2   7        309.20        296.55         6.12 o                         
 -11   2   7         68.54         66.74         2.54 o                         
 -10   2   7        295.07        303.04         5.79 o                         
  -9   2   7        119.49        117.65         4.40 o                         
  -8   2   7        195.67        176.16         4.45 o                         
  -7   2   7       1068.76       1107.35        22.17 o                         
  -6   2   7         49.25         57.64         3.32 o                         
  -5   2   7          2.93          4.14         2.70 o                         
  -4   2   7       1771.43       1753.45        26.62 o                         
  -3   2   7        805.31        841.60        17.43 o                         
  -2   2   7       3030.78       3112.99        55.01 o                         
  -1   2   7       3636.14       3849.29        77.81 o                         
   0   2   7        120.26        130.15         5.19 o                         
   1   2   7         41.18         47.37         2.49 o                         
   2   2   7        121.65        123.27         3.53 o                         
   3   2   7          7.10          5.00         1.22 o                         
   4   2   7       1110.01       1071.11        13.77 o                         
   5   2   7        139.11        136.58         4.55 o                         
   6   2   7       2399.76       2453.85        26.89 o                         
   7   2   7         12.53         14.95         1.56 o                         
   8   2   7        190.66        186.06         4.39 o                         
   9   2   7        398.09        400.12         7.68 o                         
  10   2   7         28.65         23.66         1.99 o                         
  11   2   7          5.09          1.69         2.45 o                         
  12   2   7        105.72        102.66         4.33 o                         
  13   2   7          1.30         -0.20         1.78 o                         
  14   2   7          3.23          2.01         1.52 o                         
  15   2   7          3.66          0.77         1.38 o                         
  16   2   7         36.05         27.61         2.92 o                         
 -22   3   7          8.10          9.01         2.51 o                         
 -21   3   7        372.55        377.59        31.68 o                         
 -20   3   7        103.06         96.17         5.44 o                         
 -19   3   7        142.34        133.51         4.19 o                         
 -18   3   7          1.40          1.13         2.22 o                         
 -17   3   7        280.04        251.12         9.20 o                         
 -16   3   7         15.44         15.68         2.91 o                         
 -15   3   7          4.86          1.86         1.71 o                         
 -14   3   7         78.54         90.49         3.26 o                         
 -13   3   7          3.56          5.67         1.29 o                         
 -12   3   7        153.89        159.25         3.75 o                         
 -11   3   7         26.38         22.43         1.69 o                         
 -10   3   7        645.13        637.43        10.26 o                         
  -9   3   7       1405.81       1361.73        17.83 o                         
  -8   3   7        163.52        148.29         5.10 o                         
  -7   3   7          0.89          2.43         1.35 o                         
  -6   3   7          6.35          8.44         1.65 o                         
  -5   3   7        806.20        845.32        14.83 o                         
  -4   3   7        761.15        751.35        13.51 o                         
  -3   3   7       1157.25       1162.98        21.17 o                         
  -2   3   7        380.71        391.62        10.45 o                         
  -1   3   7       1244.35       1246.36        28.92 o                         
   0   3   7        391.64        411.75        10.80 o                         
   1   3   7        326.26        350.97        28.25 o                         
   2   3   7       1457.95       1452.90        23.57 o                         
   3   3   7       1337.10       1326.59        19.05 o                         
   4   3   7          0.28         -1.51         1.51 o                         
   5   3   7        634.26        655.70        11.49 o                         
   6   3   7        624.04        639.15        11.48 o                         
   7   3   7        809.24        796.99        11.56 o                         
   8   3   7        191.61        175.38         4.82 o                         
   9   3   7         89.22         79.64         4.58 o                         
  10   3   7        294.21        295.02        10.15 o                         
  11   3   7        376.96        364.12        13.08 o                         
  12   3   7          0.39         -1.81         1.81 o                         
  13   3   7          4.11          1.61         1.71 o                         
  14   3   7        263.79        259.42        10.39 o                         
  15   3   7        137.79        152.80         7.50 o                         
  16   3   7          8.31          8.04         3.24 o                         
 -21   4   7         56.70         50.35         4.26 o                         
 -20   4   7          0.11         -0.02         2.30 o                         
 -19   4   7         61.10         49.65         4.16 o                         
 -18   4   7         56.46         48.37         3.83 o                         
 -17   4   7         70.90         64.75         8.76 o                         
 -16   4   7        197.70        205.70         8.43 o                         
 -15   4   7        691.34        654.22        24.75 o                         
 -14   4   7        159.11        143.03         6.31 o                         
 -13   4   7        517.96        538.39        12.75 o                         
 -12   4   7        592.39        593.06        12.00 o                         
 -11   4   7         31.46         28.41         2.76 o                         
 -10   4   7       2173.59       2227.36        31.89 o                         
  -9   4   7        490.18        456.96         8.51 o                         
  -8   4   7        478.05        451.35         8.83 o                         
  -7   4   7         86.36         83.59         3.45 o                         
  -6   4   7        587.17        548.78         9.93 o                         
  -5   4   7        119.87        113.81         4.11 o                         
  -4   4   7         18.99         10.84         2.13 o                         
  -3   4   7       3142.67       3371.96        54.88 o                         
  -2   4   7         65.38         58.90         4.18 o                         
  -1   4   7        237.75        271.50         8.99 o                         
   0   4   7        688.22        688.82        16.60 o                         
   1   4   7         50.37         45.25         3.09 o                         
   2   4   7        151.18        146.00         5.95 o                         
   3   4   7          3.21          2.61         2.32 o                         
   4   4   7        175.22        161.39         7.04 o                         
   5   4   7         28.76         25.12         3.83 o                         
   6   4   7        595.36        578.06        15.57 o                         
   7   4   7          8.57         13.55         3.41 o                         
   8   4   7         29.36         28.90         4.10 o                         
   9   4   7          0.37         -1.96         3.48 o                         
  10   4   7         23.00         26.80         5.01 o                         
  11   4   7          2.31          3.13         3.61 o                         
  12   4   7        199.79        204.31         8.60 o                         
  13   4   7        101.02        109.20         8.62 o                         
  14   4   7         62.15         67.44         6.98 o                         
  15   4   7          1.16          0.46         3.70 o                         
 -19   5   7        660.45        709.98        21.32 o                         
 -18   5   7        174.99        196.46         9.51 o                         
 -17   5   7         71.47         74.43         7.57 o                         
 -16   5   7         42.44         42.36         4.33 o                         
 -15   5   7          0.03          0.05         2.29 o                         
 -14   5   7          3.84          2.95         2.08 o                         
 -13   5   7        113.48        110.74         5.96 o                         
 -12   5   7        377.55        376.59        17.94 o                         
 -11   5   7         17.22         10.82         2.21 o                         
 -10   5   7          0.09          0.78         1.56 o                         
  -9   5   7         79.16         78.51         3.71 o                         
  -8   5   7        939.64        919.66        14.14 o                         
  -7   5   7        644.22        607.67        11.08 o                         
  -6   5   7       2901.24       2913.51        41.06 o                         
  -5   5   7        278.14        282.94         7.77 o                         
  -4   5   7         18.74         19.37         3.14 o                         
  -3   5   7        247.79        233.90         8.66 o                         
  -2   5   7         12.71         13.20         2.53 o                         
  -1   5   7        547.45        561.98        13.37 o                         
   0   5   7        528.62        521.62        14.55 o                         
   1   5   7         18.45         16.26         2.70 o                         
   2   5   7        418.16        446.08        20.83 o                         
   3   5   7          5.45          4.68         2.79 o                         
   4   5   7        688.12        749.39        18.24 o                         
   5   5   7         81.85         82.83         5.05 o                         
   6   5   7        540.57        591.36        22.55 o                         
   7   5   7          1.96          0.53         2.43 o                         
   8   5   7        107.72        107.64         6.86 o                         
   9   5   7         87.20         84.72         5.11 o                         
  10   5   7          2.70          5.96         2.59 o                         
  11   5   7        558.34        643.75        17.27 o                         
  12   5   7         29.08         31.47         3.06 o                         
  13   5   7        217.65        230.93         9.48 o                         
 -16   6   7         47.60         46.24         4.62 o                         
 -15   6   7          3.05          3.55         1.99 o                         
 -14   6   7          0.10          1.09         2.05 o                         
 -13   6   7        164.43        167.38         7.53 o                         
 -12   6   7        172.51        187.02         8.26 o                         
 -11   6   7        130.84        126.14         7.87 o                         
 -10   6   7        313.84        307.76        18.59 o                         
  -9   6   7        119.82        103.84         8.94 o                         
  -8   6   7         98.64         87.24         5.83 o                         
  -7   6   7         12.07          4.83         3.36 o                         
  -6   6   7        161.78        142.59         9.55 o                         
  -5   6   7        141.11        153.60         6.08 o                         
  -4   6   7        342.10        353.65        11.10 o                         
  -3   6   7          1.94         -1.24         2.47 o                         
  -2   6   7         35.93         35.07         3.58 o                         
  -1   6   7        146.02        139.69         7.49 o                         
   0   6   7         72.78         88.91         6.79 o                         
   1   6   7          1.03          3.94         2.96 o                         
   2   6   7        472.28        502.86        16.02 o                         
   3   6   7         10.20         13.86         3.29 o                         
   4   6   7         94.25        103.06         7.81 o                         
   5   6   7          9.82         12.39         2.70 o                         
   6   6   7          0.48          2.41         2.48 o                         
   7   6   7          7.80          4.37         2.42 o                         
   8   6   7          0.02         -1.15         2.10 o                         
   9   6   7         60.64         56.08         3.89 o                         
  10   6   7        215.20        223.18         7.40 o                         
  11   6   7        195.26        165.23         9.30 o                         
 -13   7   7          0.27          3.24         2.45 o                         
 -12   7   7          0.10          0.65         2.59 o                         
 -11   7   7         25.15         18.72         4.39 o                         
 -10   7   7         88.97        102.81         9.25 o                         
  -9   7   7        177.43        177.21         8.42 o                         
  -8   7   7         16.92         14.86         3.61 o                         
  -7   7   7         20.10         16.57         2.75 o                         
  -6   7   7          5.33          5.48         2.32 o                         
  -5   7   7         70.57         56.37         4.59 o                         
  -4   7   7          1.68         -0.81         2.40 o                         
  -3   7   7          9.08         15.11        10.93 o                         
  -2   7   7        105.44         98.00         5.89 o                         
  -1   7   7         55.21         58.26         4.59 o                         
   0   7   7         48.38         49.27         4.24 o                         
   1   7   7         18.56         20.26         3.08 o                         
   2   7   7        567.34        579.87        16.03 o                         
   3   7   7        106.64        121.30         6.90 o                         
   4   7   7         55.08         56.10         4.65 o                         
   5   7   7          1.20          2.76         2.73 o                         
   6   7   7        169.89        185.64        12.48 o                         
   7   7   7         64.42         71.79         6.84 o                         
  -8   8   7         20.06         24.96         4.44 o                         
  -7   8   7          0.21         -2.13         2.87 o                         
  -6   8   7        163.30        159.65         9.39 o                         
  -5   8   7         20.92         20.52         3.93 o                         
  -4   8   7          0.02         -1.99         3.51 o                         
  -3   8   7         47.26         47.09         5.89 o                         
  -2   8   7         11.66         13.65         3.24 o                         
  -1   8   7         49.33         40.24         3.69 o                         
   0   8   7          8.58          9.83         2.41 o                         
   1   8   7          1.42         -1.94         3.33 o                         
   2   8   7         44.53         59.07         5.45 o                         
 -24   0   8          0.80          0.55         4.25 o                         
 -23   0   8         58.83         60.43         4.16 o                         
 -22   0   8        182.26        182.07         8.10 o                         
 -21   0   8         27.86         27.37         4.32 o                         
 -20   0   8        226.90        213.23        12.34 o                         
 -19   0   8         98.62        107.52         9.16 o                         
 -18   0   8       1130.49       1102.45        29.85 o                         
 -17   0   8       1919.81       1993.95        36.52 o                         
 -16   0   8        207.31        180.65         7.37 o                         
 -15   0   8        161.69        169.32         7.04 o                         
 -14   0   8        223.75        255.14         8.50 o                         
 -13   0   8        380.90        410.01        10.92 o                         
 -12   0   8        259.37        268.28         8.17 o                         
 -11   0   8       1035.08       1024.98        19.94 o                         
 -10   0   8        346.68        370.21        10.55 o                         
  -9   0   8       1450.42       1668.64        32.41 o                         
  -8   0   8        281.77        286.66        10.61 o                         
  -7   0   8        329.60        336.26        15.30 o                         
  -6   0   8       7282.12       7411.36       126.27 o                         
  -5   0   8      10003.53      10246.95       244.48 o                         
  -4   0   8        584.17        571.15        27.77 o                         
  -3   0   8       3625.32       3511.74       124.57 o                         
  -2   0   8        758.77        854.10        36.67 o                         
  -1   0   8         38.40         31.41         3.36 o                         
   0   0   8        471.07        523.14        14.84 o                         
   1   0   8        193.51        168.99         9.02 o                         
   2   0   8        358.03        415.22        12.04 o                         
   3   0   8        135.91        127.27         6.76 o                         
   4   0   8        100.96        100.10         4.47 o                         
   5   0   8        974.88        922.25        17.47 o                         
   6   0   8       2521.50       2538.20        39.90 o                         
   7   0   8       3529.18       3606.17        59.87 o                         
   8   0   8          2.88          1.53         2.17 o                         
   9   0   8        152.47        133.69         5.74 o                         
  10   0   8         50.69         52.01         4.31 o                         
  11   0   8       1145.48       1135.40        37.00 o                         
  12   0   8        278.92        279.83        11.89 o                         
  13   0   8         10.83         21.42         4.71 o                         
  14   0   8        137.02        145.29        10.05 o                         
  15   0   8        202.84        211.90        12.06 o                         
  16   0   8          1.70         -0.71         2.11 o                         
 -24   1   8          5.03         -0.97         2.71 o                         
 -23   1   8        322.13        348.06         6.95 o                         
 -22   1   8         37.02         41.44         2.79 o                         
 -21   1   8         22.30         21.14         3.75 o                         
 -20   1   8        187.82        209.96         8.46 o                         
 -19   1   8         74.99         77.92         5.51 o                         
 -18   1   8         18.77         18.59         4.69 o                         
 -17   1   8        467.61        456.84        10.66 o                         
 -16   1   8        106.25        103.56         3.95 o                         
 -15   1   8        108.35         98.89         3.60 o                         
 -14   1   8        186.04        197.93         5.21 o                         
 -13   1   8          7.72          6.23         1.77 o                         
 -12   1   8        129.94        131.86         3.97 o                         
 -11   1   8        396.17        421.29         7.20 o                         
 -10   1   8        737.20        780.11        13.59 o                         
  -9   1   8       2546.45       2791.59        38.71 o                         
  -8   1   8       1715.69       1859.15        24.99 o                         
  -7   1   8        464.55        466.32         8.92 o                         
  -6   1   8        214.72        193.83         4.56 o                         
  -5   1   8         74.18         69.66         3.07 o                         
  -4   1   8         85.69         88.07         6.47 o                         
  -3   1   8        145.16        188.75        13.25 o                         
  -2   1   8        440.09        446.00        11.34 o                         
  -1   1   8        926.30        949.52        16.35 o                         
   0   1   8         77.72         62.59         3.19 o                         
   1   1   8        793.57        793.27        12.59 o                         
   2   1   8        572.89        585.77         9.58 o                         
   3   1   8        683.54        635.97        11.25 o                         
   4   1   8        833.64        811.24        11.00 o                         
   5   1   8         23.73         18.89         1.75 o                         
   6   1   8       1577.77       1637.63        19.58 o                         
   7   1   8        130.45        140.70         4.87 o                         
   8   1   8         11.63          8.15         1.82 o                         
   9   1   8         12.39         14.71         2.55 o                         
  10   1   8        424.78        440.33         8.19 o                         
  11   1   8          6.25          9.25         2.53 o                         
  12   1   8        149.14        153.79         6.91 o                         
  13   1   8        120.44        116.04         4.98 o                         
  14   1   8          0.19         -2.07         2.07 o                         
  15   1   8         60.11         60.77         3.09 o                         
  16   1   8         62.81         74.70         7.30 o                         
 -23   2   8         55.25         55.04         3.34 o                         
 -22   2   8         20.07         14.55         1.88 o                         
 -21   2   8         60.46         48.71         2.93 o                         
 -20   2   8          8.93          5.27         1.52 o                         
 -19   2   8        160.70        170.49         7.58 o                         
 -18   2   8        434.32        459.21         9.52 o                         
 -17   2   8        628.73        606.58        10.51 o                         
 -16   2   8        236.50        228.98         5.10 o                         
 -15   2   8       1080.30       1093.94        14.87 o                         
 -14   2   8       1419.67       1488.90        17.47 o                         
 -13   2   8        345.96        370.27         6.72 o                         
 -12   2   8        383.41        380.83         6.65 o                         
 -11   2   8        236.14        260.53         5.14 o                         
 -10   2   8         73.56         78.26         2.81 o                         
  -9   2   8       2824.80       2880.44        35.17 o                         
  -8   2   8        501.86        474.95         7.56 o                         
  -7   2   8         98.68         89.52         3.88 o                         
  -6   2   8        256.44        274.23         5.11 o                         
  -5   2   8         67.83         53.73         1.92 o                         
  -4   2   8         22.20         19.81         1.33 o                         
  -3   2   8       1051.15       1018.11        11.64 o                         
  -2   2   8       3133.63       3155.40        37.64 o                         
  -1   2   8         18.96         19.95         1.64 o                         
   0   2   8       1121.60       1083.97        16.10 o                         
   1   2   8        103.73        106.60         3.41 o                         
   2   2   8       1350.44       1372.16        19.02 o                         
   3   2   8       2054.38       2089.35        22.18 o                         
   4   2   8        428.57        434.24         7.06 o                         
   5   2   8          1.58         -0.43         1.35 o                         
   6   2   8         47.92         47.78         2.83 o                         
   7   2   8        143.72        142.17         4.15 o                         
   8   2   8        563.55        539.94         9.53 o                         
   9   2   8        106.18        107.03         4.41 o                         
  10   2   8        830.86        831.68        20.49 o                         
  11   2   8          6.42          8.17         1.98 o                         
  12   2   8        325.63        334.00         8.29 o                         
  13   2   8         59.11         61.08         3.05 o                         
  14   2   8        198.94        190.25         4.96 o                         
  15   2   8        123.29         88.30         3.76 o                         
 -22   3   8          8.21          7.26         3.88 o                         
 -21   3   8        145.72        148.09         7.95 o                         
 -20   3   8         21.70         24.25         2.68 o                         
 -19   3   8         99.49         93.20         3.68 o                         
 -18   3   8         34.60         21.88         4.08 o                         
 -17   3   8          0.56          0.18         1.79 o                         
 -16   3   8         80.13         88.59         4.86 o                         
 -15   3   8        191.73        173.10         6.98 o                         
 -14   3   8          0.88         -0.05         1.95 o                         
 -13   3   8        131.42        122.53         4.07 o                         
 -12   3   8        256.12        246.78         5.96 o                         
 -11   3   8        755.33        779.84        10.10 o                         
 -10   3   8        257.02        247.28         5.50 o                         
  -9   3   8        136.86        117.86         3.61 o                         
  -8   3   8       1622.07       1576.44        18.74 o                         
  -7   3   8         82.11         73.08         3.53 o                         
  -6   3   8        488.30        529.24        14.04 o                         
  -5   3   8        257.66        226.81         5.35 o                         
  -4   3   8        741.58        764.96        12.10 o                         
  -3   3   8         97.88         99.16         3.97 o                         
  -2   3   8         36.42         37.40         2.15 o                         
  -1   3   8        213.06        225.44         5.29 o                         
   0   3   8        279.75        271.83         7.05 o                         
   1   3   8       1510.42       1517.07        25.12 o                         
   2   3   8         88.74         77.54         3.15 o                         
   3   3   8         61.58         53.72         2.51 o                         
   4   3   8        346.35        329.35         6.94 o                         
   5   3   8          0.24          0.47         1.55 o                         
   6   3   8        149.96        145.13         4.36 o                         
   7   3   8        131.96        124.95         4.62 o                         
   8   3   8         89.23         90.96         4.88 o                         
   9   3   8        223.64        215.86         7.53 o                         
  10   3   8        134.56        119.39         7.66 o                         
  11   3   8         97.74         92.39         3.77 o                         
  12   3   8          0.82          2.52         1.86 o                         
  13   3   8         98.13        105.48         6.75 o                         
  14   3   8          2.61          2.91         2.42 o                         
  15   3   8         47.62         38.27         4.99 o                         
 -21   4   8         40.72         32.68         5.22 o                         
 -20   4   8          0.65         -0.25         2.33 o                         
 -19   4   8          6.80          4.61         1.92 o                         
 -18   4   8         28.89         22.68         2.93 o                         
 -17   4   8        155.46        192.09         8.96 o                         
 -16   4   8        554.09        533.45        14.89 o                         
 -15   4   8         57.90         63.90        13.50 o                         
 -14   4   8         89.54         99.92         6.18 o                         
 -13   4   8        291.31        299.13         9.32 o                         
 -12   4   8        156.08        141.26         5.25 o                         
 -11   4   8        133.93        117.77         4.33 o                         
 -10   4   8         10.04          8.67         1.72 o                         
  -9   4   8       1044.06       1036.57        16.22 o                         
  -8   4   8         21.80         29.69         2.36 o                         
  -7   4   8       1385.85       1352.14        21.24 o                         
  -6   4   8        286.69        295.21         9.02 o                         
  -5   4   8        980.62       1031.31        18.68 o                         
  -4   4   8        266.80        273.16         8.34 o                         
  -3   4   8        132.48        140.06         6.47 o                         
  -2   4   8         87.48         96.96         5.39 o                         
  -1   4   8         42.85         60.94         4.41 o                         
   0   4   8          3.23          7.69         2.62 o                         
   1   4   8        117.97        103.69         5.15 o                         
   2   4   8         93.24         86.03         4.77 o                         
   3   4   8        338.01        356.56        11.12 o                         
   4   4   8        313.62        305.90        10.14 o                         
   5   4   8        502.30        532.79        20.36 o                         
   6   4   8        338.28        353.41        32.58 o                         
   7   4   8         95.51         98.30         8.02 o                         
   8   4   8         49.83         40.83         4.46 o                         
   9   4   8          0.63          2.20         5.38 o                         
  10   4   8        450.37        466.83        32.01 o                         
  11   4   8         10.81          7.04         2.20 o                         
  12   4   8          1.75          1.91         2.03 o                         
  13   4   8          0.03         -0.54         2.77 o                         
  14   4   8          6.65          7.53         4.21 o                         
 -19   5   8          4.29         -2.59         3.24 o                         
 -18   5   8         14.08          7.70         2.53 o                         
 -17   5   8         37.77         38.25         3.81 o                         
 -16   5   8        146.45        154.74         7.66 o                         
 -15   5   8        150.83        136.63         8.16 o                         
 -14   5   8        158.90        138.87         7.78 o                         
 -13   5   8         23.95         23.88         2.80 o                         
 -12   5   8         61.86         67.07         7.02 o                         
 -11   5   8        112.32        106.32         7.16 o                         
 -10   5   8         66.58         54.39         3.65 o                         
  -9   5   8        363.29        371.87        11.31 o                         
  -8   5   8         23.67         17.39         2.22 o                         
  -7   5   8         51.87         31.72         2.68 o                         
  -6   5   8         11.96          8.06         2.40 o                         
  -5   5   8          0.72         -1.73         2.75 o                         
  -4   5   8        771.59        857.97        20.28 o                         
  -3   5   8       1002.61        985.39        22.49 o                         
  -2   5   8         75.32         79.55         4.67 o                         
  -1   5   8        315.53        311.35        10.95 o                         
   0   5   8          1.10         -0.14         3.54 o                         
   1   5   8          0.39          0.40         2.29 o                         
   2   5   8        163.98        152.60         7.97 o                         
   3   5   8          8.67          6.45         2.65 o                         
   4   5   8        116.64        140.01        13.11 o                         
   5   5   8        399.53        395.81        16.17 o                         
   6   5   8         22.26         17.55         3.08 o                         
   7   5   8        151.76        147.00         8.98 o                         
   8   5   8         16.20         14.29         2.66 o                         
   9   5   8         65.89         68.36         4.18 o                         
  10   5   8         27.57         31.41         3.28 o                         
  11   5   8         21.53         16.39         2.31 o                         
  12   5   8          0.71          2.17         3.56 o                         
 -16   6   8        157.43        149.39        10.17 o                         
 -15   6   8          1.52          4.36         1.79 o                         
 -14   6   8         25.86         24.09         2.86 o                         
 -13   6   8        272.44        319.77        12.67 o                         
 -12   6   8         35.86         35.67         4.96 o                         
 -11   6   8         70.85         79.48         4.78 o                         
 -10   6   8        143.16        134.13         6.18 o                         
  -9   6   8         75.82         81.04         5.59 o                         
  -8   6   8          0.89         -0.37         2.90 o                         
  -7   6   8        379.62        351.13        10.75 o                         
  -6   6   8          4.39          4.72         2.28 o                         
  -5   6   8        354.77        385.31        16.06 o                         
  -4   6   8        600.88        626.10        18.70 o                         
  -3   6   8          2.02          2.11         2.83 o                         
  -2   6   8         33.62         28.11         4.07 o                         
  -1   6   8          6.58          6.77         2.88 o                         
   0   6   8         74.02         95.62         6.25 o                         
   1   6   8        266.67        278.10        10.89 o                         
   2   6   8        307.77        313.08        16.02 o                         
   3   6   8          1.48          2.63         4.85 o                         
   4   6   8        124.93        114.35         5.35 o                         
   5   6   8         97.74        101.57        10.54 o                         
   6   6   8          4.91         13.36         5.18 o                         
   7   6   8         12.12          8.83         4.48 o                         
   8   6   8         62.12         53.44         6.75 o                         
   9   6   8          0.55          1.99         2.50 o                         
 -13   7   8        100.30         86.13         6.52 o                         
 -12   7   8          5.58          2.82         2.87 o                         
 -11   7   8         11.08          6.56         3.10 o                         
 -10   7   8         99.07        104.75         8.64 o                         
  -9   7   8         30.14         32.58         3.49 o                         
  -8   7   8         22.00         24.34         3.37 o                         
  -7   7   8         49.85         54.01         6.77 o                         
  -6   7   8         58.10         49.41         4.02 o                         
  -5   7   8         37.42         46.03         4.01 o                         
  -4   7   8         33.45         21.97         3.11 o                         
  -3   7   8          2.43          0.00         2.88 o                         
  -2   7   8         32.01         22.74         3.07 o                         
  -1   7   8        246.54        240.94         8.94 o                         
   0   7   8          2.29          2.77         2.07 o                         
   1   7   8          1.03          4.00         2.01 o                         
   2   7   8         13.57         12.38         3.28 o                         
   3   7   8         57.58         51.73         4.32 o                         
   4   7   8          8.83          9.27         2.16 o                         
   5   7   8          0.65         -0.69         2.77 o                         
  -6   8   8          6.57          5.82         2.68 o                         
  -5   8   8         39.37         35.59         4.76 o                         
  -4   8   8        273.03        319.00        15.68 o                         
  -3   8   8        108.94        107.07         8.14 o                         
  -2   8   8         16.20         11.37         3.84 o                         
  -1   8   8          0.32         -1.85         3.37 o                         
   0   8   8          1.92         -1.62         2.96 o                         
   1   8   8         23.34         27.41         3.61 o                         
 -24   1   9        159.32        174.84         7.03 o                         
 -23   1   9          5.87          3.57         1.37 o                         
 -22   1   9         34.11         32.64         2.20 o                         
 -21   1   9         54.08         59.94         3.14 o                         
 -20   1   9         92.93         97.37         5.69 o                         
 -19   1   9          7.35          3.76         2.30 o                         
 -18   1   9         17.25         17.84         2.91 o                         
 -17   1   9          8.64          6.74         1.94 o                         
 -16   1   9        395.40        417.58         7.63 o                         
 -15   1   9        481.18        459.82         8.48 o                         
 -14   1   9        113.82        107.55         3.63 o                         
 -13   1   9        133.82        125.38         3.78 o                         
 -12   1   9       2471.17       2543.72        28.06 o                         
 -11   1   9        366.52        398.28         7.09 o                         
 -10   1   9        172.81        192.75         5.67 o                         
  -9   1   9         62.61         57.23         2.83 o                         
  -8   1   9          6.60          6.81         1.47 o                         
  -7   1   9        126.42        109.37         3.69 o                         
  -6   1   9        331.55        381.25         6.71 o                         
  -5   1   9         26.75         11.17         1.42 o                         
  -4   1   9       2881.27       2997.87        32.78 o                         
  -3   1   9       1335.94       1320.37        17.80 o                         
  -2   1   9          4.66          6.46         1.65 o                         
  -1   1   9         63.24         47.60         3.03 o                         
   0   1   9       3041.78       3145.32        40.48 o                         
   1   1   9        203.17        184.91         4.79 o                         
   2   1   9         15.37         22.02         1.89 o                         
   3   1   9          2.32          1.99         1.46 o                         
   4   1   9        803.08        830.23        12.70 o                         
   5   1   9         16.58          9.92         2.02 o                         
   6   1   9          3.48          4.70         1.94 o                         
   7   1   9        385.52        397.48         9.86 o                         
   8   1   9       1130.85       1192.68        20.36 o                         
   9   1   9         27.54         27.80         3.15 o                         
  10   1   9         78.32         89.51         4.27 o                         
  11   1   9        133.89        132.13         5.81 o                         
  12   1   9          3.19          0.21         2.05 o                         
  13   1   9          5.01          1.71         1.70 o                         
  14   1   9          0.14          0.25         1.23 o                         
  15   1   9         89.09         82.46         4.14 o                         
 -23   2   9        145.20        145.51         8.92 o                         
 -22   2   9          0.23         -0.23         1.14 o                         
 -21   2   9          0.26          0.60         1.24 o                         
 -20   2   9          7.14          3.90         1.71 o                         
 -19   2   9        330.29        327.94         7.84 o                         
 -18   2   9          5.68          4.60         1.66 o                         
 -17   2   9        304.39        318.65         8.85 o                         
 -16   2   9        121.05         97.07         3.77 o                         
 -15   2   9        397.43        380.35         6.84 o                         
 -14   2   9         64.99         62.91         2.80 o                         
 -13   2   9        331.62        358.81         6.69 o                         
 -12   2   9        236.74        235.67         4.96 o                         
 -11   2   9          5.63          3.75         1.47 o                         
 -10   2   9        507.06        554.26         8.75 o                         
  -9   2   9        100.45        100.97         3.20 o                         
  -8   2   9       1015.37       1048.52        13.42 o                         
  -7   2   9          5.42          6.12         1.12 o                         
  -6   2   9         63.51         53.41         2.17 o                         
  -5   2   9         80.72         71.85         2.85 o                         
  -4   2   9        164.37        147.83         3.32 o                         
  -3   2   9          3.89          1.45         1.23 o                         
  -2   2   9         58.13         56.77         2.42 o                         
  -1   2   9         16.35         17.49         1.68 o                         
   0   2   9        249.94        257.46         5.17 o                         
   1   2   9          9.57          4.77         1.31 o                         
   2   2   9        990.58        965.90        12.62 o                         
   3   2   9         66.04         58.99         2.87 o                         
   4   2   9        961.45        956.84        15.32 o                         
   5   2   9        255.30        275.85         5.94 o                         
   6   2   9       2213.87       2286.41        29.96 o                         
   7   2   9         26.03         30.72         2.54 o                         
   8   2   9        460.31        479.78        12.16 o                         
   9   2   9          3.07          6.14         2.68 o                         
  10   2   9        217.26        210.25         6.83 o                         
  11   2   9        134.19        123.13         4.63 o                         
  12   2   9        251.20        236.75         6.04 o                         
  13   2   9          2.78          0.39         1.39 o                         
  14   2   9         16.35         14.57         1.69 o                         
 -22   3   9          9.31          8.92         3.93 o                         
 -21   3   9         69.34         73.07         4.23 o                         
 -20   3   9        200.07        190.55         7.08 o                         
 -19   3   9          3.09          3.90         1.66 o                         
 -18   3   9          3.66          5.41         1.61 o                         
 -17   3   9         60.35         46.31         2.97 o                         
 -16   3   9        332.32        304.71        10.45 o                         
 -15   3   9         50.29         40.20         3.41 o                         
 -14   3   9       1273.53       1193.33        17.65 o                         
 -13   3   9       1350.50       1371.11        19.46 o                         
 -12   3   9         40.20         39.25         2.41 o                         
 -11   3   9         20.32         12.57         1.58 o                         
 -10   3   9          0.56          0.39         1.16 o                         
  -9   3   9       1133.28       1107.49        13.19 o                         
  -8   3   9        203.34        200.24         4.70 o                         
  -7   3   9        414.31        424.78         8.75 o                         
  -6   3   9       1802.75       1801.61        23.33 o                         
  -5   3   9          0.82         -1.54         1.54 o                         
  -4   3   9        250.19        241.67         7.83 o                         
  -3   3   9        536.70        534.43        10.67 o                         
  -2   3   9        486.44        481.78         8.44 o                         
  -1   3   9       1292.15       1237.23        16.28 o                         
   0   3   9         45.15         44.23         2.18 o                         
   1   3   9         18.11         12.21         1.39 o                         
   2   3   9        108.65        102.34         3.65 o                         
   3   3   9         32.61         32.52         2.45 o                         
   4   3   9        115.59        115.20         4.00 o                         
   5   3   9        447.07        423.44         8.03 o                         
   6   3   9       1031.90       1034.71        17.77 o                         
   7   3   9        153.26        137.72         5.43 o                         
   8   3   9        188.27        198.30         6.39 o                         
   9   3   9        164.58        159.55         5.57 o                         
  10   3   9         15.65         15.70         1.83 o                         
  11   3   9        101.11        104.00         5.59 o                         
  12   3   9         29.10         24.08         4.44 o                         
  13   3   9         70.32         81.08         7.86 o                         
  14   3   9         18.89         14.00         4.07 o                         
 -21   4   9          6.72         10.63         4.07 o                         
 -20   4   9          4.82          7.12         3.26 o                         
 -19   4   9        115.21        116.64         7.02 o                         
 -18   4   9          0.02         -1.52         2.13 o                         
 -17   4   9          8.60         10.16         2.74 o                         
 -16   4   9         76.15         87.56         6.72 o                         
 -15   4   9         13.52         15.98         4.25 o                         
 -14   4   9        105.51        130.51         9.89 o                         
 -13   4   9          1.41          0.28         2.68 o                         
 -12   4   9         11.87         17.28         2.72 o                         
 -11   4   9        171.00        145.61         5.25 o                         
 -10   4   9        217.38        215.74         6.36 o                         
  -9   4   9          6.69          2.99         2.17 o                         
  -8   4   9       1051.38       1059.82        19.32 o                         
  -7   4   9       1142.13       1138.63        20.47 o                         
  -6   4   9        228.49        227.97         7.01 o                         
  -5   4   9        456.60        499.19        12.31 o                         
  -4   4   9        362.88        403.83        11.85 o                         
  -3   4   9        228.35        214.52        10.91 o                         
  -2   4   9        239.65        224.77         8.47 o                         
  -1   4   9         78.99         73.09         6.99 o                         
   0   4   9          1.40          1.21         2.35 o                         
   1   4   9         44.67         40.31         3.51 o                         
   2   4   9        162.60        176.02         7.49 o                         
   3   4   9        565.84        529.37        14.51 o                         
   4   4   9         23.56         24.73         4.85 o                         
   5   4   9        639.00        686.97        39.75 o                         
   6   4   9          4.88          6.60         3.61 o                         
   7   4   9        133.64        137.59         7.47 o                         
   8   4   9         24.11         21.04         4.23 o                         
   9   4   9         62.80         68.32         9.80 o                         
  10   4   9         64.17         69.73         5.67 o                         
  11   4   9        122.12        125.69         5.68 o                         
  12   4   9         13.26         11.64         3.17 o                         
  13   4   9          0.36          1.29         3.37 o                         
 -19   5   9          3.48          0.60         3.61 o                         
 -18   5   9          0.49         -1.03         2.77 o                         
 -17   5   9          0.13          0.97         2.52 o                         
 -16   5   9        118.74        126.75         8.59 o                         
 -15   5   9         10.36         10.47         2.94 o                         
 -14   5   9          0.73          2.27         2.03 o                         
 -13   5   9        104.15        105.78         7.65 o                         
 -12   5   9        103.54        117.48         8.37 o                         
 -11   5   9       1601.92       1487.97        43.19 o                         
 -10   5   9        785.14        766.51        73.22 o                         
  -9   5   9         59.20         48.77         3.75 o                         
  -8   5   9        142.30        151.16         6.99 o                         
  -7   5   9        150.66        137.49         6.75 o                         
  -6   5   9        645.42        668.66        19.90 o                         
  -5   5   9        171.80        176.01         7.59 o                         
  -4   5   9          4.71         11.23         2.74 o                         
  -3   5   9       1316.29       1352.89        28.92 o                         
  -2   5   9         10.93         11.20         3.51 o                         
  -1   5   9          2.02          3.77         2.93 o                         
   0   5   9         30.62         34.32         4.31 o                         
   1   5   9        424.50        494.53        20.67 o                         
   2   5   9        167.30        168.17         8.34 o                         
   3   5   9        358.97        378.14        11.36 o                         
   4   5   9          2.42         -0.84         2.73 o                         
   5   5   9         23.26         25.83         3.71 o                         
   6   5   9         94.59         94.71         5.11 o                         
   7   5   9        212.29        235.57         7.12 o                         
   8   5   9        219.83        221.65        11.19 o                         
   9   5   9        133.21        136.58         5.97 o                         
  10   5   9          3.01          2.28         2.05 o                         
  11   5   9         13.59         15.02         4.02 o                         
 -15   6   9         77.35         58.92         3.41 o                         
 -14   6   9         33.34         43.30         4.09 o                         
 -13   6   9          2.07          5.56         1.98 o                         
 -12   6   9        114.13        119.20         5.29 o                         
 -11   6   9          0.98          2.60         1.67 o                         
 -10   6   9         62.58         52.70         4.20 o                         
  -9   6   9         34.40         49.34         5.41 o                         
  -8   6   9         39.87         47.56         5.77 o                         
  -7   6   9        136.05        126.15         5.99 o                         
  -6   6   9         33.91         30.33         3.27 o                         
  -5   6   9        229.08        210.21         7.16 o                         
  -4   6   9         14.69          8.39         2.31 o                         
  -3   6   9         20.05         24.73         3.20 o                         
  -2   6   9          1.54          0.43         2.53 o                         
  -1   6   9         42.96         37.95         6.93 o                         
   0   6   9         43.81         51.35         8.27 o                         
   1   6   9          7.39          8.46         4.90 o                         
   2   6   9         12.53         12.09         2.81 o                         
   3   6   9         19.35         25.55         3.16 o                         
   4   6   9          4.37          7.70         2.23 o                         
   5   6   9        142.01        160.30        18.08 o                         
   6   6   9        112.31        110.16         9.38 o                         
   7   6   9          1.14          5.59         3.28 o                         
 -12   7   9          6.86          7.76         2.87 o                         
 -11   7   9         54.69         53.62         5.45 o                         
 -10   7   9          0.63          3.14         2.77 o                         
  -9   7   9          2.75          4.82         2.10 o                         
  -8   7   9         21.50         21.72         3.09 o                         
  -7   7   9         27.40         26.50         3.61 o                         
  -6   7   9          6.63         10.46         2.97 o                         
  -5   7   9        143.43        135.18         8.60 o                         
  -4   7   9         11.92         11.05         5.57 o                         
  -3   7   9         10.39          7.23         2.14 o                         
  -2   7   9        185.78        161.71         6.76 o                         
  -1   7   9        403.35        407.85        11.94 o                         
   0   7   9        136.32        140.35         6.71 o                         
   1   7   9         63.65         67.92         5.10 o                         
   2   7   9         15.04         18.22         2.25 o                         
   3   7   9          6.78          4.39         2.10 o                         
  -5   8   9        116.60         95.34         6.52 o                         
  -4   8   9          5.06          5.87         3.42 o                         
  -3   8   9         21.28         17.70         3.70 o                         
  -2   8   9         35.27         27.46         3.70 o                         
 -24   0  10        104.73        109.72         7.77 o                         
 -23   0  10         22.76         25.49         3.00 o                         
 -22   0  10        804.90        822.03        20.85 o                         
 -21   0  10         46.88         44.44         6.05 o                         
 -20   0  10        204.34        231.82        10.16 o                         
 -19   0  10        100.85         93.19         6.81 o                         
 -18   0  10          0.18          0.81         4.81 o                         
 -17   0  10         29.77         24.77         4.97 o                         
 -16   0  10       2552.69       2594.41        41.43 o                         
 -15   0  10        106.48         95.90         4.90 o                         
 -14   0  10        742.89        706.41        14.96 o                         
 -13   0  10        392.98        396.06        10.09 o                         
 -12   0  10        275.33        307.73         8.53 o                         
 -11   0  10       1395.15       1361.93        25.85 o                         
 -10   0  10       2590.45       2595.73        43.96 o                         
  -9   0  10        466.63        492.93        11.92 o                         
  -8   0  10         80.61         79.26         4.58 o                         
  -7   0  10         17.99         27.00         3.00 o                         
  -6   0  10        147.28        186.60         5.37 o                         
  -5   0  10        644.89        636.56        14.12 o                         
  -4   0  10       2786.39       2927.54        48.51 o                         
  -3   0  10        874.32        866.19        17.77 o                         
  -2   0  10       1714.45       1766.88        35.10 o                         
  -1   0  10       3021.31       3130.25        57.94 o                         
   0   0  10       1102.78       1169.73        25.38 o                         
   1   0  10         96.74         95.52         5.03 o                         
   2   0  10        897.09        933.57        19.64 o                         
   3   0  10        695.06        718.93        16.52 o                         
   4   0  10        511.15        512.21        17.40 o                         
   5   0  10         10.19         10.56         3.01 o                         
   6   0  10         27.08         38.74         3.89 o                         
   7   0  10        667.05        698.76        21.41 o                         
   8   0  10         96.02        120.66        17.80 o                         
   9   0  10        484.74        505.85        17.01 o                         
  10   0  10        558.27        629.25        23.38 o                         
  11   0  10          1.21          1.31         2.65 o                         
  12   0  10        134.01        169.47         7.85 o                         
  13   0  10        100.27         97.77         6.33 o                         
  14   0  10         11.78         11.53         3.28 o                         
 -23   1  10          0.81         -0.67         1.91 o                         
 -22   1  10         14.91         16.34         1.69 o                         
 -21   1  10          0.04          1.06         1.59 o                         
 -20   1  10         67.66         58.79         3.28 o                         
 -19   1  10         37.85         30.45         2.81 o                         
 -18   1  10         65.91         65.90         4.95 o                         
 -17   1  10        195.42        219.29        10.14 o                         
 -16   1  10        200.42        180.12         5.24 o                         
 -15   1  10        125.71        107.73         3.75 o                         
 -14   1  10         98.76         93.24         3.43 o                         
 -13   1  10         42.94         41.96         2.46 o                         
 -12   1  10         26.08         22.37         2.36 o                         
 -11   1  10       1897.36       1990.57        24.95 o                         
 -10   1  10        218.36        190.74         4.92 o                         
  -9   1  10        152.89        150.46         4.28 o                         
  -8   1  10         67.09         51.81         2.56 o                         
  -7   1  10        601.52        633.00         9.46 o                         
  -6   1  10         10.55         13.71         1.45 o                         
  -5   1  10        179.77        173.45         4.01 o                         
  -4   1  10          3.17         -0.06         1.40 o                         
  -3   1  10        200.81        186.23         4.63 o                         
  -2   1  10          7.69          9.75         1.59 o                         
  -1   1  10         68.23         67.12         2.98 o                         
   0   1  10         27.32         27.96         2.10 o                         
   1   1  10        157.26        160.52         6.47 o                         
   2   1  10        173.23        183.51         5.02 o                         
   3   1  10        276.62        288.44         6.54 o                         
   4   1  10        396.56        393.41         8.28 o                         
   5   1  10          0.98          0.99         1.95 o                         
   6   1  10         85.39         79.60         4.20 o                         
   7   1  10        446.23        445.85        10.38 o                         
   8   1  10        290.00        286.32        15.58 o                         
   9   1  10         65.08         76.83         4.00 o                         
  10   1  10        142.38        144.43         5.97 o                         
  11   1  10         11.58          9.55         1.79 o                         
  12   1  10         76.69         80.93         3.71 o                         
  13   1  10          0.51         -0.49         1.18 o                         
  14   1  10          1.77          1.86         2.80 o                         
 -22   2  10         22.67         28.95         2.07 o                         
 -21   2  10         16.82         16.03         1.50 o                         
 -20   2  10         47.60         52.71         2.67 o                         
 -19   2  10       1893.23       2010.44        27.71 o                         
 -18   2  10         91.42         81.35         4.33 o                         
 -17   2  10          1.92         -0.69         1.83 o                         
 -16   2  10        157.63        168.11         5.51 o                         
 -15   2  10        196.67        174.44         4.82 o                         
 -14   2  10        159.02        139.59         3.94 o                         
 -13   2  10         64.02         59.70         2.61 o                         
 -12   2  10         34.47         19.50         1.82 o                         
 -11   2  10        541.22        550.26         8.64 o                         
 -10   2  10        769.37        760.40        11.72 o                         
  -9   2  10        132.99        142.03         4.17 o                         
  -8   2  10       1014.55       1015.08        12.96 o                         
  -7   2  10       3785.03       3927.03        40.89 o                         
  -6   2  10        201.12        207.41         4.75 o                         
  -5   2  10        841.10        865.32        10.99 o                         
  -4   2  10         41.83         36.67         2.18 o                         
  -3   2  10          0.73          0.04         1.41 o                         
  -2   2  10        149.28        133.39         3.62 o                         
  -1   2  10         25.06         24.04         1.95 o                         
   0   2  10        134.39        119.10         4.17 o                         
   1   2  10       1821.63       1824.82        22.12 o                         
   2   2  10        641.58        606.20         9.64 o                         
   3   2  10          0.86         -0.65         1.64 o                         
   4   2  10        264.59        249.03         5.70 o                         
   5   2  10         19.78         18.32         1.94 o                         
   6   2  10         58.68         52.23         3.68 o                         
   7   2  10         27.05         23.55         3.82 o                         
   8   2  10          7.73          3.54         1.95 o                         
   9   2  10         40.70         39.68         4.18 o                         
  10   2  10          5.74          2.22         1.52 o                         
  11   2  10        328.06        346.37         7.50 o                         
  12   2  10         91.55        110.57         3.81 o                         
  13   2  10        387.55        367.73        10.01 o                         
 -21   3  10          9.38          5.10         2.29 o                         
 -20   3  10          3.65          2.31         1.94 o                         
 -19   3  10        197.09        202.65        11.00 o                         
 -18   3  10        204.57        210.71         5.07 o                         
 -17   3  10        245.66        250.57         7.23 o                         
 -16   3  10         65.89         72.30         4.48 o                         
 -15   3  10         27.47         22.68         3.00 o                         
 -14   3  10        398.53        391.16         9.97 o                         
 -13   3  10          6.63          2.37         2.13 o                         
 -12   3  10         30.99         20.94         2.33 o                         
 -11   3  10        357.76        340.19         6.96 o                         
 -10   3  10        750.19        749.44        10.54 o                         
  -9   3  10        378.47        365.86         6.38 o                         
  -8   3  10         43.87         39.54         2.14 o                         
  -7   3  10        355.34        326.38         6.12 o                         
  -6   3  10         68.01         71.33         2.77 o                         
  -5   3  10         39.60         41.27         2.59 o                         
  -4   3  10         62.99         59.63         2.96 o                         
  -3   3  10        506.27        490.14         8.87 o                         
  -2   3  10         74.41         74.38         2.81 o                         
  -1   3  10         89.13         81.19         2.97 o                         
   0   3  10         82.73         88.15         3.11 o                         
   1   3  10        104.66        100.66         2.97 o                         
   2   3  10          0.52         -1.22         1.43 o                         
   3   3  10         44.60         49.17         4.53 o                         
   4   3  10         77.07         71.86         3.75 o                         
   5   3  10         18.31         12.76         2.53 o                         
   6   3  10        253.68        279.94         8.94 o                         
   7   3  10        154.53        141.31         5.34 o                         
   8   3  10          0.73          0.99         1.86 o                         
   9   3  10        182.06        175.27         6.73 o                         
  10   3  10        239.42        218.78         8.19 o                         
  11   3  10          0.85          1.62         2.96 o                         
  12   3  10         20.45         17.89         4.71 o                         
  13   3  10          2.54          1.20         3.28 o                         
 -20   4  10         86.87         78.59         5.15 o                         
 -19   4  10         48.50         53.72         5.80 o                         
 -18   4  10         10.52         11.42         2.75 o                         
 -17   4  10        143.76        133.68        11.21 o                         
 -16   4  10        129.95        150.73         7.96 o                         
 -15   4  10        188.40        233.03        10.47 o                         
 -14   4  10         36.09         23.03         4.02 o                         
 -13   4  10        275.30        292.05        21.04 o                         
 -12   4  10        123.84        111.00         6.17 o                         
 -11   4  10         40.44         52.44         3.77 o                         
 -10   4  10        545.43        558.46        13.51 o                         
  -9   4  10         46.40         46.48         3.35 o                         
  -8   4  10        428.68        417.64        10.12 o                         
  -7   4  10       1139.37       1174.65        23.02 o                         
  -6   4  10          1.15         -1.02         2.30 o                         
  -5   4  10       1429.91       1456.67        30.31 o                         
  -4   4  10        154.97        126.81         7.21 o                         
  -3   4  10         23.67         24.44         3.85 o                         
  -2   4  10        395.54        447.25        15.06 o                         
  -1   4  10       1426.00       1450.83        30.48 o                         
   0   4  10        359.29        357.83        15.80 o                         
   1   4  10         44.19         33.33         4.15 o                         
   2   4  10          4.76          4.80         2.69 o                         
   3   4  10          7.13          8.62         3.41 o                         
   4   4  10        581.67        627.62        22.51 o                         
   5   4  10         15.30         12.82         2.87 o                         
   6   4  10        130.05        136.88        12.76 o                         
   7   4  10          1.54         -1.33         2.26 o                         
   8   4  10         60.59         56.76         5.31 o                         
   9   4  10        441.51        464.54        16.88 o                         
  10   4  10          2.44         -0.50         1.74 o                         
  11   4  10          2.45          1.68         2.47 o                         
  12   4  10          0.06         -1.11         2.77 o                         
 -18   5  10        165.27        161.16        11.91 o                         
 -17   5  10          0.11          1.09         1.77 o                         
 -16   5  10         32.28         44.81         3.87 o                         
 -15   5  10          1.91         -0.35         2.31 o                         
 -14   5  10        201.49        202.99         9.05 o                         
 -13   5  10        117.63         99.39         5.13 o                         
 -12   5  10         74.96         70.95         4.63 o                         
 -11   5  10         65.92         54.13         3.66 o                         
 -10   5  10         74.89         79.02         6.64 o                         
  -9   5  10         34.15         40.66         4.15 o                         
  -8   5  10         43.97         32.25         5.95 o                         
  -7   5  10         53.25         34.07         5.00 o                         
  -6   5  10        173.98        149.05         9.82 o                         
  -5   5  10        148.81        147.58         6.88 o                         
  -4   5  10         21.05         25.08         5.11 o                         
  -3   5  10         85.86         93.18         6.40 o                         
  -2   5  10        108.21         88.39         6.16 o                         
  -1   5  10        280.52        233.51        12.89 o                         
   0   5  10          0.52          0.22         2.36 o                         
   1   5  10          8.43         10.61         3.23 o                         
   2   5  10          4.62          6.30         4.13 o                         
   3   5  10        117.81        112.13         7.33 o                         
   4   5  10          6.45          6.08         2.42 o                         
   5   5  10         15.21         15.87         2.78 o                         
   6   5  10         29.50         37.75         3.08 o                         
   7   5  10         83.34         88.62         4.90 o                         
   8   5  10        139.63        111.05         8.74 o                         
   9   5  10         20.69         22.23         4.30 o                         
 -14   6  10          3.08         -0.84         1.61 o                         
 -13   6  10         65.70         55.27         4.24 o                         
 -12   6  10          5.20          4.94         1.92 o                         
 -11   6  10          9.94          9.64         2.25 o                         
 -10   6  10         71.69         72.62         5.23 o                         
  -9   6  10        541.78        552.98        17.42 o                         
  -8   6  10        132.25        132.12         6.37 o                         
  -7   6  10         10.82         10.20         2.18 o                         
  -6   6  10         99.74        104.30         6.09 o                         
  -5   6  10        422.24        407.55        13.30 o                         
  -4   6  10         48.71         43.41         9.96 o                         
  -3   6  10         13.39         18.14         4.16 o                         
  -2   6  10         10.61          6.94         2.50 o                         
  -1   6  10          0.92          0.30         2.44 o                         
   0   6  10         13.50         21.74         3.41 o                         
   1   6  10        462.87        437.79        13.15 o                         
   2   6  10        365.75        361.94        13.89 o                         
   3   6  10         79.54         75.92         4.89 o                         
   4   6  10         16.64         20.29         3.35 o                         
   5   6  10         58.56         59.54         6.24 o                         
  -9   7  10        154.49        141.62         8.78 o                         
  -8   7  10         25.10         15.39         3.84 o                         
  -7   7  10        183.63        183.33        11.70 o                         
  -6   7  10         25.72         32.31         5.36 o                         
  -5   7  10         28.31         20.33         5.18 o                         
  -4   7  10         60.99         68.67         6.56 o                         
  -3   7  10          6.14          6.52         1.91 o                         
  -2   7  10         23.92         31.51         2.84 o                         
  -1   7  10         50.61         52.30         3.38 o                         
   0   7  10         38.03         41.87         3.56 o                         
   1   7  10          0.03          1.88         2.45 o                         
   2   7  10          2.55          2.31         1.94 o                         
 -23   1  11         78.42         81.21         5.31 o                         
 -22   1  11        214.29        237.22         5.87 o                         
 -21   1  11         16.62         19.14         2.15 o                         
 -20   1  11         70.40         77.64         3.54 o                         
 -19   1  11         65.02         58.12         4.03 o                         
 -18   1  11          0.87         -1.26         1.83 o                         
 -17   1  11        513.09        490.31        11.64 o                         
 -16   1  11        789.57        792.12        16.53 o                         
 -15   1  11         39.74         40.84         3.41 o                         
 -14   1  11        128.67        122.74         3.92 o                         
 -13   1  11         80.14         63.81         2.97 o                         
 -12   1  11        128.58        119.04         3.85 o                         
 -11   1  11        106.60        128.45         4.21 o                         
 -10   1  11        206.02        189.90         5.08 o                         
  -9   1  11        217.26        209.83         5.29 o                         
  -8   1  11        320.72        301.03         7.32 o                         
  -7   1  11        530.74        535.03         8.73 o                         
  -6   1  11        180.11        170.00         4.52 o                         
  -5   1  11        499.09        493.72         8.32 o                         
  -4   1  11        104.50         70.07         2.98 o                         
  -3   1  11        491.25        545.40         8.92 o                         
  -2   1  11          0.87          0.03         1.46 o                         
  -1   1  11          0.99          2.10         1.76 o                         
   0   1  11        387.14        393.93         7.82 o                         
   1   1  11        123.20        149.73         5.27 o                         
   2   1  11         50.39         39.21         2.66 o                         
   3   1  11        123.06        129.63         4.49 o                         
   4   1  11        495.75        529.55        10.88 o                         
   5   1  11         32.61         28.54         2.70 o                         
   6   1  11        360.44        368.12        12.40 o                         
   7   1  11        114.06        111.14         4.84 o                         
   8   1  11        188.14        206.90         7.99 o                         
   9   1  11         78.05         79.54         4.21 o                         
  10   1  11         12.25          9.12         2.18 o                         
  11   1  11         58.21         63.29         3.31 o                         
  12   1  11         11.66         12.64         1.71 o                         
  13   1  11         12.84         15.51         4.39 o                         
 -22   2  11         76.18         69.42         5.56 o                         
 -21   2  11         20.11         23.05         1.84 o                         
 -20   2  11         26.85         26.74         2.99 o                         
 -19   2  11        447.85        455.23         8.76 o                         
 -18   2  11         18.60         16.08         2.37 o                         
 -17   2  11         90.28         89.68         3.94 o                         
 -16   2  11        237.43        224.16         8.05 o                         
 -15   2  11         16.70         11.96         2.62 o                         
 -14   2  11        180.26        176.23         5.03 o                         
 -13   2  11        509.61        488.98         8.27 o                         
 -12   2  11        791.35        796.75        11.42 o                         
 -11   2  11        109.74        104.34         3.82 o                         
 -10   2  11         59.50         57.18         2.72 o                         
  -9   2  11       1661.38       1654.60        20.52 o                         
  -8   2  11         50.08         51.94         2.64 o                         
  -7   2  11        428.73        414.82         7.47 o                         
  -6   2  11        220.64        214.65         5.33 o                         
  -5   2  11        621.89        624.01         9.80 o                         
  -4   2  11         83.76         76.12         3.61 o                         
  -3   2  11        129.70        138.71         4.11 o                         
  -2   2  11         14.27         12.25         1.61 o                         
  -1   2  11         10.24          8.77         1.54 o                         
   0   2  11        163.75        172.95         4.67 o                         
   1   2  11         14.66         15.08         1.80 o                         
   2   2  11         13.36          9.04         1.69 o                         
   3   2  11         17.24         17.60         1.94 o                         
   4   2  11         61.59         69.84         3.72 o                         
   5   2  11        171.95        167.88         9.19 o                         
   6   2  11        132.36        136.86         5.26 o                         
   7   2  11        231.38        215.73         8.28 o                         
   8   2  11        351.86        348.24         8.20 o                         
   9   2  11          8.65          7.14         1.70 o                         
  10   2  11        116.17        112.42         4.02 o                         
  11   2  11          0.02          0.90         1.09 o                         
  12   2  11          1.18          0.48         2.42 o                         
 -21   3  11          6.39          4.06         2.33 o                         
 -20   3  11         41.89         39.82         4.02 o                         
 -19   3  11         90.69         96.08         4.72 o                         
 -18   3  11        114.80        111.13         4.41 o                         
 -17   3  11         76.15         76.58         4.15 o                         
 -16   3  11          3.25          3.54         1.80 o                         
 -15   3  11         55.29         48.93         3.40 o                         
 -14   3  11         61.86         77.63         5.73 o                         
 -13   3  11        162.76        164.06         6.71 o                         
 -12   3  11       1709.91       1632.70        27.68 o                         
 -11   3  11          8.95          8.42         1.84 o                         
 -10   3  11        964.36        986.17        16.07 o                         
  -9   3  11         22.99         22.74         2.27 o                         
  -8   3  11        152.42        148.48         5.10 o                         
  -7   3  11          0.43         -1.35         1.49 o                         
  -6   3  11        378.00        379.63         7.83 o                         
  -5   3  11        495.91        477.59         9.47 o                         
  -4   3  11         53.76         44.08         2.74 o                         
  -3   3  11         66.55         63.28         3.13 o                         
  -2   3  11        498.52        495.39         9.22 o                         
  -1   3  11        451.45        412.43         8.22 o                         
   0   3  11        264.93        260.14         6.74 o                         
   1   3  11         97.06         85.50         3.68 o                         
   2   3  11       1322.68       1307.80        28.06 o                         
   3   3  11        193.94        184.68         7.67 o                         
   4   3  11         21.32         21.80         3.16 o                         
   5   3  11        483.62        488.39        13.00 o                         
   6   3  11          3.77          1.79         1.68 o                         
   7   3  11         55.00         55.24         3.00 o                         
   8   3  11          3.15          3.19         2.79 o                         
   9   3  11        270.80        238.77        20.16 o                         
  10   3  11         12.10         12.48         3.88 o                         
  11   3  11        111.70         89.61        16.99 o                         
 -20   4  11         37.31         36.05         5.32 o                         
 -19   4  11          4.28          4.90         1.94 o                         
 -18   4  11         94.10         75.76         4.79 o                         
 -17   4  11          1.51          0.39         2.39 o                         
 -16   4  11         71.60         68.13         8.24 o                         
 -15   4  11          5.12          8.20         3.12 o                         
 -14   4  11        290.46        298.78        12.02 o                         
 -13   4  11        102.02         91.54         8.89 o                         
 -12   4  11        289.52        281.60        16.90 o                         
 -11   4  11         16.15         23.66         6.19 o                         
 -10   4  11        491.19        475.77        18.29 o                         
  -9   4  11         71.87         70.46         4.38 o                         
  -8   4  11          0.83          2.36         2.32 o                         
  -7   4  11          1.53          0.91         2.67 o                         
  -6   4  11          0.63          0.82         3.92 o                         
  -5   4  11         89.37         70.27         6.58 o                         
  -4   4  11        111.56        107.94         8.80 o                         
  -3   4  11        416.36        404.41        17.65 o                         
  -2   4  11        258.42        267.44        11.12 o                         
  -1   4  11         10.34          5.48         3.08 o                         
   0   4  11        323.25        365.12        17.32 o                         
   1   4  11          0.20          3.56         2.55 o                         
   2   4  11        572.87        618.62        24.11 o                         
   3   4  11         12.44         12.32         3.04 o                         
   4   4  11          0.92         -2.30         2.71 o                         
   5   4  11         41.59         38.56         8.02 o                         
   6   4  11          0.39          4.70         3.67 o                         
   7   4  11         13.72         16.13         4.85 o                         
   8   4  11          5.48          6.20         2.45 o                         
   9   4  11          0.02          0.50         1.75 o                         
  10   4  11         22.17         23.80         5.04 o                         
 -18   5  11          1.22          2.91         3.47 o                         
 -17   5  11         10.32          9.02         2.50 o                         
 -16   5  11        145.03        129.22         8.75 o                         
 -15   5  11        589.17        644.04        17.54 o                         
 -14   5  11        316.96        342.29        11.81 o                         
 -13   5  11         31.16         37.87         4.10 o                         
 -12   5  11         67.91         69.20         5.89 o                         
 -11   5  11          4.92          2.49         1.86 o                         
 -10   5  11         19.93         22.68         3.42 o                         
  -9   5  11         65.26         50.12         3.89 o                         
  -8   5  11         43.52         37.85         3.17 o                         
  -7   5  11        158.90        164.67         8.25 o                         
  -6   5  11        215.90        228.95         9.87 o                         
  -5   5  11         67.84         66.53         5.44 o                         
  -4   5  11        855.45        844.78        19.87 o                         
  -3   5  11        494.75        493.35        13.60 o                         
  -2   5  11          2.18         -0.62         2.15 o                         
  -1   5  11         65.03         73.44         5.28 o                         
   0   5  11         64.78         65.20         6.54 o                         
   1   5  11          3.76          3.14         2.57 o                         
   2   5  11          0.22         -0.69         1.81 o                         
   3   5  11          6.53          3.80         2.11 o                         
   4   5  11         85.59         87.25         5.03 o                         
   5   5  11        417.28        430.29        12.25 o                         
   6   5  11          1.63          3.93         2.29 o                         
   7   5  11          3.81         11.88         3.19 o                         
   8   5  11          7.72          5.41         3.00 o                         
 -13   6  11         35.25         24.27         4.44 o                         
 -12   6  11         31.90         28.15         5.27 o                         
 -11   6  11         65.05         57.59         9.61 o                         
 -10   6  11         25.22         23.03         3.50 o                         
  -9   6  11        173.90        160.38         9.02 o                         
  -8   6  11          3.56          6.76         2.37 o                         
  -7   6  11        571.12        574.36        13.96 o                         
  -6   6  11         22.59         27.21         2.95 o                         
  -5   6  11        120.22        108.77         6.66 o                         
  -4   6  11         33.88         33.95         3.47 o                         
  -3   6  11          9.11          6.92         2.86 o                         
  -2   6  11         16.27         23.55         3.01 o                         
  -1   6  11         18.75         16.67         4.01 o                         
   0   6  11        135.21        137.49         6.10 o                         
   1   6  11         88.02         93.30         4.77 o                         
   2   6  11          0.03          0.38         1.39 o                         
   3   6  11        101.93        103.33         5.99 o                         
  -9   7  11        108.54         94.91         6.38 o                         
  -8   7  11          3.30          7.72         2.87 o                         
  -7   7  11         40.38         39.71         5.27 o                         
  -6   7  11        366.36        378.60        18.23 o                         
  -5   7  11        128.50        129.96         9.39 o                         
  -4   7  11          9.39          4.16         3.84 o                         
  -3   7  11          0.01          0.53         1.85 o                         
  -2   7  11          0.28          0.69         2.15 o                         
  -1   7  11         12.40         18.33         2.60 o                         
   0   7  11         29.94         25.01         3.47 o                         
 -23   0  12         17.05         22.37         5.36 o                         
 -22   0  12         40.76         50.17         3.78 o                         
 -21   0  12        560.54        613.74        26.21 o                         
 -20   0  12        454.32        495.77        18.34 o                         
 -19   0  12         17.89         23.41         4.10 o                         
 -18   0  12         39.96         57.40         6.69 o                         
 -17   0  12        236.03        252.51        11.28 o                         
 -16   0  12          2.03          3.13         4.32 o                         
 -15   0  12       1502.13       1511.03        32.76 o                         
 -14   0  12       1449.70       1538.02        33.29 o                         
 -13   0  12        578.30        624.03        16.13 o                         
 -12   0  12         77.89         70.70         5.42 o                         
 -11   0  12        166.51        150.53         7.59 o                         
 -10   0  12          2.93          1.49         2.40 o                         
  -9   0  12          0.38          2.74         2.70 o                         
  -8   0  12       1019.83       1057.68        24.50 o                         
  -7   0  12        474.77        475.28        14.09 o                         
  -6   0  12        384.19        404.96        14.99 o                         
  -5   0  12        314.33        290.35         9.49 o                         
  -4   0  12         77.02         64.90         6.39 o                         
  -3   0  12        286.44        287.91         9.44 o                         
  -2   0  12       1108.21       1089.64        22.52 o                         
  -1   0  12        145.13        123.90         6.18 o                         
   0   0  12        331.32        322.00        10.24 o                         
   1   0  12         69.03         65.54         4.83 o                         
   2   0  12         45.98         53.44         4.46 o                         
   3   0  12        580.23        616.38        17.46 o                         
   4   0  12       1781.90       2025.36        58.68 o                         
   5   0  12         12.08         17.76         4.75 o                         
   6   0  12          3.85         -0.08         2.58 o                         
   7   0  12        451.20        464.20        15.06 o                         
   8   0  12          0.41          2.83         2.74 o                         
   9   0  12         10.20         13.36         4.61 o                         
  10   0  12         54.79         76.46         4.79 o                         
  11   0  12         15.15         22.17         4.55 o                         
  12   0  12         29.31         29.07         4.62 o                         
 -23   1  12          1.09         -2.43         2.43 o                         
 -22   1  12        104.42         95.58         4.19 o                         
 -21   1  12          9.99          8.26         1.69 o                         
 -20   1  12        254.96        279.29         7.28 o                         
 -19   1  12        172.53        171.10         5.32 o                         
 -18   1  12        189.58        181.86         6.81 o                         
 -17   1  12        320.48        314.44         8.15 o                         
 -16   1  12        143.61        148.11         7.55 o                         
 -15   1  12         82.32         84.81         6.54 o                         
 -14   1  12        176.63        168.71         6.00 o                         
 -13   1  12         14.48         10.25         2.01 o                         
 -12   1  12        374.85        373.40         7.73 o                         
 -11   1  12        188.53        196.89         5.05 o                         
 -10   1  12          2.21          1.80         1.42 o                         
  -9   1  12          6.95          8.22         1.64 o                         
  -8   1  12       1857.18       2010.55        26.97 o                         
  -7   1  12         24.35         16.84         2.34 o                         
  -6   1  12       1745.09       1797.41        24.44 o                         
  -5   1  12       1283.06       1286.87        16.95 o                         
  -4   1  12         18.20         18.31         2.08 o                         
  -3   1  12        542.02        518.81        10.82 o                         
  -2   1  12       1061.47       1060.89        14.87 o                         
  -1   1  12        309.59        313.47         6.42 o                         
   0   1  12         52.11         54.14         3.08 o                         
   1   1  12         24.52         18.42         2.21 o                         
   2   1  12          0.07         -1.48         1.75 o                         
   3   1  12        308.35        288.73         7.68 o                         
   4   1  12        588.18        595.60        16.69 o                         
   5   1  12         52.57         39.92         3.53 o                         
   6   1  12        124.29        130.07         6.50 o                         
   7   1  12        173.84        184.16         5.80 o                         
   8   1  12          2.66          0.99         1.64 o                         
   9   1  12         47.16         57.90         3.64 o                         
  10   1  12         25.88         25.88         2.07 o                         
  11   1  12          9.94         10.12         2.16 o                         
 -22   2  12         61.90         48.40         5.04 o                         
 -21   2  12         11.15          6.45         1.59 o                         
 -20   2  12         51.60         59.33         2.34 o                         
 -19   2  12          5.10          4.18         1.36 o                         
 -18   2  12          1.98          3.77         1.52 o                         
 -17   2  12         15.65         10.17         2.06 o                         
 -16   2  12         65.16         76.38         3.63 o                         
 -15   2  12          7.16          6.43         2.11 o                         
 -14   2  12         36.16         30.64         3.88 o                         
 -13   2  12        248.01        233.44         5.58 o                         
 -12   2  12        148.96        145.26         4.15 o                         
 -11   2  12        909.05        909.76        13.17 o                         
 -10   2  12       1652.04       1720.82        21.43 o                         
  -9   2  12         15.80         13.22         1.80 o                         
  -8   2  12          6.97          2.36         1.70 o                         
  -7   2  12        300.60        296.96         7.01 o                         
  -6   2  12         11.08          4.83         1.97 o                         
  -5   2  12          3.24          3.14         2.07 o                         
  -4   2  12        285.20        276.42         5.79 o                         
  -3   2  12         31.62         33.83         2.22 o                         
  -2   2  12         32.32         34.14         2.21 o                         
  -1   2  12        208.49        207.92         4.79 o                         
   0   2  12        347.09        346.10         6.43 o                         
   1   2  12        665.48        647.87        10.33 o                         
   2   2  12          3.48          1.77         1.60 o                         
   3   2  12        425.43        434.51        13.42 o                         
   4   2  12         93.80        103.99         5.00 o                         
   5   2  12        247.97        250.36         8.38 o                         
   6   2  12          1.22          0.21         1.83 o                         
   7   2  12         42.37         49.24         3.05 o                         
   8   2  12          0.72         -2.00         2.00 o                         
   9   2  12          0.07         -0.92         1.33 o                         
  10   2  12          3.83          5.19         1.52 o                         
  11   2  12         65.64         73.36         6.15 o                         
 -20   3  12         81.46         74.53         4.11 o                         
 -19   3  12         33.14         35.05         3.78 o                         
 -18   3  12         38.83         39.12         3.89 o                         
 -17   3  12         30.95         32.98         2.58 o                         
 -16   3  12        314.16        339.98         7.93 o                         
 -15   3  12          0.35         -0.15         2.14 o                         
 -14   3  12        458.55        455.47         9.69 o                         
 -13   3  12          7.52          7.13         2.69 o                         
 -12   3  12        148.34        130.14         9.96 o                         
 -11   3  12          0.30         -1.93         2.35 o                         
 -10   3  12          6.24          4.73         2.07 o                         
  -9   3  12       1907.99       1962.39        34.97 o                         
  -8   3  12          8.27          5.45         2.23 o                         
  -7   3  12         38.21         32.07         3.47 o                         
  -6   3  12        196.73        174.33         6.96 o                         
  -5   3  12        657.35        635.41        20.00 o                         
  -4   3  12          5.68          3.31         2.50 o                         
  -3   3  12          2.58          0.18         2.18 o                         
  -2   3  12         70.99         69.94         4.87 o                         
  -1   3  12        423.91        368.18        10.37 o                         
   0   3  12         47.20         38.70         3.36 o                         
   1   3  12         51.88         40.37         3.34 o                         
   2   3  12          0.97          3.37         2.34 o                         
   3   3  12          1.23         -0.40         1.86 o                         
   4   3  12         13.30         16.09         1.96 o                         
   5   3  12        211.16        199.99         5.70 o                         
   6   3  12         95.64         92.54         5.41 o                         
   7   3  12        272.34        273.39        11.57 o                         
   8   3  12         39.17         44.79         6.29 o                         
   9   3  12         93.37        101.33         8.23 o                         
  10   3  12          1.90          2.36         4.07 o                         
 -19   4  12          0.66          3.25         2.34 o                         
 -18   4  12          0.52         -1.94         1.94 o                         
 -17   4  12         45.57         54.57         4.25 o                         
 -16   4  12          5.52          4.96         2.58 o                         
 -15   4  12         72.90         69.71         5.36 o                         
 -14   4  12        135.67        130.15         7.34 o                         
 -13   4  12        271.30        259.09        13.06 o                         
 -12   4  12         55.44         62.08         5.48 o                         
 -11   4  12          0.11         -0.49         2.63 o                         
 -10   4  12          0.02         -1.87         2.98 o                         
  -9   4  12          1.08          4.21         4.76 o                         
  -8   4  12        212.31        208.64        11.03 o                         
  -7   4  12         24.05         22.18         5.71 o                         
  -6   4  12        190.88        213.41        11.27 o                         
  -5   4  12         58.79         40.44         8.32 o                         
  -4   4  12        319.73        259.43        18.82 o                         
  -3   4  12         28.58         36.38         6.10 o                         
  -2   4  12        300.97        289.84        13.86 o                         
  -1   4  12        334.52        331.07        12.10 o                         
   0   4  12         94.39         81.92         5.74 o                         
   1   4  12         68.92         54.73         8.32 o                         
   2   4  12          2.90         -1.29         4.48 o                         
   3   4  12        125.16        157.28         9.15 o                         
   4   4  12          8.59          9.51         2.95 o                         
   5   4  12          3.87          3.89         2.80 o                         
   6   4  12         47.73         38.23         6.19 o                         
   7   4  12        260.55        270.45        15.31 o                         
   8   4  12        211.85        203.62        16.37 o                         
 -16   5  12         15.83         18.62         2.95 o                         
 -15   5  12        219.99        227.43        10.18 o                         
 -14   5  12          0.08          2.01         3.84 o                         
 -13   5  12        186.73        190.77         9.92 o                         
 -12   5  12          0.54         -0.93         2.12 o                         
 -11   5  12          0.32          0.17         2.22 o                         
 -10   5  12         53.23         59.07         7.52 o                         
  -9   5  12         17.18         18.58         3.61 o                         
  -8   5  12          0.39          1.80         3.17 o                         
  -7   5  12        140.90        151.20         8.94 o                         
  -6   5  12         21.74         25.53         4.21 o                         
  -5   5  12        138.66        130.15         8.33 o                         
  -4   5  12        263.64        267.99        12.23 o                         
  -3   5  12        148.67        148.65        16.16 o                         
  -2   5  12         59.99         51.13         4.13 o                         
  -1   5  12        128.96        121.55         6.12 o                         
   0   5  12          6.09          3.36         1.76 o                         
   1   5  12         10.23          5.26         1.67 o                         
   2   5  12          8.50          8.30         2.07 o                         
   3   5  12         61.88         69.20         5.21 o                         
   4   5  12         25.17         29.60         3.33 o                         
   5   5  12          2.71          4.39         2.73 o                         
 -12   6  12          3.37          0.69         2.77 o                         
 -11   6  12        126.49        116.08         6.12 o                         
 -10   6  12        311.76        332.58        11.43 o                         
  -9   6  12        157.97        147.51         6.31 o                         
  -8   6  12         31.45         47.12         3.79 o                         
  -7   6  12         62.74         69.45         6.67 o                         
  -6   6  12         18.18         24.15         3.68 o                         
  -5   6  12          9.42          9.04         2.14 o                         
  -4   6  12        266.05        251.62         8.56 o                         
  -3   6  12          6.78          7.03         2.00 o                         
  -2   6  12         95.39         81.58         5.36 o                         
  -1   6  12         64.48         73.29         6.10 o                         
   0   6  12         18.37         22.33         3.03 o                         
   1   6  12          3.69          0.16         1.51 o                         
   2   6  12          9.56         12.11         4.16 o                         
  -8   7  12          0.07         -0.60         2.40 o                         
  -7   7  12        111.55        110.41         7.12 o                         
  -6   7  12         71.40         67.96         5.82 o                         
  -5   7  12        137.93        114.72         7.68 o                         
  -4   7  12         77.65         52.01         4.95 o                         
  -3   7  12          5.04          7.63         2.77 o                         
 -22   1  13          0.23         -0.27         2.79 o                         
 -21   1  13         45.63         42.40         2.25 o                         
 -20   1  13         95.90         89.87         4.44 o                         
 -19   1  13        131.34        144.71         5.10 o                         
 -18   1  13         34.59         41.42         2.83 o                         
 -17   1  13        233.22        240.37         8.00 o                         
 -16   1  13        196.66        220.84         7.37 o                         
 -15   1  13        457.67        477.31        10.65 o                         
 -14   1  13        711.67        766.55        19.54 o                         
 -13   1  13        745.47        733.09        14.36 o                         
 -12   1  13        163.92        163.33         4.92 o                         
 -11   1  13         37.50         37.45         2.61 o                         
 -10   1  13         73.83         72.67         3.55 o                         
  -9   1  13        538.50        563.56        11.28 o                         
  -8   1  13        230.44        216.81         6.07 o                         
  -7   1  13         52.91         42.29         3.01 o                         
  -6   1  13         55.23         52.93         4.54 o                         
  -5   1  13        121.75        105.43         4.14 o                         
  -4   1  13        500.46        527.69         9.77 o                         
  -3   1  13          0.10         -1.69         1.69 o                         
  -2   1  13         61.43         67.37         3.09 o                         
  -1   1  13        213.07        205.50         5.64 o                         
   0   1  13         36.11         33.77         2.64 o                         
   1   1  13          2.84          3.19         3.09 o                         
   2   1  13         12.96         13.38         3.37 o                         
   3   1  13        254.52        265.34         8.21 o                         
   4   1  13        217.05        235.64        13.08 o                         
   5   1  13          7.46         10.67         2.15 o                         
   6   1  13          3.27          3.59         1.78 o                         
   7   1  13         46.24         46.53         2.79 o                         
   8   1  13         48.16         49.20         2.51 o                         
   9   1  13         41.81         41.73         2.40 o                         
  10   1  13         60.41         56.01         4.26 o                         
 -21   2  13          7.65          3.31         1.81 o                         
 -20   2  13          0.88          0.85         1.09 o                         
 -19   2  13         15.27         10.16         1.34 o                         
 -18   2  13          3.55          2.12         1.31 o                         
 -17   2  13         22.11         20.01         1.89 o                         
 -16   2  13        181.67        177.29         4.92 o                         
 -15   2  13          7.88          7.69         2.07 o                         
 -14   2  13         95.77        105.51         4.19 o                         
 -13   2  13         80.08         90.71         5.82 o                         
 -12   2  13        792.05        804.48        19.93 o                         
 -11   2  13       1723.66       1802.09        22.25 o                         
 -10   2  13        206.00        190.91         5.22 o                         
  -9   2  13          4.19          5.09         1.73 o                         
  -8   2  13          7.64          5.00         2.06 o                         
  -7   2  13         32.65         28.47         2.53 o                         
  -6   2  13         46.24         48.83         2.82 o                         
  -5   2  13         32.10         29.09         2.31 o                         
  -4   2  13        278.26        259.71         5.90 o                         
  -3   2  13        328.90        338.03         7.18 o                         
  -2   2  13        279.16        282.51         6.19 o                         
  -1   2  13        420.80        426.05         9.80 o                         
   0   2  13        111.26        112.15         6.46 o                         
   1   2  13         56.73         49.64         4.03 o                         
   2   2  13         25.64         21.28         2.68 o                         
   3   2  13         80.60         80.79         5.24 o                         
   4   2  13         20.20         15.19         2.18 o                         
   5   2  13        217.66        232.33         6.28 o                         
   6   2  13         64.68         62.31         3.10 o                         
   7   2  13          7.84          4.49         1.38 o                         
   8   2  13         24.12         22.76         1.95 o                         
   9   2  13         34.63         30.60         4.44 o                         
 -20   3  13          9.42          7.95         3.65 o                         
 -19   3  13          0.03          1.04         1.63 o                         
 -18   3  13        167.39        178.61         7.33 o                         
 -17   3  13        174.85        201.65         9.46 o                         
 -16   3  13         23.11         18.67         2.15 o                         
 -15   3  13         20.09         18.57         1.77 o                         
 -14   3  13          8.41          6.16         1.60 o                         
 -13   3  13         59.63         55.30         3.38 o                         
 -12   3  13         53.10         56.45         3.54 o                         
 -11   3  13        555.83        552.39        12.07 o                         
 -10   3  13          3.20          6.96         3.30 o                         
  -9   3  13        240.87        253.97        13.01 o                         
  -8   3  13          1.95         -5.05         5.05 o                         
  -7   3  13        231.99        218.25        20.85 o                         
  -6   3  13        107.83         85.59         8.12 o                         
  -5   3  13        296.65        308.60        14.89 o                         
  -4   3  13        141.75        126.26         9.03 o                         
  -3   3  13        102.03         84.76         6.13 o                         
  -2   3  13         58.66         48.70         4.00 o                         
  -1   3  13          0.35          0.44         1.70 o                         
   0   3  13         11.92          3.00         1.95 o                         
   1   3  13        143.53        145.97         6.57 o                         
   2   3  13        314.51        316.98         7.17 o                         
   3   3  13          2.85          1.53         1.49 o                         
   4   3  13          1.35          0.04         1.77 o                         
   5   3  13        184.92        190.32        12.04 o                         
   6   3  13          8.71         14.79         4.48 o                         
   7   3  13          0.73         -0.69         3.33 o                         
 -18   4  13        134.66        126.08         9.48 o                         
 -17   4  13        119.63        125.18         5.72 o                         
 -16   4  13         82.85         84.26         7.16 o                         
 -15   4  13          9.23          8.26         3.66 o                         
 -14   4  13         34.15         36.11         4.04 o                         
 -13   4  13        275.09        260.29        10.02 o                         
 -12   4  13         35.41         34.79         3.92 o                         
 -11   4  13        191.88        239.77        17.71 o                         
 -10   4  13        281.78        259.09        18.59 o                         
  -9   4  13         37.67         44.28         8.18 o                         
  -8   4  13         12.88         12.09         4.21 o                         
  -7   4  13          0.85         -1.39         3.24 o                         
  -6   4  13         16.00          7.77         4.00 o                         
  -5   4  13        244.99        224.40        12.11 o                         
  -4   4  13        587.45        568.14        17.17 o                         
  -3   4  13         22.82         18.21         5.96 o                         
  -2   4  13        753.23        767.99        36.38 o                         
  -1   4  13         43.66         43.94         7.03 o                         
   0   4  13         20.11         24.61         3.15 o                         
   1   4  13          5.01          6.13         3.08 o                         
   2   4  13        136.77        158.30         8.62 o                         
   3   4  13          4.57          5.14         2.36 o                         
   4   4  13         66.03         69.32         4.94 o                         
   5   4  13         20.69         28.89         4.95 o                         
   6   4  13         93.16         92.04         7.63 o                         
   7   4  13          0.16         -1.11         2.96 o                         
 -15   5  13          0.29          3.56         3.56 o                         
 -14   5  13         50.85         46.79         4.31 o                         
 -13   5  13          3.14          0.04         2.18 o                         
 -12   5  13         16.77         13.77         2.32 o                         
 -11   5  13          4.19          7.38         2.42 o                         
 -10   5  13         38.42         36.31         3.62 o                         
  -9   5  13          8.23          7.43         3.17 o                         
  -8   5  13        592.57        621.82        17.41 o                         
  -7   5  13         98.71        110.33         6.28 o                         
  -6   5  13         20.37         14.55         3.08 o                         
  -5   5  13          0.21         -0.31         1.62 o                         
  -4   5  13          0.09          1.02         2.73 o                         
  -3   5  13         78.98         80.19         8.02 o                         
  -2   5  13          0.50         -0.88         2.73 o                         
  -1   5  13         46.10         53.87         4.74 o                         
   0   5  13        253.41        260.62        12.00 o                         
   1   5  13          0.90          1.40         1.68 o                         
   2   5  13         60.30         62.41         4.49 o                         
   3   5  13          7.27          5.22         3.51 o                         
 -11   6  13          1.17          0.06         1.99 o                         
 -10   6  13        159.55        139.10         6.24 o                         
  -9   6  13         13.68         11.57         2.03 o                         
  -8   6  13        130.71        130.33         6.52 o                         
  -7   6  13          0.12          0.95         3.03 o                         
  -6   6  13          0.37          1.70         2.23 o                         
  -5   6  13        112.46         99.78         5.93 o                         
  -4   6  13        150.94        143.21        18.17 o                         
  -3   6  13          4.50          1.85         2.50 o                         
  -2   6  13         68.88         65.19         4.41 o                         
  -1   6  13         41.41         31.26         5.43 o                         
   0   6  13          2.26          6.98         3.74 o                         
 -22   0  14        130.08        123.51         8.09 o                         
 -21   0  14        256.84        265.83        27.01 o                         
 -20   0  14          3.47          1.49         1.53 o                         
 -19   0  14         61.47         76.22         4.22 o                         
 -18   0  14        499.21        524.07        13.44 o                         
 -17   0  14          1.35          1.27         1.81 o                         
 -16   0  14         24.19         24.62         3.59 o                         
 -15   0  14        417.21        431.69        15.97 o                         
 -14   0  14          3.49         -0.89         3.59 o                         
 -13   0  14       1093.53       1151.98        30.42 o                         
 -12   0  14       1076.42       1208.13        55.01 o                         
 -11   0  14        116.18        119.87        13.91 o                         
 -10   0  14          5.21          5.77         2.94 o                         
  -9   0  14        349.94        360.59        12.34 o                         
  -8   0  14         20.12         14.44         3.73 o                         
  -7   0  14       2419.12       2615.27        51.24 o                         
  -6   0  14        709.14        714.20        18.92 o                         
  -5   0  14         10.69          8.93         3.89 o                         
  -4   0  14        162.50        181.66         7.63 o                         
  -3   0  14         50.57         51.74         4.35 o                         
  -2   0  14          8.60          9.25         4.33 o                         
  -1   0  14         89.90        102.02        33.26 o                         
   0   0  14        107.40        122.12         7.91 o                         
   1   0  14        225.18        256.84        14.27 o                         
   2   0  14        199.64        207.00        12.23 o                         
   3   0  14         46.83         48.68         6.09 o                         
   4   0  14          1.46          7.19         3.01 o                         
   5   0  14        382.89        404.11        16.76 o                         
   6   0  14         95.74         80.13         5.33 o                         
   7   0  14         50.54         57.11         4.12 o                         
   8   0  14          1.84          8.25         3.44 o                         
 -21   1  14         49.20         38.93         4.20 o                         
 -20   1  14          0.70         -0.81         1.29 o                         
 -19   1  14        134.51        128.28         3.75 o                         
 -18   1  14         60.13         64.35         3.22 o                         
 -17   1  14         33.12         40.68         2.68 o                         
 -16   1  14         68.57         73.58         3.72 o                         
 -15   1  14          0.34         -0.02         2.10 o                         
 -14   1  14          1.64          0.06         2.48 o                         
 -13   1  14         66.22         59.78         3.79 o                         
 -12   1  14          7.98          5.49         2.59 o                         
 -11   1  14          2.55         -4.10         4.71 o                         
 -10   1  14          0.73         -3.32         4.46 o                         
  -9   1  14        405.79        395.35         9.12 o                         
  -8   1  14         11.75          2.50         2.88 o                         
  -7   1  14        235.23        223.27         7.54 o                         
  -6   1  14        532.81        530.89        15.37 o                         
  -5   1  14        170.92        177.67         5.60 o                         
  -4   1  14        132.81        130.10         5.37 o                         
  -3   1  14          0.24          1.92         3.01 o                         
  -2   1  14         44.75         46.18         4.60 o                         
  -1   1  14          3.47          3.27         3.72 o                         
   0   1  14          2.66         -2.32         2.82 o                         
   1   1  14          9.23          8.84         2.48 o                         
   2   1  14          0.34          0.69         2.64 o                         
   3   1  14          0.02         -0.87         2.07 o                         
   4   1  14         56.56         56.48         3.19 o                         
   5   1  14        110.94        114.31         4.57 o                         
   6   1  14          2.78          3.07         1.46 o                         
   7   1  14         63.01         59.71         2.85 o                         
   8   1  14          0.21         -1.36         3.20 o                         
 -20   2  14          0.92         -0.23         1.70 o                         
 -19   2  14          0.25          1.50         0.98 o                         
 -18   2  14          0.62         -0.58         1.25 o                         
 -17   2  14         45.47         43.84         2.28 o                         
 -16   2  14        507.32        533.42         9.13 o                         
 -15   2  14        259.53        279.16         7.23 o                         
 -14   2  14         26.55         26.79         2.94 o                         
 -13   2  14         47.74         44.48         3.62 o                         
 -12   2  14          6.87          4.86         1.90 o                         
 -11   2  14         10.69         11.20         2.43 o                         
 -10   2  14        168.70        174.91         7.75 o                         
  -9   2  14        123.19        123.40         9.53 o                         
  -8   2  14          8.48          6.85         4.25 o                         
  -7   2  14         17.52         17.25         8.27 o                         
  -6   2  14         42.60         30.55         9.71 o                         
  -5   2  14         15.19         17.37         6.98 o                         
  -4   2  14        412.13        400.68        25.62 o                         
  -3   2  14          0.56         -0.71         2.21 o                         
  -2   2  14         19.32         12.22         2.11 o                         
  -1   2  14        127.32        147.07         5.79 o                         
   0   2  14         35.86         28.15         3.55 o                         
   1   2  14          2.44          4.71         2.08 o                         
   2   2  14          8.34          6.91         2.20 o                         
   3   2  14        217.71        240.78         9.08 o                         
   4   2  14        313.81        350.82         7.62 o                         
   5   2  14         55.23         51.69         2.58 o                         
   6   2  14        109.34        109.53         4.88 o                         
   7   2  14          4.80          2.50         3.42 o                         
 -19   3  14          2.09          6.70         4.07 o                         
 -18   3  14         75.51         74.97         6.19 o                         
 -17   3  14          0.18         -0.92         2.35 o                         
 -16   3  14          3.30          4.45         2.20 o                         
 -15   3  14          2.69          0.81         1.79 o                         
 -14   3  14          0.15         -1.21         1.73 o                         
 -13   3  14          0.61         -0.38         1.52 o                         
 -12   3  14          3.06          2.86         1.52 o                         
 -11   3  14          0.17         -1.34         1.68 o                         
 -10   3  14        174.54        168.25         6.20 o                         
  -9   3  14          0.17          0.73         1.81 o                         
  -8   3  14         80.45         85.69         5.89 o                         
  -7   3  14        248.79        255.62        12.27 o                         
  -6   3  14          0.05         -0.50         2.34 o                         
  -5   3  14         24.21         20.53         2.92 o                         
  -4   3  14        162.66        163.72         6.95 o                         
  -3   3  14         99.33         84.18         5.97 o                         
  -2   3  14        293.32        272.92        12.96 o                         
  -1   3  14         47.04         38.16         2.69 o                         
   0   3  14        197.40        196.09         6.34 o                         
   1   3  14         33.67         20.76         3.09 o                         
   2   3  14          2.78          3.43         1.59 o                         
   3   3  14         14.23          8.73         3.77 o                         
   4   3  14          2.37          4.25         3.42 o                         
   5   3  14        113.29        117.80         9.29 o                         
   6   3  14         11.58          7.21         3.97 o                         
 -17   4  14         32.27         26.53         4.95 o                         
 -16   4  14        121.90        160.70        13.66 o                         
 -15   4  14          5.30          6.56         2.45 o                         
 -14   4  14         21.43         17.03         3.54 o                         
 -13   4  14         91.94         93.01         5.28 o                         
 -12   4  14          4.14          4.68         2.32 o                         
 -11   4  14          8.64         10.77         2.88 o                         
 -10   4  14         92.59        100.05        11.28 o                         
  -9   4  14         67.16         67.40         6.32 o                         
  -8   4  14         55.60         55.10         5.84 o                         
  -7   4  14         17.69         15.90         3.78 o                         
  -6   4  14          6.39         -2.11         3.09 o                         
  -5   4  14         38.77         37.92         3.97 o                         
  -4   4  14          1.17          0.82         1.90 o                         
  -3   4  14          0.57         -0.40         2.10 o                         
  -2   4  14         49.56         47.07         3.86 o                         
  -1   4  14         48.89         41.04         3.53 o                         
   0   4  14         41.08         23.94         3.18 o                         
   1   4  14         69.10         87.33         5.77 o                         
   2   4  14        304.59        262.36        10.20 o                         
   3   4  14         69.98         63.88         6.56 o                         
   4   4  14          3.42         -2.82         3.56 o                         
 -14   5  14         27.33         29.41         3.44 o                         
 -13   5  14          8.69          3.12         3.30 o                         
 -12   5  14        108.29        117.76         6.62 o                         
 -11   5  14          4.69          0.79         1.88 o                         
 -10   5  14        127.75        139.53         6.11 o                         
  -9   5  14          1.70          5.94         2.15 o                         
  -8   5  14          5.00          3.27         2.08 o                         
  -7   5  14        191.33        183.40         7.39 o                         
  -6   5  14          5.26          1.65         2.54 o                         
  -5   5  14         22.57         19.56         3.36 o                         
  -4   5  14        133.67        140.63         7.40 o                         
  -3   5  14         26.94         31.21         4.18 o                         
  -2   5  14         42.91         40.53         3.74 o                         
  -1   5  14         21.92         12.36         2.44 o                         
   0   5  14         55.39         80.71         7.12 o                         
   1   5  14         17.26         15.07         3.84 o                         
  -9   6  14          3.40          3.79         2.12 o                         
  -8   6  14          5.88          4.80         2.43 o                         
  -7   6  14        285.34        254.42         8.90 o                         
  -6   6  14        143.77        147.64         6.42 o                         
  -5   6  14        141.72        129.80         5.80 o                         
  -4   6  14        207.14        179.33        22.62 o                         
  -3   6  14         11.77         10.17         3.19 o                         
 -20   1  15         34.33         32.61         3.97 o                         
 -19   1  15         22.76         22.49         1.74 o                         
 -18   1  15         27.19         30.47         2.31 o                         
 -17   1  15         77.59         75.66         3.08 o                         
 -16   1  15         25.23         30.32         2.41 o                         
 -15   1  15          0.20         -1.00         1.67 o                         
 -14   1  15         53.14         51.93         3.69 o                         
 -13   1  15          7.29          5.61         2.30 o                         
 -12   1  15        151.32        168.06         6.54 o                         
 -11   1  15       1719.69       1877.98        38.18 o                         
 -10   1  15        135.44        145.52         7.35 o                         
  -9   1  15          8.61          5.60         3.35 o                         
  -8   1  15         12.26          7.23         3.34 o                         
  -7   1  15          0.09         -2.70         3.06 o                         
  -6   1  15         29.29         32.99         5.72 o                         
  -5   1  15        214.83        231.60         9.32 o                         
  -4   1  15        104.10        102.51         6.14 o                         
  -3   1  15          0.63          0.11         2.07 o                         
  -2   1  15         62.19         66.20         4.95 o                         
  -1   1  15         49.88         55.54         4.77 o                         
   0   1  15         14.09         12.07         2.35 o                         
   1   1  15          1.89          0.87         2.01 o                         
   2   1  15        326.19        375.13         9.02 o                         
   3   1  15          4.06          1.83         1.36 o                         
   4   1  15         86.95         86.93         3.25 o                         
   5   1  15         17.18         21.10         1.87 o                         
   6   1  15        262.82        253.13         9.62 o                         
 -19   2  15          0.30         -0.51         2.96 o                         
 -18   2  15        202.48        202.31         6.93 o                         
 -17   2  15         52.79         51.29         2.33 o                         
 -16   2  15          6.56          5.97         1.52 o                         
 -15   2  15         28.12         20.77         1.80 o                         
 -14   2  15          5.54          2.05         1.73 o                         
 -13   2  15         18.65         23.14         2.26 o                         
 -12   2  15        101.32        101.57         4.14 o                         
 -11   2  15         78.41         76.50         4.36 o                         
 -10   2  15        249.87        258.39        10.44 o                         
  -9   2  15        276.43        276.08        10.88 o                         
  -8   2  15        103.16        102.69         6.49 o                         
  -7   2  15         42.37         26.51         7.83 o                         
  -6   2  15         36.33         25.17         4.80 o                         
  -5   2  15          7.73          9.60         3.71 o                         
  -4   2  15         14.60         18.03         3.23 o                         
  -3   2  15         26.34         27.64         3.13 o                         
  -2   2  15         11.73          9.66         2.12 o                         
  -1   2  15          4.27          3.21         1.83 o                         
   0   2  15          0.00         -2.23         2.23 o                         
   1   2  15          9.17          4.39         1.81 o                         
   2   2  15          9.13          9.70         1.63 o                         
   3   2  15        106.78        115.57         3.64 o                         
   4   2  15          8.23          9.50         1.58 o                         
   5   2  15         70.94         64.76         6.15 o                         
 -17   3  15         60.90         57.79         4.61 o                         
 -16   3  15          2.12          4.88         2.39 o                         
 -15   3  15        176.63        189.08         9.32 o                         
 -14   3  15        532.64        553.30        16.76 o                         
 -13   3  15         73.16         65.99         4.45 o                         
 -12   3  15          9.07         11.47         1.89 o                         
 -11   3  15        109.55         99.14         4.44 o                         
 -10   3  15         20.63         23.08         2.42 o                         
  -9   3  15         38.65         31.91         2.33 o                         
  -8   3  15         51.77         48.49         3.48 o                         
  -7   3  15        150.72        144.50         4.98 o                         
  -6   3  15          3.91          2.62         1.84 o                         
  -5   3  15         29.55         29.70         2.23 o                         
  -4   3  15         42.69         47.77         3.48 o                         
  -3   3  15        220.75        198.45         6.86 o                         
  -2   3  15        375.85        357.71         9.63 o                         
  -1   3  15         59.44         51.17         3.22 o                         
   0   3  15         46.11         41.15         3.35 o                         
   1   3  15         12.95         11.51         4.11 o                         
   2   3  15         84.37        100.27         8.69 o                         
   3   3  15         37.99         44.51         5.78 o                         
 -15   4  15         15.32         11.65         4.58 o                         
 -14   4  15         43.00         38.29         3.93 o                         
 -13   4  15        231.67        224.82         7.69 o                         
 -12   4  15         56.80         51.15         3.70 o                         
 -11   4  15         98.85         86.21         7.35 o                         
 -10   4  15          0.18         -2.09         2.09 o                         
  -9   4  15         43.89         32.13         4.09 o                         
  -8   4  15         68.16         83.43         6.16 o                         
  -7   4  15          7.01          9.98         2.37 o                         
  -6   4  15         42.79         38.73         4.36 o                         
  -5   4  15         21.24         21.36         3.51 o                         
  -4   4  15         18.90         14.72         3.01 o                         
  -3   4  15         23.72         20.85         3.11 o                         
  -2   4  15         81.36         85.15         4.47 o                         
  -1   4  15        105.77         92.47         7.57 o                         
   0   4  15         18.48         24.58         4.95 o                         
   1   4  15         64.11         42.11         4.07 o                         
 -13   5  15          0.47          2.45         2.68 o                         
 -12   5  15        346.25        304.63        41.94 o                         
 -11   5  15        273.10        290.48         8.33 o                         
 -10   5  15          7.33          9.19         2.85 o                         
  -9   5  15        164.53        200.37         6.87 o                         
  -8   5  15         27.67         28.70         6.86 o                         
  -7   5  15         18.15         19.01         3.26 o                         
  -6   5  15         20.28         16.01         2.99 o                         
  -5   5  15        132.20        118.37         6.04 o                         
  -4   5  15        148.40        160.91         6.97 o                         
  -3   5  15         39.03         31.83         4.67 o                         
  -2   5  15         43.70         46.46         5.22 o                         
  -1   5  15          4.16          7.90         2.91 o                         
 -20   0  16         55.14         66.20         5.69 o                         
 -19   0  16        135.34        139.45         9.85 o                         
 -18   0  16         25.69         17.98         2.67 o                         
 -17   0  16         53.52         73.69         4.99 o                         
 -16   0  16         63.07         53.83         8.87 o                         
 -15   0  16          6.44          3.12         2.57 o                         
 -14   0  16        264.10        277.07        10.71 o                         
 -13   0  16        225.59        229.18         9.85 o                         
 -12   0  16        419.27        447.35        14.81 o                         
 -11   0  16         84.45        102.11         8.25 o                         
 -10   0  16        397.30        428.00        25.90 o                         
  -9   0  16         29.57         28.29         7.21 o                         
  -8   0  16          8.79         18.49         7.26 o                         
  -7   0  16       1019.34       1164.23        51.63 o                         
  -6   0  16         50.37         41.00         8.23 o                         
  -5   0  16        330.03        344.25        15.97 o                         
  -4   0  16         39.85         52.79         6.68 o                         
  -3   0  16        144.79        160.27        10.06 o                         
  -2   0  16         10.95         22.78         4.65 o                         
  -1   0  16          0.03         -1.81         3.05 o                         
   0   0  16        205.68        208.50         8.76 o                         
   1   0  16        434.77        468.05        14.04 o                         
   2   0  16        103.37        102.29         5.92 o                         
   3   0  16        193.92        218.54         7.84 o                         
   4   0  16          8.84          5.87         4.39 o                         
 -19   1  16        148.71        156.62         6.96 o                         
 -18   1  16        106.86        110.95        10.40 o                         
 -17   1  16         40.63         35.37         2.46 o                         
 -16   1  16        193.19        179.45         4.44 o                         
 -15   1  16         98.53        104.86         4.22 o                         
 -14   1  16         13.28          6.56         2.00 o                         
 -13   1  16          7.70          6.45         1.90 o                         
 -12   1  16          1.95          1.08         1.96 o                         
 -11   1  16         83.74         90.45         4.70 o                         
 -10   1  16        177.72        177.59         9.35 o                         
  -9   1  16         25.87         22.22         3.62 o                         
  -8   1  16         94.48         92.13         5.65 o                         
  -7   1  16          5.60         -1.83         3.19 o                         
  -6   1  16        154.51        174.61         7.58 o                         
  -5   1  16         42.47         38.61         3.95 o                         
  -4   1  16          2.31          0.78         2.54 o                         
  -3   1  16         28.81         42.01         4.84 o                         
  -2   1  16        106.35        125.38         5.23 o                         
  -1   1  16        143.63        163.24         6.72 o                         
   0   1  16         34.49         48.12         3.69 o                         
   1   1  16         36.16         38.39         3.15 o                         
   2   1  16         80.95         83.45         3.65 o                         
   3   1  16         57.49         64.49         3.11 o                         
   4   1  16         14.07         11.52         3.10 o                         
 -17   2  16          2.25          2.11         2.05 o                         
 -16   2  16         10.54          8.93         1.54 o                         
 -15   2  16          2.67          3.94         1.14 o                         
 -14   2  16        146.43        139.72         3.98 o                         
 -13   2  16         40.09         40.88         2.39 o                         
 -12   2  16          9.71          7.25         1.57 o                         
 -11   2  16         16.61         17.51         1.94 o                         
 -10   2  16          8.51          5.80         1.63 o                         
  -9   2  16          8.67          1.58         2.32 o                         
  -8   2  16        645.05        685.96        16.55 o                         
  -7   2  16        447.41        489.46        13.09 o                         
  -6   2  16          1.43         -1.92         2.35 o                         
  -5   2  16        281.48        309.43         7.62 o                         
  -4   2  16        189.47        189.90         5.55 o                         
  -3   2  16        193.82        186.36         6.04 o                         
  -2   2  16         22.39         16.73         2.05 o                         
  -1   2  16         60.61         49.35         3.41 o                         
   0   2  16         14.71         13.75         1.96 o                         
   1   2  16          2.55          0.55         1.68 o                         
   2   2  16         11.94         10.91         2.10 o                         
 -15   3  16          3.23          1.99         3.05 o                         
 -14   3  16          7.17         10.94         2.01 o                         
 -13   3  16        280.33        277.62         9.11 o                         
 -12   3  16          4.33          4.20         2.28 o                         
 -11   3  16          7.60          9.49         2.28 o                         
 -10   3  16         34.53         35.05         5.05 o                         
  -9   3  16          0.19          0.03         2.12 o                         
  -8   3  16          0.14         -1.06         1.90 o                         
  -7   3  16         21.62         19.51         2.33 o                         
  -6   3  16          2.29          0.58         1.92 o                         
  -5   3  16         64.56         64.13         3.95 o                         
  -4   3  16        195.67        176.67         6.60 o                         
  -3   3  16         71.83         86.94         4.35 o                         
  -2   3  16         91.35         83.67         3.95 o                         
  -1   3  16         19.11         21.86         4.53 o                         
   0   3  16         72.87         74.66         7.07 o                         
   1   3  16        216.98        195.99        11.42 o                         
 -14   4  16         35.36         33.51         4.76 o                         
 -13   4  16        248.89        228.99        11.15 o                         
 -12   4  16         15.38         12.98         2.26 o                         
 -11   4  16        127.33        114.09         7.33 o                         
 -10   4  16        190.45        195.06         8.86 o                         
  -9   4  16         95.45         99.94         4.79 o                         
  -8   4  16        101.03        119.17         6.52 o                         
  -7   4  16         96.58         99.37         5.92 o                         
  -6   4  16          3.49          0.91         2.27 o                         
  -5   4  16         32.04         26.19         3.30 o                         
  -4   4  16         60.71         53.60         4.09 o                         
  -3   4  16          1.76         -0.39         1.68 o                         
  -2   4  16        237.54        188.47         9.48 o                         
  -8   5  16         41.79         37.61         2.79 o                         
  -7   5  16        151.99        142.02         7.77 o                         
 -17   1  17         57.39         65.45         9.13 o                         
 -16   1  17          4.83          6.41         2.12 o                         
 -15   1  17          2.90          3.53         1.76 o                         
 -14   1  17         83.32         91.07         3.56 o                         
 -13   1  17         88.29         86.53         3.78 o                         
 -12   1  17          0.00         -0.55         1.49 o                         
 -11   1  17         35.89         32.92         2.65 o                         
 -10   1  17         88.98         92.61         4.50 o                         
  -9   1  17         10.73          3.26         2.52 o                         
  -8   1  17        205.15        237.82         8.14 o                         
  -7   1  17         39.45         35.08         3.90 o                         
  -6   1  17          0.58         -2.09         2.58 o                         
  -5   1  17        255.12        272.88         8.65 o                         
  -4   1  17         45.31         50.23         3.06 o                         
  -3   1  17          5.66          2.34         1.53 o                         
  -2   1  17         11.54         10.22         2.13 o                         
  -1   1  17        143.04        169.14         5.91 o                         
   0   1  17          1.98          1.36         1.71 o                         
   1   1  17          4.26          4.31         3.03 o                         
 -15   2  17         33.87         30.60         4.85 o                         
 -14   2  17          0.03          0.77         1.18 o                         
 -13   2  17         28.42         24.35         2.03 o                         
 -12   2  17          0.37          1.09         1.11 o                         
 -11   2  17          0.42          1.14         1.23 o                         
 -10   2  17        177.32        179.69         5.19 o                         
  -9   2  17          0.95         -1.53         1.53 o                         
  -8   2  17         87.29         83.28         3.32 o                         
  -7   2  17         29.12         25.72         2.01 o                         
  -6   2  17         24.41         21.07         1.86 o                         
  -5   2  17          1.92          1.04         1.38 o                         
  -4   2  17         22.14         18.89         2.02 o                         
  -3   2  17        141.38        121.90         8.04 o                         
  -2   2  17         49.56         38.78         2.32 o                         
  -1   2  17         19.89         15.83         2.96 o                         
 -13   3  17         89.93         89.27         6.70 o                         
 -12   3  17         76.82         63.47         6.29 o                         
 -11   3  17         38.82         46.55         5.82 o                         
 -10   3  17         22.57         29.80         5.20 o                         
  -9   3  17        132.84        142.80         8.65 o                         
  -8   3  17         39.03         37.74         7.95 o                         
  -7   3  17        115.47        105.83        13.82 o                         
  -6   3  17         28.79         28.64         3.08 o                         
  -5   3  17         53.16         41.64         4.44 o                         
  -4   3  17         54.09         43.50         4.39 o                         
 -10   4  17        228.82        201.22         7.10 o                         
  -9   4  17         14.95         17.68         2.57 o                         
  -8   4  17         82.98         72.22         7.84 o                         
  -7   4  17         24.73         11.69         3.24 o                         
 -16   0  18        240.98        233.21        11.66 o                         
 -15   0  18          2.04          2.13         4.62 o                         
 -14   0  18          8.68          3.06         2.97 o                         
 -13   0  18         10.48         10.04         3.24 o                         
 -12   0  18        213.11        233.50         8.12 o                         
 -11   0  18        159.04        170.67         6.89 o                         
 -10   0  18        376.11        373.91        11.30 o                         
  -9   0  18          4.54          0.66         2.48 o                         
  -8   0  18        327.16        362.85        14.71 o                         
  -7   0  18         31.82         29.52         4.29 o                         
  -6   0  18          1.07          0.75         3.97 o                         
  -5   0  18        244.66        266.43        10.28 o                         
  -4   0  18        118.02        120.31         8.74 o                         
  -3   0  18          0.22          2.24         2.99 o                         
  -2   0  18         65.59         75.26         7.30 o                         
  -1   0  18          9.72          5.59         3.61 o                         
 -15   1  18         26.72         23.31         3.05 o                         
 -14   1  18          3.74          6.52         2.32 o                         
 -13   1  18         81.19         81.37         3.28 o                         
 -12   1  18         41.19         42.08         2.97 o                         
 -11   1  18          9.47          8.34         2.24 o                         
 -10   1  18         39.53         45.98         2.51 o                         
  -9   1  18         10.54          6.73         1.66 o                         
  -8   1  18         83.55         88.92         3.89 o                         
  -7   1  18         24.65         20.01         2.18 o                         
  -6   1  18        199.23        220.39         5.79 o                         
  -5   1  18          7.11          4.51         1.53 o                         
  -4   1  18        215.54        223.25         6.47 o                         
  -3   1  18         11.78         12.06         3.38 o                         
  -2   1  18         49.78         31.19         3.46 o                         
 -13   2  18         58.39         48.77         5.04 o                         
 -12   2  18        352.93        324.29        15.13 o                         
 -11   2  18         24.26         23.23         5.45 o                         
 -10   2  18        111.07         91.09         5.26 o                         
  -9   2  18          0.51         -2.48         2.48 o                         
  -8   2  18         22.55         22.68         5.27 o                         
  -7   2  18         27.84         32.24         3.33 o                         
  -6   2  18         20.10         17.71         2.61 o                         
 -10   3  18         32.25         17.38         3.00 o                         
  -9   3  18          1.38          0.97         2.45 o                         
                                                                                
