# Supplementary material for: Weak hy­dro­gen bonding in the structures of three double-acyl­ated amino­anti­pyrines
Source: Acta Crystallogr C Struct Chem. 2025 Nov 10;81(Pt 12):687–93. doi: 10.1107/S2053229625009581 (PMC12810325; doi:10.1107/S2053229625009581)
Supplement: Supplementary file 4 [file c-81-00687-1sup2.hkl]

data_1
#data_mjh230061_fa
_shelx_title ' mjh230061_fa_a.res in P2(1)/c'                                   
_shelx_refln_list_code          4                                               
_shelx_F_calc_maximum      167.19                                               
_exptl_crystal_F_000       928.00                                               
_reflns_d_resolution_high  0.7909                                               
                                                                                
loop_                                                                           
 _space_group_symop_operation_xyz                                               
 'x, y, z'                                                                      
 '-x, y+1/2, -z+1/2'                                                            
 '-x, -y, -z'                                                                   
 'x, -y-1/2, z-1/2'                                                             
                                                                                
_cell_length_a     6.2325                                                       
_cell_length_b    22.6949                                                       
_cell_length_c    16.6898                                                       
_cell_angle_alpha  90.000                                                       
_cell_angle_beta  100.739                                                       
_cell_angle_gamma  90.000                                                       
                                                                                
_shelx_F_squared_multiplier     1.000                                           
                                                                                
loop_                                                                           
 _refln_index_h                                                                 
 _refln_index_k                                                                 
 _refln_index_l                                                                 
 _refln_F_squared_calc                                                          
 _refln_F_squared_meas                                                          
 _refln_F_squared_sigma                                                         
 _refln_observed_status                                                         
   1   0   0       5409.83       4760.94        87.40 o                         
   2   0   0       3056.86       2950.67        61.86 o                         
   3   0   0        832.73        773.27        21.63 o                         
   4   0   0       3736.91       4036.84        53.18 o                         
   5   0   0        356.81        318.86         5.81 o                         
   6   0   0        337.79        300.44        16.09 o                         
   7   0   0         43.10         39.48         5.31 o                         
   1   1   0        127.07        100.65         2.01 o                         
   2   1   0       3043.95       2955.37        48.86 o                         
   3   1   0        445.99        427.80         5.29 o                         
   4   1   0       1092.53       1239.18        12.16 o                         
   5   1   0          1.51          0.62         1.20 o                         
   6   1   0         13.21         20.58         4.76 o                         
   7   1   0          1.90          1.87         2.96 o                         
   0   2   0       7603.20       6970.71       254.24 o                         
   1   2   0       2251.28       2055.72        37.85 o                         
   2   2   0       1624.89       1543.60        25.83 o                         
   3   2   0         91.04         93.99         1.87 o                         
   4   2   0        412.55        451.68         5.86 o                         
   5   2   0        168.62        152.50         2.59 o                         
   6   2   0        532.33        513.88        16.78 o                         
   7   2   0          0.01         -2.86         2.86 o                         
   1   3   0       4827.81       4563.12        83.43 o                         
   2   3   0       2800.85       2848.98        47.15 o                         
   3   3   0       1374.62       1351.22        16.34 o                         
   4   3   0          0.85         -0.65         0.97 o                         
   5   3   0        387.00        388.61         4.87 o                         
   6   3   0          0.08         -4.25         4.25 o                         
   7   3   0         82.05         78.38         4.49 o                         
   0   4   0       5278.53       4736.86       173.05 o                         
   1   4   0       2524.58       2181.15        35.90 o                         
   2   4   0       1435.59       1428.45        21.87 o                         
   3   4   0        248.42        213.48         3.50 o                         
   4   4   0         98.55        105.90         1.84 o                         
   5   4   0          0.02          2.03         1.31 o                         
   6   4   0          9.23          9.72         2.86 o                         
   7   4   0        109.57        120.47         4.18 o                         
   1   5   0          7.77         10.13         1.00 o                         
   2   5   0         11.05         13.17         1.08 o                         
   3   5   0         29.81         48.67         1.65 o                         
   4   5   0        110.84        116.48         1.88 o                         
   5   5   0         15.15         11.57         1.40 o                         
   6   5   0         95.16         98.86         4.03 o                         
   7   5   0         71.69         69.08         3.05 o                         
   0   6   0       2950.00       2738.97       100.46 o                         
   1   6   0       3819.76       3404.67        55.65 o                         
   2   6   0       4162.49       4119.87        62.91 o                         
   3   6   0        480.44        506.73         6.41 o                         
   4   6   0          2.63          2.42         0.94 o                         
   5   6   0        531.77        563.58         6.51 o                         
   6   6   0         45.10         54.35         3.64 o                         
   7   6   0        298.74        362.12        10.50 o                         
   1   7   0          0.11          4.74         0.76 o                         
   2   7   0       2881.79       2822.11        46.73 o                         
   3   7   0        682.63        703.49         8.19 o                         
   4   7   0        153.76        155.75         2.24 o                         
   5   7   0          7.54          6.98         1.52 o                         
   6   7   0          1.66          1.27         4.10 o                         
   7   7   0        216.56        243.98        10.91 o                         
   0   8   0        518.20        482.35        18.48 o                         
   1   8   0        920.50        789.50        29.01 o                         
   2   8   0       1844.93       1974.12        32.78 o                         
   3   8   0       2645.38       2738.19        28.49 o                         
   4   8   0          0.89          1.74         1.02 o                         
   5   8   0          1.65          1.34         1.53 o                         
   6   8   0          8.09         11.75         4.27 o                         
   7   8   0        126.32        160.05         7.93 o                         
   1   9   0       1742.31       1430.72        62.72 o                         
   2   9   0        222.33        189.98         5.47 o                         
   3   9   0        395.87        424.30         6.68 o                         
   4   9   0        103.63         98.13         1.93 o                         
   5   9   0        587.31        584.61        11.61 o                         
   6   9   0         60.67         49.70         3.38 o                         
   0  10   0        123.82        140.14         6.88 o                         
   1  10   0        163.87        142.72         7.35 o                         
   2  10   0       1006.99        955.05        27.27 o                         
   3  10   0          1.05          2.16         1.83 o                         
   4  10   0        676.48        677.92        11.22 o                         
   5  10   0        232.60        232.73        12.54 o                         
   6  10   0         58.42         57.64         3.38 o                         
   1  11   0        517.44        501.27        14.86 o                         
   2  11   0        187.97        146.18         5.82 o                         
   3  11   0       1016.81       1005.92        16.71 o                         
   4  11   0        372.04        396.30         7.40 o                         
   5  11   0        397.67        427.49        12.04 o                         
   6  11   0         28.31         28.13         4.87 o                         
   1  12   0        470.59        450.94        13.70 o                         
   2  12   0         82.56         68.97         3.38 o                         
   3  12   0          0.20          0.65         1.88 o                         
   4  12   0         97.63        102.61         3.62 o                         
   5  12   0        598.56        590.78        27.45 o                         
   6  12   0          4.87         10.23         2.15 o                         
   1  13   0        360.48        331.93        21.23 o                         
   2  13   0         33.59         42.23         3.06 o                         
   3  13   0         19.60         19.68         2.38 o                         
   4  13   0         20.37         15.73         2.27 o                         
   5  13   0         30.46         30.52         3.35 o                         
   6  13   0         93.16         92.25         4.76 o                         
   0  14   0         93.07         97.47         7.13 o                         
   1  14   0        562.73        533.73        16.93 o                         
   2  14   0          2.07          1.32         1.90 o                         
   3  14   0        250.61        255.01         6.71 o                         
   4  14   0        161.62        131.54         4.67 o                         
   5  14   0        292.67        328.37         9.55 o                         
   6  14   0        164.93        161.07         4.88 o                         
   1  15   0         39.30         24.39         3.98 o                         
   2  15   0        300.76        320.69         7.38 o                         
   3  15   0       1656.58       1685.73        33.45 o                         
   4  15   0          1.71          0.45         3.08 o                         
   5  15   0        196.92        226.65        12.92 o                         
   6  15   0         17.97         22.46         3.47 o                         
   0  16   0        518.71        465.05        21.08 o                         
   1  16   0        326.99        288.53        11.11 o                         
   2  16   0       1304.29       1360.83        27.38 o                         
   3  16   0        393.65        403.98        10.12 o                         
   4  16   0         27.19         27.31         3.45 o                         
   5  16   0         12.61         14.09         5.89 o                         
   6  16   0        185.42        183.76         8.73 o                         
   1  17   0        255.33        243.91         8.98 o                         
   2  17   0         24.63         23.57         3.47 o                         
   3  17   0        247.83        232.08         6.99 o                         
   4  17   0          1.21         -2.36         2.87 o                         
   5  17   0        111.15        138.81         6.87 o                         
   0  18   0        444.62        420.87        16.96 o                         
   1  18   0       1243.43       1193.21        28.65 o                         
   2  18   0         39.72         26.55         8.91 o                         
   3  18   0        112.09        111.36         4.65 o                         
   4  18   0        566.16        607.02        13.81 o                         
   5  18   0         33.33         36.41         5.11 o                         
   1  19   0        103.67        100.72         5.26 o                         
   2  19   0        279.28        316.77        22.54 o                         
   3  19   0        111.01         97.84         4.62 o                         
   4  19   0         93.27        113.33         4.66 o                         
   5  19   0         73.49         77.11         4.83 o                         
   0  20   0        793.97        769.14        26.55 o                         
   1  20   0        266.30        247.52         9.69 o                         
   2  20   0       1272.67       1295.46        54.56 o                         
   3  20   0          5.09          5.18         2.67 o                         
   4  20   0         12.92          7.14         2.61 o                         
   5  20   0          0.08          4.02         2.81 o                         
   1  21   0        350.03        342.36        13.54 o                         
   2  21   0         33.54         42.29         6.62 o                         
   3  21   0        205.32        215.18         6.02 o                         
   4  21   0          7.85          2.23         2.58 o                         
   5  21   0          7.33         11.84         5.23 o                         
   0  22   0         35.75         25.93         6.08 o                         
   1  22   0         89.54         72.16         8.62 o                         
   2  22   0         43.59         48.97         5.26 o                         
   3  22   0          2.43          3.49         2.28 o                         
   4  22   0        101.55        118.86         6.88 o                         
   1  23   0         51.09         59.25         7.79 o                         
   2  23   0          1.24         -0.42         3.21 o                         
   3  23   0          0.00          2.95         2.10 o                         
   4  23   0         13.57          8.95         5.70 o                         
   0  24   0        325.29        328.20        17.27 o                         
   1  24   0         56.12         50.57         4.08 o                         
   2  24   0          1.06         -0.01         2.93 o                         
   3  24   0          0.04         -1.21         1.89 o                         
   1  25   0          0.64         -1.89         2.65 o                         
   2  25   0          1.13         -0.17         2.25 o                         
   3  25   0          4.39          7.83         3.54 o                         
   0  26   0        193.55        239.32        12.81 o                         
   1  26   0         81.10         90.44         3.99 o                         
   2  26   0         58.52         65.92         3.48 o                         
   1  27   0         63.39         75.53         5.40 o                         
  -7   1   1          0.56          4.73         2.34 o                         
  -6   1   1          3.99          3.47         2.53 o                         
  -5   1   1        372.03        406.15         7.43 o                         
  -4   1   1         53.61         44.48         1.35 o                         
  -3   1   1        394.16        422.23         9.07 o                         
  -2   1   1       8995.58       8676.44       142.28 o                         
  -1   1   1      18597.12      19374.39       250.78 o                         
   0   1   1       1749.83       1619.16        37.06 o                         
   1   1   1      21157.46      21380.30       246.24 o                         
   2   1   1         25.56         12.63         0.93 o                         
   3   1   1       1233.83       1374.38        18.59 o                         
   4   1   1        360.61        395.43         6.26 o                         
   5   1   1        159.12        154.70         4.72 o                         
   6   1   1        242.04        261.31         7.18 o                         
   7   1   1        116.76        118.61         5.42 o                         
  -7   2   1         26.12         26.50         3.39 o                         
  -6   2   1        806.61        834.98        17.54 o                         
  -5   2   1         15.22         12.67         1.21 o                         
  -4   2   1        217.95        209.07         2.84 o                         
  -3   2   1       1427.98       1467.25        28.04 o                         
  -2   2   1        900.14        868.34        13.22 o                         
  -1   2   1       1238.67       1107.89        14.59 o                         
   0   2   1        965.01        888.09        29.21 o                         
   1   2   1        771.88        627.07         7.77 o                         
   2   2   1       2938.70       2956.16        36.30 o                         
   3   2   1        151.72        147.10         3.55 o                         
   4   2   1         90.24         95.80         1.95 o                         
   5   2   1         12.37         16.51         1.43 o                         
   6   2   1         83.60         91.66         3.36 o                         
   7   2   1         10.39          6.85         2.84 o                         
  -7   3   1         42.91         48.83         2.93 o                         
  -6   3   1         70.38         68.58         3.68 o                         
  -5   3   1         17.70         12.68         1.22 o                         
  -4   3   1        941.18        979.03         9.54 o                         
  -3   3   1        360.21        338.19         6.65 o                         
  -2   3   1       2188.09       2229.35        37.00 o                         
  -1   3   1        117.88         82.00         1.66 o                         
   0   3   1       6700.32       6212.60       160.24 o                         
   1   3   1        142.68        136.62         2.45 o                         
   2   3   1       3691.48       3512.61        45.89 o                         
   3   3   1        196.83        225.15         4.11 o                         
   4   3   1          2.39          4.74         1.01 o                         
   5   3   1          4.14          5.62         1.36 o                         
   6   3   1         25.99         27.48         2.79 o                         
   7   3   1          5.85          5.26         2.66 o                         
  -7   4   1          7.91         15.37         2.25 o                         
  -6   4   1       1265.15       1357.25        31.02 o                         
  -5   4   1          3.83          3.72         1.20 o                         
  -4   4   1        592.18        659.23         6.72 o                         
  -3   4   1       2102.42       1985.38        23.66 o                         
  -2   4   1        761.74        690.94        12.02 o                         
  -1   4   1       9879.01       9572.91       156.30 o                         
   0   4   1       2049.50       1835.46        54.46 o                         
   1   4   1         14.53         17.70         0.93 o                         
   2   4   1       3053.98       3132.42        46.73 o                         
   3   4   1       1289.05       1454.27        21.06 o                         
   4   4   1          2.27          4.89         1.04 o                         
   5   4   1         42.31         42.39         2.21 o                         
   6   4   1        137.75        151.82         5.60 o                         
   7   4   1         27.79         37.40         3.13 o                         
  -7   5   1        121.25        131.59         4.34 o                         
  -6   5   1         65.54         67.85         4.60 o                         
  -5   5   1        121.02        123.72         2.89 o                         
  -4   5   1          4.89          9.06         0.92 o                         
  -3   5   1        730.43        732.05         9.77 o                         
  -2   5   1       2507.98       2455.61        40.70 o                         
  -1   5   1       2252.15       2096.60        34.48 o                         
   0   5   1        400.43        341.83         7.22 o                         
   1   5   1        112.02         88.88         1.80 o                         
   2   5   1        761.50        755.94        11.35 o                         
   3   5   1        174.25        170.85         2.80 o                         
   4   5   1          6.98         15.93         1.10 o                         
   5   5   1         95.01        101.36         2.48 o                         
   6   5   1        135.67        134.04         4.67 o                         
   7   5   1          2.52          7.41         4.16 o                         
  -7   6   1          0.24          7.71         3.31 o                         
  -6   6   1         69.63         71.68         4.11 o                         
  -5   6   1          0.23          0.93         1.18 o                         
  -4   6   1         69.07         72.26         1.50 o                         
  -3   6   1        342.28        307.82         4.47 o                         
  -2   6   1         10.73         15.08         1.42 o                         
  -1   6   1       8623.85       8048.24       131.48 o                         
   0   6   1        185.35        176.04         4.25 o                         
   1   6   1       2887.91       2727.70        44.81 o                         
   2   6   1       1060.28       1009.88        15.55 o                         
   3   6   1          5.16          3.28         0.95 o                         
   4   6   1        208.19        220.27         3.43 o                         
   5   6   1        151.79        141.85         3.93 o                         
   6   6   1          1.28          4.05         3.85 o                         
   7   6   1         76.29         65.30         4.28 o                         
  -7   7   1         12.77         22.08         3.47 o                         
  -6   7   1          0.12          3.62         2.80 o                         
  -5   7   1        641.12        642.14        11.52 o                         
  -4   7   1         22.75         17.27         0.99 o                         
  -3   7   1       2376.16       2330.21        23.42 o                         
  -2   7   1       3130.09       2950.98        44.50 o                         
  -1   7   1         44.02         46.08         1.68 o                         
   0   7   1       2057.68       1886.48        45.87 o                         
   1   7   1        307.24        270.68         6.65 o                         
   2   7   1       3151.01       3051.45        52.49 o                         
   3   7   1       1546.51       1584.00        16.26 o                         
   4   7   1        119.47        105.52         2.55 o                         
   5   7   1        236.86        199.67         5.28 o                         
   6   7   1        115.56        130.48         8.37 o                         
   7   7   1         12.11         15.44         3.17 o                         
  -7   8   1        148.13        159.36         7.90 o                         
  -6   8   1         61.34         73.04         6.63 o                         
  -5   8   1         17.11         12.43         1.63 o                         
  -4   8   1         79.99         78.91         1.81 o                         
  -3   8   1        296.14        309.74         3.97 o                         
  -2   8   1        129.88        115.82         2.58 o                         
  -1   8   1       5418.11       4806.37        95.54 o                         
   0   8   1        160.29        125.84         3.15 o                         
   1   8   1        491.06        453.47        15.45 o                         
   2   8   1         23.47         20.35         1.67 o                         
   3   8   1          3.19          2.52         1.01 o                         
   4   8   1        175.44        180.31         3.47 o                         
   5   8   1        511.04        477.63         7.25 o                         
   6   8   1         13.57         11.26         2.48 o                         
  -7   9   1         29.96         34.03         4.10 o                         
  -6   9   1         96.03         89.75         3.16 o                         
  -5   9   1         23.90         20.74         1.90 o                         
  -4   9   1        112.49        105.96         2.84 o                         
  -3   9   1        423.80        399.18         5.95 o                         
  -2   9   1        553.60        525.93         8.06 o                         
  -1   9   1        500.34        502.08        38.94 o                         
   0   9   1         14.20         14.58         1.12 o                         
   1   9   1        557.98        443.67        30.68 o                         
   2   9   1       2128.20       2013.30        65.77 o                         
   3   9   1          1.27          2.17         1.02 o                         
   4   9   1        182.38        188.62         3.09 o                         
   5   9   1        131.31        107.27         3.48 o                         
   6   9   1          3.32          5.13         2.09 o                         
  -7  10   1         16.09         22.27         3.77 o                         
  -6  10   1         80.06         67.83         3.59 o                         
  -5  10   1       1711.26       1802.18        35.40 o                         
  -4  10   1       1274.33       1274.95        22.96 o                         
  -3  10   1         95.70         81.37         2.93 o                         
  -2  10   1          0.69          0.23         3.01 o                         
  -1  10   1         47.21         32.18         3.80 o                         
   0  10   1        127.88        140.12         4.37 o                         
   1  10   1        498.06        499.10        20.23 o                         
   2  10   1        195.17        220.47         7.75 o                         
   3  10   1         82.13         86.16         2.95 o                         
   4  10   1        207.41        232.98         6.09 o                         
   5  10   1         28.70         25.20         2.95 o                         
   6  10   1        358.63        382.85        12.20 o                         
  -6  11   1        229.46        222.82         6.81 o                         
  -5  11   1         73.43         77.34         4.01 o                         
  -4  11   1         78.46         87.23         3.66 o                         
  -3  11   1         94.19         74.21         2.67 o                         
  -2  11   1         31.29         51.82         3.30 o                         
  -1  11   1       1556.03       1662.56        44.87 o                         
   0  11   1        110.35        107.10         4.56 o                         
   1  11   1         11.50         19.20         2.45 o                         
   2  11   1        321.56        348.75        11.90 o                         
   3  11   1          0.36          1.28         1.60 o                         
   4  11   1         31.09         31.02         2.50 o                         
   5  11   1         51.05         46.99         6.94 o                         
   6  11   1          3.75          3.29         2.43 o                         
  -6  12   1         11.32         16.82         2.32 o                         
  -5  12   1        328.04        373.26        13.61 o                         
  -4  12   1        309.75        307.43         6.65 o                         
  -3  12   1         52.25         52.72         2.47 o                         
  -2  12   1        679.43        621.78        12.00 o                         
  -1  12   1       1293.89       1216.71        33.48 o                         
   0  12   1       4139.31       3801.19        81.09 o                         
   1  12   1        365.69        390.13         8.83 o                         
   2  12   1        867.70        835.86        19.95 o                         
   3  12   1        121.89        114.14         3.09 o                         
   4  12   1         71.78         58.41         2.95 o                         
   5  12   1         51.22         47.72         4.61 o                         
   6  12   1         28.61         28.73         2.46 o                         
  -6  13   1          0.39          0.46         1.96 o                         
  -5  13   1        258.64        249.74         7.12 o                         
  -4  13   1         64.42         65.31         2.87 o                         
  -3  13   1        528.13        497.36        10.17 o                         
  -2  13   1        332.87        330.58         7.41 o                         
  -1  13   1        160.86        170.43         6.60 o                         
   0  13   1        175.51        204.99         7.78 o                         
   1  13   1          3.48          5.30         2.65 o                         
   2  13   1         76.81         75.90         4.17 o                         
   3  13   1          1.63          3.70         1.95 o                         
   4  13   1        960.88        982.41        18.56 o                         
   5  13   1        835.45        860.10        20.67 o                         
   6  13   1          9.79         12.73         2.04 o                         
  -6  14   1         19.75         22.68         2.45 o                         
  -5  14   1         72.33         81.34         4.39 o                         
  -4  14   1         79.55         93.81         4.41 o                         
  -3  14   1        214.26        215.23         7.19 o                         
  -2  14   1       1386.76       1348.05        24.05 o                         
  -1  14   1        111.14         82.30         7.24 o                         
   0  14   1        321.63        237.02        13.69 o                         
   1  14   1        388.31        412.27         9.54 o                         
   2  14   1         44.63         53.78         3.20 o                         
   3  14   1          8.22          8.57         2.09 o                         
   4  14   1        448.41        451.14        12.86 o                         
   5  14   1          0.83         -1.27         3.61 o                         
   6  14   1        140.10        161.32        15.68 o                         
  -6  15   1         15.17          8.37         2.34 o                         
  -5  15   1        152.96        160.15         7.66 o                         
  -4  15   1        107.85        108.17         6.19 o                         
  -3  15   1         18.78         23.34         2.92 o                         
  -2  15   1        412.01        404.35         8.86 o                         
  -1  15   1        567.97        554.09        17.77 o                         
   0  15   1         13.53         17.32         3.23 o                         
   1  15   1         14.58         20.17         2.70 o                         
   2  15   1         73.76         70.39         3.56 o                         
   3  15   1        453.47        414.37         7.86 o                         
   4  15   1          1.17         -1.04         3.68 o                         
   5  15   1        111.51        116.08         6.60 o                         
   6  15   1         54.69         46.39         4.21 o                         
  -5  16   1          2.00          3.51         4.27 o                         
  -4  16   1        283.76        265.88         6.93 o                         
  -3  16   1        395.04        387.61        11.08 o                         
  -2  16   1        110.41        105.68         4.22 o                         
  -1  16   1         36.24         33.57         9.80 o                         
   0  16   1         15.44          8.10         2.28 o                         
   1  16   1       1087.46       1089.39        31.69 o                         
   2  16   1        503.64        496.11        10.38 o                         
   3  16   1         31.28         29.59         2.60 o                         
   4  16   1         15.96         16.30         5.95 o                         
   5  16   1         40.57         41.28         4.62 o                         
   6  16   1         24.49         29.90         3.88 o                         
  -5  17   1          0.03          2.45         3.35 o                         
  -4  17   1         12.36         11.86         2.61 o                         
  -3  17   1        582.18        605.13        13.81 o                         
  -2  17   1       1041.23        966.73        20.61 o                         
  -1  17   1         63.77         64.15         5.56 o                         
   0  17   1        159.63        156.07         6.08 o                         
   1  17   1         39.78         27.18         4.08 o                         
   2  17   1        204.25        207.17         6.82 o                         
   3  17   1        486.33        514.08        13.40 o                         
   4  17   1         42.24         44.05         4.17 o                         
   5  17   1         27.70         27.56         5.75 o                         
   6  17   1          0.79          5.92         4.24 o                         
  -5  18   1         43.80         54.01        11.84 o                         
  -4  18   1        284.96        270.04         6.97 o                         
  -3  18   1        155.32        156.50        10.96 o                         
  -2  18   1         32.29         26.72         3.78 o                         
  -1  18   1        700.43        714.72        18.56 o                         
   0  18   1        710.21        677.07        17.31 o                         
   1  18   1        337.58        320.34        12.28 o                         
   2  18   1          1.40          2.01         4.34 o                         
   3  18   1          6.06         11.12         3.07 o                         
   4  18   1          2.90          4.84         3.17 o                         
   5  18   1         73.28         69.62         8.74 o                         
  -5  19   1         39.83         48.35         3.91 o                         
  -4  19   1         10.87          6.19         2.38 o                         
  -3  19   1       1757.24       1849.84        42.35 o                         
  -2  19   1        464.41        445.84        13.96 o                         
  -1  19   1        653.40        631.76        14.65 o                         
   0  19   1         36.23         36.25         3.61 o                         
   1  19   1       1136.69       1133.92        27.50 o                         
   2  19   1       1347.10       1432.02        41.95 o                         
   3  19   1         21.30         18.77         4.62 o                         
   4  19   1         20.38         30.07         3.05 o                         
   5  19   1          9.58          4.05         2.54 o                         
  -5  20   1          1.60          1.00         2.34 o                         
  -4  20   1        106.55        102.10         4.23 o                         
  -3  20   1        441.80        491.94        12.45 o                         
  -2  20   1        158.03        203.41        14.32 o                         
  -1  20   1        341.45        366.44        12.49 o                         
   0  20   1        237.40        211.81         6.82 o                         
   1  20   1         29.29         29.00         3.93 o                         
   2  20   1         12.43         12.28         6.66 o                         
   3  20   1         44.53         45.84         3.71 o                         
   4  20   1         39.07         37.79         3.53 o                         
   5  20   1          4.35          6.23         2.68 o                         
  -5  21   1         19.75         20.54         4.85 o                         
  -4  21   1        215.32        234.55        11.19 o                         
  -3  21   1        318.21        337.11         8.04 o                         
  -2  21   1         35.43         34.30         6.33 o                         
  -1  21   1         41.79         37.14         5.07 o                         
   0  21   1        862.54        865.63        27.18 o                         
   1  21   1        902.37        898.56        40.15 o                         
   2  21   1         16.74         26.04         7.10 o                         
   3  21   1          3.59          1.31         2.40 o                         
   4  21   1          8.86         12.18         2.64 o                         
   5  21   1         21.80         30.64         5.92 o                         
  -4  22   1          6.39          3.25         2.26 o                         
  -3  22   1         53.38         63.09         3.35 o                         
  -2  22   1         29.61         40.64         5.37 o                         
  -1  22   1         63.67         69.41         8.37 o                         
   0  22   1        263.25        251.28        12.05 o                         
   1  22   1         19.39         29.87         6.80 o                         
   2  22   1         60.62         58.39         4.17 o                         
   3  22   1          6.07          3.71         2.35 o                         
   4  22   1         37.63         44.83         3.50 o                         
  -4  23   1         30.54         42.89         6.19 o                         
  -3  23   1         10.93         10.35         2.18 o                         
  -2  23   1         35.61         37.18         5.18 o                         
  -1  23   1          9.60          5.45         4.35 o                         
   0  23   1        356.12        331.72        10.08 o                         
   1  23   1         61.85         59.48         5.22 o                         
   2  23   1         26.61         29.37         4.50 o                         
   3  23   1        146.92        170.26         5.28 o                         
   4  23   1          4.45         14.20         5.95 o                         
  -3  24   1          2.34          4.13         1.78 o                         
  -2  24   1          5.02          6.56         3.09 o                         
  -1  24   1         15.24         12.09         3.12 o                         
   0  24   1        145.50        131.42         5.59 o                         
   1  24   1        125.29        133.92         6.69 o                         
   2  24   1         50.22         61.04         4.71 o                         
   3  24   1         52.23         62.14         2.93 o                         
   4  24   1        153.88        170.03         9.31 o                         
  -3  25   1        114.23        122.89         7.53 o                         
  -2  25   1         12.88         19.64         2.52 o                         
  -1  25   1        113.44        115.04         6.50 o                         
   0  25   1          0.17          1.22         2.20 o                         
   1  25   1         32.41         34.60         3.18 o                         
   2  25   1        181.04        182.46         7.35 o                         
   3  25   1         93.80         92.51         5.15 o                         
  -2  26   1          0.24          2.81         1.95 o                         
  -1  26   1         80.15         86.46         4.70 o                         
   0  26   1         16.08         11.09         2.44 o                         
   1  26   1         25.55         36.94         3.79 o                         
   2  26   1        120.09        150.41         6.59 o                         
  -2  27   1         21.99         19.55         7.21 o                         
  -1  27   1         52.02         60.84         7.19 o                         
   0  27   1         69.20         67.62         5.89 o                         
   1  27   1         83.69        114.39        10.50 o                         
  -7   0   2         20.96         26.94         7.01 o                         
  -6   0   2         67.94         63.02         7.61 o                         
  -5   0   2        243.74        274.26         5.62 o                         
  -4   0   2        116.98        143.98         3.20 o                         
  -3   0   2        321.23        359.56        11.26 o                         
  -2   0   2       6351.82       6353.21       134.57 o                         
  -1   0   2      12633.53      13297.28       242.64 o                         
   0   0   2       2735.55       2639.74        96.89 o                         
   1   0   2      14652.99      14191.90       299.22 o                         
   2   0   2        651.43        634.66        16.79 o                         
   3   0   2         86.62         64.42         3.36 o                         
   4   0   2        806.77        796.32        12.40 o                         
   5   0   2        435.82        443.78        13.91 o                         
   6   0   2         11.32         11.93         2.68 o                         
   7   0   2         69.91         89.48         6.64 o                         
  -7   1   2         25.92         27.90         2.58 o                         
  -6   1   2          5.65          7.39         2.71 o                         
  -5   1   2          0.62          1.06         1.25 o                         
  -4   1   2          0.02         -0.16         1.02 o                         
  -3   1   2        658.81        672.60        12.09 o                         
  -2   1   2       1183.96       1124.24        17.34 o                         
  -1   1   2      16650.77      17348.81       223.97 o                         
   0   1   2        510.94        443.99        12.99 o                         
   1   1   2       1130.20       1080.26        15.23 o                         
   2   1   2        375.39        391.33         5.78 o                         
   3   1   2       1304.86       1282.10        25.09 o                         
   4   1   2        354.35        380.29         6.86 o                         
   5   1   2       1361.75       1392.62        16.11 o                         
   6   1   2          0.30          5.30         2.11 o                         
   7   1   2          0.02          3.62         4.01 o                         
  -7   2   2         30.40         37.49         2.72 o                         
  -6   2   2         46.11         51.24         3.58 o                         
  -5   2   2         63.91         69.34         1.90 o                         
  -4   2   2          1.96          1.17         0.97 o                         
  -3   2   2        286.61        301.30         6.06 o                         
  -2   2   2       6324.99       6227.34        92.99 o                         
  -1   2   2        160.76        151.79         2.40 o                         
   0   2   2        445.79        421.18        10.36 o                         
   1   2   2      18176.46      18260.82       221.99 o                         
   2   2   2         75.08         78.88         2.97 o                         
   3   2   2        919.50        888.81        21.31 o                         
   4   2   2        694.07        726.99         8.60 o                         
   5   2   2        311.21        320.74         6.73 o                         
   6   2   2         16.88         15.24         2.53 o                         
   7   2   2          0.16          1.61         2.79 o                         
  -7   3   2         63.37         82.59         3.59 o                         
  -6   3   2         34.39         32.75         3.02 o                         
  -5   3   2         29.88         25.42         1.47 o                         
  -4   3   2        901.87        942.43         9.48 o                         
  -3   3   2         88.36         94.16         3.17 o                         
  -2   3   2        413.54        428.94         6.96 o                         
  -1   3   2       5741.70       5673.61        73.45 o                         
   0   3   2        101.09         86.33         3.11 o                         
   1   3   2         52.94         46.93         1.74 o                         
   2   3   2         28.74         26.01         1.72 o                         
   3   3   2        328.40        363.85         6.68 o                         
   4   3   2         84.49         83.16         2.29 o                         
   5   3   2        126.10        111.37         3.72 o                         
   6   3   2        390.23        386.52         7.72 o                         
   7   3   2          8.83          6.87         2.92 o                         
  -7   4   2        156.45        171.54         5.29 o                         
  -6   4   2         11.83         11.19         3.75 o                         
  -5   4   2         50.51         51.94         1.74 o                         
  -4   4   2         16.41         12.16         1.11 o                         
  -3   4   2       1454.77       1490.75        23.57 o                         
  -2   4   2          3.55          2.60         1.45 o                         
  -1   4   2      12600.83      13040.13       168.69 o                         
   0   4   2       1389.54       1228.62        26.59 o                         
   1   4   2       2058.62       2055.26        26.83 o                         
   2   4   2        276.82        298.44         6.47 o                         
   3   4   2       1020.80       1166.48        18.63 o                         
   4   4   2         24.90         20.12         1.35 o                         
   5   4   2        281.10        263.45         6.70 o                         
   6   4   2          1.11          1.90         2.28 o                         
   7   4   2          8.88         10.01         2.65 o                         
  -7   5   2          0.00          2.81         2.32 o                         
  -6   5   2        133.04        138.37         6.81 o                         
  -5   5   2          2.49          2.62         1.25 o                         
  -4   5   2         18.04         17.80         1.07 o                         
  -3   5   2         28.26         40.70         1.54 o                         
  -2   5   2       7863.92       7659.61       113.43 o                         
  -1   5   2      10060.54      10119.58       123.25 o                         
   0   5   2       2915.90       2577.62        55.14 o                         
   1   5   2         99.98         85.06         1.84 o                         
   2   5   2       3461.41       3420.71        48.80 o                         
   3   5   2        121.95        133.87         2.58 o                         
   4   5   2          3.41          1.14         1.16 o                         
   5   5   2        232.40        239.36         4.61 o                         
   6   5   2        127.54        129.69         5.98 o                         
   7   5   2          2.31          6.01         2.44 o                         
  -7   6   2         54.86         52.12         4.63 o                         
  -6   6   2         34.18         30.17         2.86 o                         
  -5   6   2         42.32         46.85         1.57 o                         
  -4   6   2         12.26          7.83         0.94 o                         
  -3   6   2       1386.71       1289.44        16.54 o                         
  -2   6   2         30.76         29.12         1.34 o                         
  -1   6   2      14624.46      14516.95       176.41 o                         
   0   6   2        915.03        835.56        13.89 o                         
   1   6   2        151.23        161.19         2.83 o                         
   2   6   2         65.79         63.86         2.60 o                         
   3   6   2       1849.59       1900.39        20.94 o                         
   4   6   2         17.49         18.17         1.36 o                         
   5   6   2        689.40        626.63        10.14 o                         
   6   6   2        106.40        103.17         7.41 o                         
   7   6   2          0.18          2.13         3.33 o                         
  -7   7   2         36.02         44.38         4.18 o                         
  -6   7   2        382.70        369.40        10.14 o                         
  -5   7   2        433.15        439.73         7.49 o                         
  -4   7   2          0.07          0.68         0.93 o                         
  -3   7   2          8.08          9.64         1.18 o                         
  -2   7   2        443.33        409.56         7.51 o                         
  -1   7   2       1246.71       1066.26        17.91 o                         
   0   7   2       3635.70       3193.59        53.97 o                         
   1   7   2       1608.29       1591.74        22.48 o                         
   2   7   2        533.19        495.35        11.74 o                         
   3   7   2        264.83        262.94         4.86 o                         
   4   7   2        128.63        143.35         3.04 o                         
   5   7   2         92.40         95.30         2.91 o                         
   6   7   2        134.31        120.02         4.93 o                         
   7   7   2        112.23        109.21         6.09 o                         
  -7   8   2         79.18         87.83         5.48 o                         
  -6   8   2         74.63         68.77         6.72 o                         
  -5   8   2         82.06         65.38         2.93 o                         
  -4   8   2        878.21        905.78         9.17 o                         
  -3   8   2        907.15        933.52        12.30 o                         
  -2   8   2       2214.04       2124.23        36.39 o                         
  -1   8   2       3214.17       3009.03        49.41 o                         
   0   8   2          3.74          4.72         0.35 o                         
   1   8   2       1180.40       1071.28        16.44 o                         
   2   8   2        341.00        302.92         9.96 o                         
   3   8   2          0.00          1.31         1.12 o                         
   4   8   2        253.98        264.47         3.79 o                         
   5   8   2        378.48        352.84        12.56 o                         
   6   8   2         73.74         77.24         3.30 o                         
  -7   9   2          0.84          2.26         3.19 o                         
  -6   9   2        523.43        524.60        13.01 o                         
  -5   9   2         78.53         68.28         2.80 o                         
  -4   9   2       1315.19       1297.21        13.14 o                         
  -3   9   2        155.00        166.23         3.60 o                         
  -2   9   2        189.40        165.79         4.66 o                         
  -1   9   2         33.01         30.96         1.23 o                         
   0   9   2        490.42        539.69        12.17 o                         
   1   9   2       1607.38       1567.00        37.90 o                         
   2   9   2         81.60         53.38         2.83 o                         
   3   9   2        136.78        111.74         2.51 o                         
   4   9   2        318.75        291.75         4.61 o                         
   5   9   2        167.34        162.22         4.71 o                         
   6   9   2          9.34          9.88         1.94 o                         
  -7  10   2         22.24         31.82         4.07 o                         
  -6  10   2        183.48        187.84        10.57 o                         
  -5  10   2        168.12        164.79         6.88 o                         
  -4  10   2         97.41        124.06         3.86 o                         
  -3  10   2         72.39         92.42         4.41 o                         
  -2  10   2        573.38        671.67        28.31 o                         
  -1  10   2         20.94         22.32         2.11 o                         
   0  10   2         81.22         90.29        15.49 o                         
   1  10   2       1725.25       1836.15        48.98 o                         
   2  10   2        287.16        323.54        10.20 o                         
   3  10   2         44.50         47.82         2.13 o                         
   4  10   2        129.41        143.69         4.57 o                         
   5  10   2         22.67         22.27         5.85 o                         
   6  10   2        135.03        126.34         6.57 o                         
  -6  11   2          1.04          7.76         4.05 o                         
  -5  11   2         47.85         61.92         3.72 o                         
  -4  11   2        483.88        497.50        11.88 o                         
  -3  11   2        357.96        373.59         8.10 o                         
  -2  11   2          4.37          9.36         2.75 o                         
  -1  11   2        433.79        442.90        13.34 o                         
   0  11   2       2049.98       1990.67        58.12 o                         
   1  11   2          3.77          4.97         2.05 o                         
   2  11   2        659.52        660.41        19.77 o                         
   3  11   2         19.31         24.25         1.86 o                         
   4  11   2         57.28         72.49         4.58 o                         
   5  11   2          7.41          3.80         3.72 o                         
   6  11   2        131.15        144.50         5.78 o                         
  -6  12   2        251.85        262.59        12.67 o                         
  -5  12   2        398.75        414.16        14.77 o                         
  -4  12   2       1970.03       2014.24        32.06 o                         
  -3  12   2        129.38        130.55         4.27 o                         
  -2  12   2        377.00        383.89        10.40 o                         
  -1  12   2        450.87        422.13        10.80 o                         
   0  12   2         57.59         77.73         3.93 o                         
   1  12   2       1324.80       1389.54        38.59 o                         
   2  12   2        366.39        495.92        12.87 o                         
   3  12   2        326.80        352.34         7.79 o                         
   4  12   2        152.21        144.42         4.59 o                         
   5  12   2        115.78        136.34         5.92 o                         
   6  12   2        354.77        382.89        13.06 o                         
  -6  13   2          0.91          2.17         3.47 o                         
  -5  13   2         91.62         99.43         5.91 o                         
  -4  13   2         14.95         16.28         2.44 o                         
  -3  13   2        632.69        649.55        12.18 o                         
  -2  13   2         33.35         29.41         3.05 o                         
  -1  13   2         83.14         85.36         3.42 o                         
   0  13   2         53.36         57.24         3.47 o                         
   1  13   2        483.73        505.29         9.82 o                         
   2  13   2         46.36         55.54         4.99 o                         
   3  13   2          3.50         -0.83         1.93 o                         
   4  13   2        529.88        501.93        12.00 o                         
   5  13   2        553.28        586.95        27.34 o                         
   6  13   2          4.11         -1.32         3.22 o                         
  -6  14   2          8.45          9.72         3.06 o                         
  -5  14   2         41.56         42.94         3.23 o                         
  -4  14   2        297.69        303.51         6.44 o                         
  -3  14   2         12.80         10.13         2.17 o                         
  -2  14   2        292.68        267.85         7.15 o                         
  -1  14   2          7.81          5.72         3.35 o                         
   0  14   2         22.22         19.53         2.14 o                         
   1  14   2         87.42         98.73         4.05 o                         
   2  14   2        472.95        479.12        11.05 o                         
   3  14   2        489.29        469.98         8.57 o                         
   4  14   2        327.30        319.44        10.04 o                         
   5  14   2        157.96        159.57        10.99 o                         
   6  14   2        144.66        156.94         8.45 o                         
  -6  15   2          1.08          2.37         2.31 o                         
  -5  15   2        106.37         95.09         5.38 o                         
  -4  15   2        575.89        611.15        12.34 o                         
  -3  15   2          0.76          1.94         2.20 o                         
  -2  15   2          3.16          0.25         2.18 o                         
  -1  15   2        329.98        329.02         9.56 o                         
   0  15   2         89.59         73.11         3.91 o                         
   1  15   2       1117.92       1032.65        20.94 o                         
   2  15   2          9.22          9.63         2.52 o                         
   3  15   2        386.83        389.16         7.53 o                         
   4  15   2        285.65        296.62        15.55 o                         
   5  15   2         73.01         73.13         9.47 o                         
   6  15   2          0.34         -0.25         3.41 o                         
  -5  16   2        116.27        141.30         6.86 o                         
  -4  16   2        873.25        889.68        22.62 o                         
  -3  16   2        556.64        538.65        11.63 o                         
  -2  16   2        368.79        392.64        10.02 o                         
  -1  16   2         16.11         20.00         4.10 o                         
   0  16   2        355.75        331.90        13.42 o                         
   1  16   2        425.39        456.55        12.55 o                         
   2  16   2        825.13        837.65        17.80 o                         
   3  16   2          2.57         -0.58         2.31 o                         
   4  16   2         94.86         72.66         8.29 o                         
   5  16   2         12.29         11.76         4.29 o                         
   6  16   2        137.87        140.32         7.93 o                         
  -5  17   2        281.32        292.34        14.52 o                         
  -4  17   2        296.38        295.08         9.48 o                         
  -3  17   2         32.36         30.26         2.67 o                         
  -2  17   2        855.97        859.76        16.59 o                         
  -1  17   2       1405.70       1335.19        38.57 o                         
   0  17   2       1119.85       1068.42        26.91 o                         
   1  17   2         51.26         41.48         3.79 o                         
   2  17   2         97.33         91.26         4.90 o                         
   3  17   2        144.06        131.80         7.18 o                         
   4  17   2          7.10          8.12         4.07 o                         
   5  17   2          1.09         -3.00         3.09 o                         
  -5  18   2        166.43        195.62        22.39 o                         
  -4  18   2         26.53         29.49         2.93 o                         
  -3  18   2          8.81          8.48         3.21 o                         
  -2  18   2        399.85        414.14         9.42 o                         
  -1  18   2        491.48        493.57        22.84 o                         
   0  18   2       1316.41       1219.96        28.78 o                         
   1  18   2        101.16         89.93         6.27 o                         
   2  18   2        838.98        862.26        26.99 o                         
   3  18   2          4.70          9.56         3.99 o                         
   4  18   2         12.66         17.19         3.39 o                         
   5  18   2         32.83         31.52         3.51 o                         
  -5  19   2          7.92          8.25         2.95 o                         
  -4  19   2         66.46         61.54         3.27 o                         
  -3  19   2         50.26         38.59         4.37 o                         
  -2  19   2        576.75        560.98        13.47 o                         
  -1  19   2        196.40        195.95         7.69 o                         
   0  19   2        124.70        117.21         5.51 o                         
   1  19   2         15.72         22.07         4.26 o                         
   2  19   2         24.88         31.61         4.92 o                         
   3  19   2        262.18        279.56        11.66 o                         
   4  19   2        345.85        346.63        10.26 o                         
   5  19   2          7.38          8.93         4.83 o                         
  -5  20   2         33.47         30.59         4.32 o                         
  -4  20   2        106.14         93.89         4.97 o                         
  -3  20   2        174.21        156.90         5.72 o                         
  -2  20   2        576.80        529.31        19.48 o                         
  -1  20   2        678.18        581.36        18.49 o                         
   0  20   2          0.60         -0.60         2.89 o                         
   1  20   2        331.93        320.07        12.81 o                         
   2  20   2        624.34        618.90        29.08 o                         
   3  20   2         15.87          5.97         3.40 o                         
   4  20   2         37.44         46.27         3.64 o                         
   5  20   2        106.80        122.68         8.26 o                         
  -5  21   2          1.20         -2.81         3.69 o                         
  -4  21   2         88.40        125.18         6.17 o                         
  -3  21   2        161.73        162.58         4.61 o                         
  -2  21   2         34.41         39.23         7.65 o                         
  -1  21   2          3.29         -1.19         4.25 o                         
   0  21   2        525.35        520.78        20.24 o                         
   1  21   2          6.34          8.48         5.67 o                         
   2  21   2        279.61        258.11        10.91 o                         
   3  21   2        194.04        209.13         6.51 o                         
   4  21   2          2.53          1.38         2.41 o                         
   5  21   2          9.65         13.85         4.98 o                         
  -4  22   2         59.18         64.12         4.52 o                         
  -3  22   2          8.58          7.54         2.36 o                         
  -2  22   2        467.90        508.07        17.72 o                         
  -1  22   2        145.37        128.32        10.99 o                         
   0  22   2         72.25         58.50         5.24 o                         
   1  22   2          0.93          0.04         2.81 o                         
   2  22   2         85.61         85.17         4.22 o                         
   3  22   2          5.17          6.02         3.51 o                         
   4  22   2          6.15          7.03         2.20 o                         
  -4  23   2        215.27        247.35        12.70 o                         
  -3  23   2          2.59          2.45         2.02 o                         
  -2  23   2         87.23         74.70         6.02 o                         
  -1  23   2          4.85          6.99         4.25 o                         
   0  23   2         19.00         24.66         4.01 o                         
   1  23   2          1.46          8.71         3.50 o                         
   2  23   2        338.88        362.63         9.03 o                         
   3  23   2         64.47         68.08         3.35 o                         
  -3  24   2          9.01         13.32         2.26 o                         
  -2  24   2         59.32         46.49         4.99 o                         
  -1  24   2         22.97         20.99         4.82 o                         
   0  24   2         13.58         14.28         6.66 o                         
   1  24   2          3.23          1.45         3.07 o                         
   2  24   2         29.27         33.09         3.38 o                         
   3  24   2         81.56         71.17         3.02 o                         
   4  24   2         73.23         77.35         5.87 o                         
  -3  25   2         13.86         13.86         3.86 o                         
  -2  25   2         44.58         53.23         3.66 o                         
  -1  25   2        278.41        288.89        16.69 o                         
   0  25   2         84.00         73.81         8.60 o                         
   1  25   2         26.30         32.51         5.15 o                         
   2  25   2          7.41         11.26         2.58 o                         
  -2  26   2          4.84          6.77         2.05 o                         
  -1  26   2         50.82         63.99         3.58 o                         
   0  26   2         97.25         97.55         4.26 o                         
   1  26   2          7.65         14.28         3.84 o                         
   2  26   2          0.98          3.64         2.97 o                         
  -1  27   2        146.44        152.04         9.86 o                         
   0  27   2         21.27         18.90         6.02 o                         
   1  27   2        102.52        126.71        10.73 o                         
  -7   1   3         14.30         13.89         1.96 o                         
  -6   1   3         58.92         60.50         3.55 o                         
  -5   1   3        179.97        193.41         3.62 o                         
  -4   1   3          0.89          6.84         1.21 o                         
  -3   1   3          0.56          3.05         1.05 o                         
  -2   1   3         36.07         38.30         1.46 o                         
  -1   1   3        602.26        553.39         8.04 o                         
   0   1   3       9294.77       9177.71       193.48 o                         
   1   1   3         85.10         52.98         1.61 o                         
   2   1   3       5541.93       5480.51        71.02 o                         
   3   1   3         87.40         76.65         1.85 o                         
   4   1   3        594.97        569.55         7.85 o                         
   5   1   3        240.43        226.15         5.24 o                         
   6   1   3         26.43         24.54         2.55 o                         
   7   1   3         17.67         16.30         3.36 o                         
  -7   2   3        289.43        334.09         8.76 o                         
  -6   2   3          0.05         -2.56         2.56 o                         
  -5   2   3        442.82        447.79         5.39 o                         
  -4   2   3         24.75         38.48         1.50 o                         
  -3   2   3        861.35        911.19        12.68 o                         
  -2   2   3       1348.22       1277.17        17.07 o                         
  -1   2   3      10916.62      11638.98       141.90 o                         
   0   2   3       8676.41       8620.92       181.99 o                         
   1   2   3      10139.64      10272.27       166.71 o                         
   2   2   3        132.31        162.36         2.80 o                         
   3   2   3          7.41          4.24         1.03 o                         
   4   2   3       1795.48       1864.49        21.76 o                         
   5   2   3        770.30        738.34        12.48 o                         
   6   2   3          6.59          8.39         2.06 o                         
   7   2   3          2.30          3.29         3.22 o                         
  -7   3   3         47.22         57.37         3.17 o                         
  -6   3   3          0.45         -2.15         2.46 o                         
  -5   3   3         91.54         87.35         2.49 o                         
  -4   3   3         51.05         46.20         1.56 o                         
  -3   3   3       1467.95       1502.65        23.83 o                         
  -2   3   3         22.91         23.32         1.26 o                         
  -1   3   3       2195.74       2160.36        26.68 o                         
   0   3   3       4256.49       4128.27        87.54 o                         
   1   3   3        160.17        132.95         2.61 o                         
   2   3   3        978.33        920.61        12.30 o                         
   3   3   3        136.33        123.49         2.46 o                         
   4   3   3        232.97        204.88         3.40 o                         
   5   3   3          0.03          2.32         1.66 o                         
   6   3   3          0.51          5.25         2.67 o                         
   7   3   3          6.69          9.38         3.06 o                         
  -7   4   3        380.83        442.57        18.65 o                         
  -6   4   3         13.64         11.89         2.62 o                         
  -5   4   3        129.49        121.23         2.22 o                         
  -4   4   3         12.77         18.57         1.28 o                         
  -3   4   3         13.01         15.14         1.45 o                         
  -2   4   3        839.86        834.26        11.37 o                         
  -1   4   3       9359.75       9926.98       137.31 o                         
   0   4   3       1184.31       1045.05        27.77 o                         
   1   4   3        279.39        254.88         3.79 o                         
   2   4   3        194.93        206.27         3.94 o                         
   3   4   3        159.55        204.20         3.43 o                         
   4   4   3        123.69        122.07         2.91 o                         
   5   4   3         31.99         15.75         1.74 o                         
   6   4   3         81.47         76.50         5.74 o                         
   7   4   3          0.14          2.34         2.90 o                         
  -7   5   3         22.66         30.78         4.10 o                         
  -6   5   3          9.15         11.21         3.02 o                         
  -5   5   3         59.83         60.11         1.66 o                         
  -4   5   3       2293.48       2318.42        21.99 o                         
  -3   5   3         29.54         43.63         1.85 o                         
  -2   5   3        228.44        244.10         4.15 o                         
  -1   5   3       1729.98       1717.10        26.05 o                         
   0   5   3       5720.13       5357.84       139.34 o                         
   1   5   3       2546.44       2521.16        32.94 o                         
   2   5   3         69.21         65.71         2.17 o                         
   3   5   3        193.06        211.78         3.75 o                         
   4   5   3         79.08         78.08         2.09 o                         
   5   5   3        128.63        141.54         3.11 o                         
   6   5   3        123.23        125.64         6.96 o                         
   7   5   3          6.30          8.75         4.07 o                         
  -7   6   3          7.34         14.26         3.28 o                         
  -6   6   3          6.09          4.62         2.14 o                         
  -5   6   3         45.02         36.98         1.61 o                         
  -4   6   3        143.66        153.21         2.31 o                         
  -3   6   3       2803.17       2753.23        39.04 o                         
  -2   6   3          0.06          2.10         1.16 o                         
  -1   6   3        515.18        530.36         8.50 o                         
   0   6   3          0.09          1.52         1.65 o                         
   1   6   3         80.74         76.17         1.69 o                         
   2   6   3         79.38         68.88         2.24 o                         
   3   6   3       1062.98       1081.48        14.31 o                         
   4   6   3        204.30        205.77         3.91 o                         
   5   6   3        289.32        300.90         6.57 o                         
   6   6   3          0.70          2.75         1.88 o                         
   7   6   3        142.34        127.13         9.51 o                         
  -7   7   3         80.47         91.33         5.86 o                         
  -6   7   3         55.16         57.94         2.82 o                         
  -5   7   3          0.56         -1.28         1.28 o                         
  -4   7   3          0.42         -0.73         1.04 o                         
  -3   7   3       3222.06       3207.94        42.30 o                         
  -2   7   3        348.27        349.62         5.96 o                         
  -1   7   3       2006.82       1989.41        27.88 o                         
   0   7   3        888.11        786.45        13.86 o                         
   1   7   3        525.95        540.15         8.05 o                         
   2   7   3         58.11         41.95         1.96 o                         
   3   7   3        133.71        116.49         2.58 o                         
   4   7   3         78.61         75.63         2.45 o                         
   5   7   3          5.34          8.96         1.97 o                         
   6   7   3        692.54        685.90        17.44 o                         
  -7   8   3          4.46          9.30         3.00 o                         
  -6   8   3        334.82        362.16        14.65 o                         
  -5   8   3        263.78        279.52         5.47 o                         
  -4   8   3        496.63        478.34         5.17 o                         
  -3   8   3       1044.27       1021.57        14.26 o                         
  -2   8   3          3.06          4.97         1.13 o                         
  -1   8   3       2879.53       2953.64        41.06 o                         
   0   8   3       4088.30       3873.20        53.35 o                         
   1   8   3       1493.71       1484.53        21.02 o                         
   2   8   3       2311.29       2564.46        42.80 o                         
   3   8   3        133.31        147.11         2.95 o                         
   4   8   3         39.43         38.65         1.81 o                         
   5   8   3        382.42        375.23         8.94 o                         
   6   8   3         37.61         30.94         3.45 o                         
  -7   9   3          5.17          7.98         3.19 o                         
  -6   9   3        118.36        109.18         9.72 o                         
  -5   9   3        127.09        121.78         2.56 o                         
  -4   9   3        151.07        150.79         2.44 o                         
  -3   9   3       1120.12       1156.81        17.24 o                         
  -2   9   3        230.47        275.88         6.30 o                         
  -1   9   3       1023.62        955.00        14.82 o                         
   0   9   3        736.18        692.63         9.26 o                         
   1   9   3       2079.23       2141.13        30.01 o                         
   2   9   3       2603.98       2680.36        41.15 o                         
   3   9   3         39.12         31.71         1.44 o                         
   4   9   3         52.52         62.03         1.84 o                         
   5   9   3         23.08         20.85         1.91 o                         
   6   9   3        203.12        203.66         9.50 o                         
  -7  10   3         32.26         33.67         4.24 o                         
  -6  10   3        395.00        378.51        17.71 o                         
  -5  10   3        233.28        269.14        11.17 o                         
  -4  10   3          0.17          2.67         2.30 o                         
  -3  10   3        219.68        217.20         6.11 o                         
  -2  10   3       1881.92       1987.00        38.12 o                         
  -1  10   3        156.63        140.46         4.31 o                         
   0  10   3       1677.06       1746.81        32.33 o                         
   1  10   3         36.74         46.40         2.87 o                         
   2  10   3        145.47        151.80         5.65 o                         
   3  10   3         30.07         39.10         2.22 o                         
   4  10   3          1.05          0.44         2.01 o                         
   5  10   3        306.17        289.40        11.20 o                         
   6  10   3          0.06          0.41         4.02 o                         
  -7  11   3         58.63         58.01         4.82 o                         
  -6  11   3        218.94        221.07        11.70 o                         
  -5  11   3       1618.43       1698.58        62.04 o                         
  -4  11   3          2.79          1.70         2.10 o                         
  -3  11   3         15.16         18.44         1.96 o                         
  -2  11   3        190.43        200.46         5.67 o                         
  -1  11   3       1801.30       1967.53        48.21 o                         
   0  11   3        453.85        506.96        20.23 o                         
   1  11   3        577.19        566.64        24.01 o                         
   2  11   3       1275.82       1383.38        27.29 o                         
   3  11   3        264.32        312.17         6.71 o                         
   4  11   3         28.61         22.72         2.24 o                         
   5  11   3         50.83         51.52         5.71 o                         
   6  11   3         39.51         38.82         4.90 o                         
  -6  12   3         97.14        110.05         7.46 o                         
  -5  12   3        102.19         99.96         8.49 o                         
  -4  12   3       2278.95       2321.55        36.59 o                         
  -3  12   3        489.61        504.78         9.63 o                         
  -2  12   3        652.10        668.07        16.49 o                         
  -1  12   3        896.37        855.47        14.06 o                         
   0  12   3        481.65        578.88        15.99 o                         
   1  12   3        123.95        117.26         4.56 o                         
   2  12   3        299.03        293.02         7.59 o                         
   3  12   3        992.37       1061.00        19.55 o                         
   4  12   3        374.68        374.29         8.62 o                         
   5  12   3          0.88         -2.19         3.53 o                         
   6  12   3        212.73        219.18        11.04 o                         
  -6  13   3         68.89         59.06         5.34 o                         
  -5  13   3          7.93          6.50         3.11 o                         
  -4  13   3        141.23        150.95         4.14 o                         
  -3  13   3       1018.20       1016.88        16.01 o                         
  -2  13   3          6.53          7.76         2.54 o                         
  -1  13   3        569.24        557.12        12.29 o                         
   0  13   3        113.75         99.61         4.36 o                         
   1  13   3        761.63        784.60        16.13 o                         
   2  13   3         35.92         27.90         2.50 o                         
   3  13   3        381.87        415.91         8.67 o                         
   4  13   3        111.22        108.35         6.78 o                         
   5  13   3         71.64         81.52         7.90 o                         
   6  13   3          7.27          6.72         3.30 o                         
  -6  14   3          2.46          5.64         3.22 o                         
  -5  14   3          0.08          2.69         2.47 o                         
  -4  14   3         83.57         72.96         3.05 o                         
  -3  14   3        736.12        714.66        11.96 o                         
  -2  14   3        490.95        510.10        10.56 o                         
  -1  14   3         27.38         20.27         2.49 o                         
   0  14   3         56.46         55.10         2.77 o                         
   1  14   3        378.80        364.25         8.70 o                         
   2  14   3          1.62          2.13         2.21 o                         
   3  14   3        602.94        641.47        11.89 o                         
   4  14   3        515.96        497.67        16.06 o                         
   5  14   3          5.44         11.84         5.29 o                         
   6  14   3         24.87         35.95         4.40 o                         
  -6  15   3          0.95         -0.22         2.45 o                         
  -5  15   3          1.26         -2.76         2.76 o                         
  -4  15   3        205.17        200.01         5.19 o                         
  -3  15   3         85.47         83.00         2.96 o                         
  -2  15   3          3.28          3.01         2.13 o                         
  -1  15   3        275.75        251.74         6.88 o                         
   0  15   3         37.94         38.55         2.58 o                         
   1  15   3         51.74         49.92         2.64 o                         
   2  15   3        230.18        238.92         6.93 o                         
   3  15   3        368.76        376.42         8.90 o                         
   4  15   3         62.15         64.89         8.20 o                         
   5  15   3          0.02          1.52         3.26 o                         
   6  15   3          5.69          9.83         4.82 o                         
  -5  16   3          0.01          1.30         2.31 o                         
  -4  16   3        296.44        307.21         8.51 o                         
  -3  16   3          5.13          2.75         2.13 o                         
  -2  16   3        424.86        425.52        10.48 o                         
  -1  16   3         69.66         62.72         5.13 o                         
   0  16   3        828.24        793.48        15.07 o                         
   1  16   3        101.07         97.72         4.01 o                         
   2  16   3         80.96         80.27         5.92 o                         
   3  16   3        103.27         91.37         3.90 o                         
   4  16   3        161.51        140.43         8.33 o                         
   5  16   3         69.03         87.84        15.58 o                         
   6  16   3         66.84         62.67         6.11 o                         
  -5  17   3         30.22         28.83         4.24 o                         
  -4  17   3         44.08         42.07         3.61 o                         
  -3  17   3        339.29        324.63         8.20 o                         
  -2  17   3        130.52        124.08         4.99 o                         
  -1  17   3         15.14         20.29         4.40 o                         
   0  17   3         43.05         44.84         3.67 o                         
   1  17   3        712.67        673.53        17.32 o                         
   2  17   3        381.10        402.29        10.11 o                         
   3  17   3         24.53         22.02         3.08 o                         
   4  17   3         24.06         28.57         4.54 o                         
   5  17   3          6.10          4.11         2.88 o                         
  -5  18   3          9.37          6.07         3.15 o                         
  -4  18   3         10.89         13.31         2.59 o                         
  -3  18   3        246.40        252.82         8.87 o                         
  -2  18   3        319.82        329.28         7.42 o                         
  -1  18   3       1317.83       1264.68        37.10 o                         
   0  18   3         76.13         79.65         4.65 o                         
   1  18   3        198.53        206.74        10.62 o                         
   2  18   3        953.00        966.68        22.95 o                         
   3  18   3       1398.51       1521.81        43.97 o                         
   4  18   3         29.79         25.50         4.27 o                         
   5  18   3          0.02          5.14         2.68 o                         
  -5  19   3         17.74         21.94         4.54 o                         
  -4  19   3          8.19          4.89         2.69 o                         
  -3  19   3         81.08         84.46         5.01 o                         
  -2  19   3        409.63        357.10         7.83 o                         
  -1  19   3         29.75         37.60         5.03 o                         
   0  19   3         42.57         40.68         3.74 o                         
   1  19   3          0.68          2.73         3.82 o                         
   2  19   3         61.67         61.22         5.93 o                         
   3  19   3         52.48         56.76         5.54 o                         
   4  19   3          1.56         -2.95         2.95 o                         
   5  19   3          3.44          5.93         3.04 o                         
  -5  20   3         21.22         16.82         3.80 o                         
  -4  20   3          8.76         13.32         3.19 o                         
  -3  20   3        101.26         93.14         4.49 o                         
  -2  20   3         90.74         67.78         6.44 o                         
  -1  20   3         12.15          5.04         3.08 o                         
   0  20   3         17.22         12.24         2.77 o                         
   1  20   3         95.79         88.66         8.29 o                         
   2  20   3        146.39        132.91        11.07 o                         
   3  20   3        285.35        276.38        11.27 o                         
   4  20   3         69.90         87.63         4.43 o                         
   5  20   3        156.28        194.97        10.52 o                         
  -4  21   3          2.33         -0.97         2.31 o                         
  -3  21   3         46.81         43.86         3.28 o                         
  -2  21   3        445.01        462.32        23.56 o                         
  -1  21   3         72.26         72.45         5.57 o                         
   0  21   3        225.96        201.62         9.60 o                         
   1  21   3         11.79          6.85         5.81 o                         
   2  21   3         46.56         43.96         4.17 o                         
   3  21   3          2.26          2.52         2.92 o                         
   4  21   3         10.78         11.11         3.03 o                         
  -4  22   3          0.25          6.06         4.13 o                         
  -3  22   3          0.48         -0.33         2.31 o                         
  -2  22   3         47.05         48.05         5.68 o                         
  -1  22   3        113.76        127.93         8.52 o                         
   0  22   3         37.56         40.37         3.91 o                         
   1  22   3        926.49        933.18        27.67 o                         
   2  22   3         47.87         52.23         4.19 o                         
   3  22   3        106.45        115.44         3.87 o                         
   4  22   3         10.82         17.10         3.96 o                         
  -4  23   3         20.24         19.74         5.29 o                         
  -3  23   3         99.02        104.80         4.20 o                         
  -2  23   3         38.06         56.14         7.78 o                         
  -1  23   3        120.72        126.10         7.51 o                         
   0  23   3        685.95        695.33        21.95 o                         
   1  23   3         25.60         40.37         4.42 o                         
   2  23   3         23.74         30.48         3.25 o                         
   3  23   3         25.67         29.09         2.59 o                         
   4  23   3          6.86          9.91         6.11 o                         
  -3  24   3          6.93          4.83         2.05 o                         
  -2  24   3        179.76        231.35         9.69 o                         
  -1  24   3        135.95        146.54         7.63 o                         
   0  24   3          0.24          0.59         3.54 o                         
   1  24   3         98.61         88.99         4.41 o                         
   2  24   3          0.65         -1.61         3.03 o                         
   3  24   3         65.60         55.10         3.96 o                         
  -3  25   3         59.89         75.68         4.66 o                         
  -2  25   3          4.74          6.67         2.64 o                         
  -1  25   3        194.35        205.46         9.78 o                         
   0  25   3         29.92         27.59         3.75 o                         
   1  25   3        129.67        160.67        10.46 o                         
   2  25   3         91.15        105.67         6.31 o                         
  -2  26   3         33.96         32.66         2.52 o                         
  -1  26   3          6.24          2.35         2.27 o                         
   0  26   3         18.91         16.19         2.18 o                         
   1  26   3        204.32        224.96         8.56 o                         
   2  26   3         40.35         47.06        12.76 o                         
   0  27   3          7.01          2.04         4.57 o                         
   1  27   3          2.02         -4.87         6.72 o                         
  -7   0   4        287.57        328.81        14.43 o                         
  -6   0   4        798.60        834.20        20.27 o                         
  -5   0   4        439.58        453.80         8.75 o                         
  -4   0   4         39.38         51.06         3.18 o                         
  -3   0   4        417.48        416.12        10.34 o                         
  -2   0   4        385.25        400.97        14.14 o                         
  -1   0   4       8537.51       8573.30       140.20 o                         
   0   0   4       3069.46       3051.16       112.58 o                         
   1   0   4      27952.96      30343.70       638.46 o                         
   2   0   4       7685.79       8072.03       148.38 o                         
   3   0   4       1752.33       1700.44        29.19 o                         
   4   0   4       1201.83       1180.69        23.82 o                         
   5   0   4         93.91        107.55         3.91 o                         
   6   0   4         11.21         10.86         4.18 o                         
   7   0   4          0.12         -2.53         5.67 o                         
  -7   1   4          3.25          4.82         6.15 o                         
  -6   1   4         67.05         64.74         3.46 o                         
  -5   1   4         85.35         83.34         2.03 o                         
  -4   1   4        111.52        106.12         2.48 o                         
  -3   1   4       1108.96       1113.95        17.68 o                         
  -2   1   4        945.51        906.43        13.34 o                         
  -1   1   4       2499.82       2525.64        33.05 o                         
   0   1   4       7384.98       7355.69       155.44 o                         
   1   1   4       7206.06       7130.80       116.98 o                         
   2   1   4       2110.16       2063.00        27.22 o                         
   3   1   4        194.28        196.40         3.17 o                         
   4   1   4        291.72        279.33         4.61 o                         
   5   1   4         16.24         10.45         1.76 o                         
   6   1   4        121.31        123.13         4.89 o                         
   7   1   4          0.21          2.02         3.83 o                         
  -7   2   4        119.17        131.57         5.13 o                         
  -6   2   4        272.98        272.15         5.98 o                         
  -5   2   4        529.32        528.42         6.18 o                         
  -4   2   4        389.10        400.46         5.55 o                         
  -3   2   4        260.73        262.71         5.04 o                         
  -2   2   4        806.21        806.92        12.22 o                         
  -1   2   4       7148.97       7479.74       103.49 o                         
   0   2   4       5677.79       5800.12       122.83 o                         
   1   2   4       3609.01       3615.50        66.44 o                         
   2   2   4         83.85         93.34         2.41 o                         
   3   2   4       1640.14       1661.56        20.19 o                         
   4   2   4         29.89         39.71         1.84 o                         
   5   2   4          3.19          4.75         1.82 o                         
   6   2   4          5.53          4.06         2.71 o                         
   7   2   4          4.06          2.40         3.71 o                         
  -7   3   4          2.06          5.23         3.30 o                         
  -6   3   4         54.93         53.21         2.75 o                         
  -5   3   4        132.83        121.12         2.31 o                         
  -4   3   4        234.52        217.45         3.27 o                         
  -3   3   4        238.02        258.60         5.12 o                         
  -2   3   4          0.12          3.21         1.18 o                         
  -1   3   4       4420.23       4547.75        63.20 o                         
   0   3   4       5275.40       5495.50       102.68 o                         
   1   3   4       2372.50       2397.85        39.66 o                         
   2   3   4        983.15        951.64        12.89 o                         
   3   3   4       1024.23       1152.01        14.32 o                         
   4   3   4         35.83         34.44         1.88 o                         
   5   3   4        408.79        389.45         8.50 o                         
   6   3   4         23.25         22.17         2.90 o                         
   7   3   4         38.64         47.68         4.07 o                         
  -7   4   4         80.37         84.47         5.92 o                         
  -6   4   4          0.11         -0.44         1.89 o                         
  -5   4   4         63.14         66.15         2.13 o                         
  -4   4   4         19.08         23.52         1.27 o                         
  -3   4   4        157.81        142.00         3.44 o                         
  -2   4   4       2211.66       2159.44        28.50 o                         
  -1   4   4         12.63         16.30         1.19 o                         
   0   4   4       1330.68       1318.23        34.57 o                         
   1   4   4        119.79        125.37         3.28 o                         
   2   4   4        810.11        852.12        13.68 o                         
   3   4   4         88.14         89.43         2.01 o                         
   4   4   4         44.09         49.45         2.28 o                         
   5   4   4          0.51          2.82         1.64 o                         
   6   4   4          7.99          9.32         2.18 o                         
   7   4   4          8.33         15.19         3.43 o                         
  -7   5   4         45.40         44.41         4.57 o                         
  -6   5   4         33.42         33.20         3.64 o                         
  -5   5   4         39.76         43.75         1.63 o                         
  -4   5   4        289.37        301.99         3.95 o                         
  -3   5   4        209.74        216.07         4.52 o                         
  -2   5   4        145.39        160.03         3.06 o                         
  -1   5   4        315.51        323.34         5.46 o                         
   0   5   4       9225.23       9133.92       334.75 o                         
   1   5   4       5320.22       5422.31        81.28 o                         
   2   5   4        706.26        736.82        11.16 o                         
   3   5   4          0.66          0.96         1.22 o                         
   4   5   4        194.63        193.55         3.55 o                         
   5   5   4          4.24          6.89         1.94 o                         
   6   5   4         38.24         34.77         2.61 o                         
   7   5   4         12.73         18.68         4.36 o                         
  -7   6   4          0.57         -0.28         2.89 o                         
  -6   6   4        686.21        719.70        13.60 o                         
  -5   6   4          0.05         -1.23         1.23 o                         
  -4   6   4        291.25        312.04         3.95 o                         
  -3   6   4        166.39        145.13         4.18 o                         
  -2   6   4         97.64        116.39         3.18 o                         
  -1   6   4        613.83        661.22        12.27 o                         
   0   6   4          2.40          1.10         2.60 o                         
   1   6   4          0.81          5.61         1.07 o                         
   2   6   4        239.28        221.76         4.53 o                         
   3   6   4       1356.57       1449.44        18.83 o                         
   4   6   4        556.16        534.65         7.33 o                         
   5   6   4          6.28          7.56         1.96 o                         
   6   6   4         91.07         95.39         3.49 o                         
  -7   7   4         38.46         35.02         3.96 o                         
  -6   7   4         53.34         53.32         2.86 o                         
  -5   7   4        104.60        103.12         2.11 o                         
  -4   7   4        841.81        833.27         9.79 o                         
  -3   7   4        467.59        420.29         6.20 o                         
  -2   7   4         10.54          9.15         1.67 o                         
  -1   7   4         18.71         14.81         1.25 o                         
   0   7   4        146.49        133.54         7.28 o                         
   1   7   4         94.66         82.60         1.90 o                         
   2   7   4        307.20        308.89         5.84 o                         
   3   7   4        747.20        820.68        11.25 o                         
   4   7   4         88.62         84.67         3.45 o                         
   5   7   4         15.67         15.26         2.24 o                         
   6   7   4         33.47         35.97         2.41 o                         
  -7   8   4        289.35        307.80        13.44 o                         
  -6   8   4         65.55         61.95         5.54 o                         
  -5   8   4       2015.38       2024.66        27.11 o                         
  -4   8   4        198.73        193.20         2.68 o                         
  -3   8   4        969.96       1028.04        11.79 o                         
  -2   8   4          3.89         -1.01         1.38 o                         
  -1   8   4       5297.54       5626.34        78.13 o                         
   0   8   4         75.98         73.31         2.48 o                         
   1   8   4        795.57        837.40        11.43 o                         
   2   8   4        112.41        110.63         2.58 o                         
   3   8   4       1031.18       1094.75        13.93 o                         
   4   8   4       1469.21       1451.71        21.03 o                         
   5   8   4        342.08        329.32         6.40 o                         
   6   8   4          8.17          8.72         2.38 o                         
  -7   9   4         97.41        110.55         6.42 o                         
  -6   9   4         38.63         43.14         5.09 o                         
  -5   9   4         49.52         43.50         1.66 o                         
  -4   9   4         62.12         61.47         1.61 o                         
  -3   9   4        560.18        583.31         8.02 o                         
  -2   9   4        937.94        950.43        18.74 o                         
  -1   9   4       2701.50       2836.22        39.70 o                         
   0   9   4       1835.90       1833.88        32.72 o                         
   1   9   4       1011.34       1147.51        17.64 o                         
   2   9   4         88.52         88.18         2.31 o                         
   3   9   4        517.29        492.11         6.97 o                         
   4   9   4        604.56        613.75        11.59 o                         
   5   9   4        117.27         96.92         3.09 o                         
   6   9   4         51.31         56.89        12.40 o                         
  -7  10   4          0.95          3.94         3.88 o                         
  -6  10   4         35.02         35.76         5.75 o                         
  -5  10   4          0.14         -2.85         3.24 o                         
  -4  10   4         93.70         92.75         3.16 o                         
  -3  10   4        141.96        143.33         3.99 o                         
  -2  10   4       2630.65       2921.13        45.03 o                         
  -1  10   4        113.77        147.21         6.76 o                         
   0  10   4       2430.95       2462.95        67.34 o                         
   1  10   4        271.42        306.70         8.47 o                         
   2  10   4          0.64          1.98         2.00 o                         
   3  10   4        252.30        267.07         6.60 o                         
   4  10   4         44.53         38.68         3.01 o                         
   5  10   4          0.64          0.15         2.93 o                         
   6  10   4         25.34         33.56         4.85 o                         
  -7  11   4          0.14          5.70         3.77 o                         
  -6  11   4          9.92         19.82         5.09 o                         
  -5  11   4        322.07        305.63        11.97 o                         
  -4  11   4        399.20        405.60         7.60 o                         
  -3  11   4          4.36          5.78         1.84 o                         
  -2  11   4        439.57        404.46         7.79 o                         
  -1  11   4       6336.17       6477.09        97.65 o                         
   0  11   4       1459.22       1346.60        52.31 o                         
   1  11   4       1551.48       1591.64        30.64 o                         
   2  11   4        445.04        418.81         8.84 o                         
   3  11   4        103.49        122.12         4.82 o                         
   4  11   4        235.96        216.26         6.02 o                         
   5  11   4       1149.46       1056.34        24.74 o                         
   6  11   4          1.94          5.84         3.50 o                         
  -6  12   4        537.69        528.85        22.68 o                         
  -5  12   4        163.38        201.01         9.06 o                         
  -4  12   4         80.78         78.97         3.07 o                         
  -3  12   4        175.88        182.36         4.40 o                         
  -2  12   4        448.07        468.59         8.15 o                         
  -1  12   4          0.59          1.80         1.69 o                         
   0  12   4        200.27        190.32         5.38 o                         
   1  12   4          1.21          4.49         2.40 o                         
   2  12   4        112.73        107.68         5.80 o                         
   3  12   4         11.87         12.02         2.78 o                         
   4  12   4         56.98         45.41         3.12 o                         
   5  12   4          0.51          2.97         4.79 o                         
   6  12   4          5.18          8.37         3.58 o                         
  -6  13   4         99.13        103.14         7.02 o                         
  -5  13   4        266.92        263.69         7.65 o                         
  -4  13   4        132.92        121.39         3.71 o                         
  -3  13   4         14.23         16.77         2.10 o                         
  -2  13   4        158.58        145.26         3.93 o                         
  -1  13   4       1429.92       1446.67        25.30 o                         
   0  13   4        395.79        440.01         8.05 o                         
   1  13   4        131.37        136.68         4.99 o                         
   2  13   4         23.98         23.63         4.00 o                         
   3  13   4        131.34        137.26         5.28 o                         
   4  13   4          6.08         16.69         3.50 o                         
   5  13   4        161.79        149.58        10.30 o                         
   6  13   4          7.91         10.16         3.88 o                         
  -6  14   4          5.71          6.25         3.33 o                         
  -5  14   4          6.47          4.88         2.53 o                         
  -4  14   4         88.67         73.45         3.04 o                         
  -3  14   4       1981.77       1952.98        29.02 o                         
  -2  14   4        239.19        233.11         6.00 o                         
  -1  14   4        271.19        276.67         7.55 o                         
   0  14   4         36.03         32.65         2.01 o                         
   1  14   4        252.32        259.68         6.82 o                         
   2  14   4        224.24        214.19         6.50 o                         
   3  14   4         73.43         68.76         5.31 o                         
   4  14   4        124.43        112.22         6.84 o                         
   5  14   4        137.73        127.84         6.48 o                         
   6  14   4         46.44         59.85         5.92 o                         
  -6  15   4          5.03          9.33         2.86 o                         
  -5  15   4        129.93        125.58         8.77 o                         
  -4  15   4          0.07          0.11         2.34 o                         
  -3  15   4        250.90        243.89         5.53 o                         
  -2  15   4        306.27        299.93         8.32 o                         
  -1  15   4        136.23        135.50         4.88 o                         
   0  15   4        159.45        164.12         4.72 o                         
   1  15   4        550.16        517.70        10.45 o                         
   2  15   4         79.85         94.64         4.36 o                         
   3  15   4         97.83         93.72         4.05 o                         
   4  15   4         20.02         16.81         3.35 o                         
   5  15   4        219.11        229.95         8.89 o                         
   6  15   4         74.49        103.23         7.38 o                         
  -6  16   4          0.81          1.40         2.09 o                         
  -5  16   4          4.00          1.88         2.26 o                         
  -4  16   4         27.81         35.83         4.01 o                         
  -3  16   4        568.15        559.80        10.87 o                         
  -2  16   4         23.99         19.79         3.63 o                         
  -1  16   4        374.53        386.19        11.36 o                         
   0  16   4         41.75         36.04         2.49 o                         
   1  16   4        293.10        268.07         7.46 o                         
   2  16   4        514.22        521.69        12.29 o                         
   3  16   4         33.05         21.13         3.06 o                         
   4  16   4         19.27         19.15         2.87 o                         
   5  16   4         80.20         91.15         5.17 o                         
  -5  17   4          0.21          0.73         2.15 o                         
  -4  17   4         11.68         13.25         2.31 o                         
  -3  17   4         92.93         99.59         3.99 o                         
  -2  17   4        118.42        133.55         4.77 o                         
  -1  17   4         13.36          9.24         3.40 o                         
   0  17   4        475.30        465.67         9.06 o                         
   1  17   4         47.70         36.91         4.65 o                         
   2  17   4        911.71        892.96        19.92 o                         
   3  17   4        577.97        576.11        22.79 o                         
   4  17   4          0.26         -2.93         2.93 o                         
   5  17   4          0.70         -1.44         2.72 o                         
  -5  18   4         35.22         30.02         3.52 o                         
  -4  18   4         17.59         24.46         2.76 o                         
  -3  18   4          3.65          3.61         3.59 o                         
  -2  18   4         11.64         13.13         2.53 o                         
  -1  18   4        454.79        470.52        13.62 o                         
   0  18   4       1221.29       1216.63        24.97 o                         
   1  18   4        493.68        451.69        12.79 o                         
   2  18   4         83.33         76.90         4.49 o                         
   3  18   4        305.83        350.72        19.34 o                         
   4  18   4         24.63         36.07         4.05 o                         
   5  18   4         36.92         35.01         3.51 o                         
  -5  19   4         50.30         62.03         5.67 o                         
  -4  19   4         17.75         19.28         2.58 o                         
  -3  19   4        140.82        131.97         6.01 o                         
  -2  19   4        422.17        380.05        11.63 o                         
  -1  19   4        426.21        425.62        12.70 o                         
   0  19   4         34.63         35.60         3.28 o                         
   1  19   4        179.70        161.76         7.94 o                         
   2  19   4        681.46        693.27        21.77 o                         
   3  19   4          0.08         -2.45         4.19 o                         
   4  19   4        206.68        201.37        11.98 o                         
   5  19   4        151.54        169.82         9.86 o                         
  -5  20   4         59.13         54.82         4.90 o                         
  -4  20   4          7.89          2.30         2.18 o                         
  -3  20   4        158.00        141.47         6.16 o                         
  -2  20   4        112.91         88.27         5.55 o                         
  -1  20   4         30.49         28.43         5.18 o                         
   0  20   4        351.15        328.45        12.88 o                         
   1  20   4        210.42        184.95        11.98 o                         
   2  20   4          6.05         13.22         4.57 o                         
   3  20   4         37.80         35.90         5.76 o                         
   4  20   4          0.68         -1.40         4.16 o                         
   5  20   4         15.65         11.37         4.85 o                         
  -4  21   4          1.45         -0.50         2.40 o                         
  -3  21   4         11.23         10.03         2.61 o                         
  -2  21   4         24.55         28.38         4.06 o                         
  -1  21   4          1.40         -1.49         4.13 o                         
   0  21   4          1.02          3.22         4.71 o                         
   1  21   4        628.63        600.85        27.45 o                         
   2  21   4          3.02          3.21         3.89 o                         
   3  21   4          1.66          5.46         2.85 o                         
   4  21   4         36.55         40.39         9.20 o                         
  -4  22   4         22.69         25.49         5.18 o                         
  -3  22   4         60.80         71.09         3.57 o                         
  -2  22   4         91.91         84.50         9.07 o                         
  -1  22   4         91.54         88.43         7.64 o                         
   0  22   4        239.91        228.38         9.69 o                         
   1  22   4         13.13         15.22         5.51 o                         
   2  22   4          0.00          2.08         3.64 o                         
   3  22   4         28.51         26.09         2.29 o                         
   4  22   4         44.97         53.63         6.47 o                         
  -4  23   4         75.04         74.92         6.75 o                         
  -3  23   4         71.41         72.74         5.46 o                         
  -2  23   4        111.21        114.53         7.02 o                         
  -1  23   4          2.90          2.07         4.17 o                         
   0  23   4        254.87        247.94        10.29 o                         
   1  23   4        443.67        488.52        16.22 o                         
   2  23   4         71.13         64.08         4.86 o                         
   3  23   4          5.45          2.02         2.27 o                         
   4  23   4         12.47         16.27         4.98 o                         
  -3  24   4          0.80         -0.35         2.48 o                         
  -2  24   4        180.79        185.85         8.36 o                         
  -1  24   4        235.21        256.61        19.79 o                         
   0  24   4         24.26         28.10         3.92 o                         
   1  24   4          0.02         -2.54         3.10 o                         
   2  24   4         25.99         25.07         2.59 o                         
   3  24   4         32.59         36.78         4.68 o                         
  -3  25   4        238.92        255.51         8.97 o                         
  -2  25   4         56.45         63.38         5.27 o                         
  -1  25   4         54.72         45.76         4.23 o                         
   0  25   4         31.78         24.53         2.80 o                         
   1  25   4          4.05          1.93         4.71 o                         
   2  25   4        248.42        275.05        11.45 o                         
  -2  26   4         11.36         12.52         4.14 o                         
  -1  26   4          8.34          7.63         2.14 o                         
   0  26   4         25.05         25.35         2.94 o                         
   1  26   4         83.43         74.02         9.57 o                         
   2  26   4         44.68         55.81         7.27 o                         
   0  27   4          3.41          5.73         5.59 o                         
   1  27   4         74.28         93.53         9.22 o                         
  -7   1   5        162.79        170.86         4.51 o                         
  -6   1   5         79.58         73.97         3.58 o                         
  -5   1   5        378.43        392.47         7.09 o                         
  -4   1   5        720.49        731.91        11.54 o                         
  -3   1   5        297.33        286.58         5.49 o                         
  -2   1   5        288.98        304.30         5.66 o                         
  -1   1   5       6972.03       7274.99       100.77 o                         
   0   1   5       3186.37       3009.46        78.76 o                         
   1   1   5        299.02        312.01         6.55 o                         
   2   1   5        750.91        778.47        10.84 o                         
   3   1   5       1350.16       1389.18        16.40 o                         
   4   1   5        501.20        497.09        12.63 o                         
   5   1   5       1005.16        905.62        19.99 o                         
   6   1   5         13.30          7.63         2.21 o                         
   7   1   5          0.67          5.08         4.08 o                         
  -7   2   5        145.94        151.82         4.92 o                         
  -6   2   5         15.21         16.06         2.18 o                         
  -5   2   5         34.78         30.29         1.72 o                         
  -4   2   5        440.77        475.34         9.04 o                         
  -3   2   5        590.90        557.77         8.21 o                         
  -2   2   5        485.55        498.61         9.86 o                         
  -1   2   5       2434.85       2461.26        32.27 o                         
   0   2   5        799.75        754.87        16.99 o                         
   1   2   5        736.07        834.16        16.01 o                         
   2   2   5        781.01        809.10        13.06 o                         
   3   2   5        530.77        563.47        10.42 o                         
   4   2   5        789.50        762.62        10.87 o                         
   5   2   5         12.60         19.54         2.77 o                         
   6   2   5          0.18          1.73         2.10 o                         
   7   2   5         58.19         49.26         6.07 o                         
  -7   3   5         19.82         18.94         2.74 o                         
  -6   3   5          1.08          2.11         1.73 o                         
  -5   3   5        104.19        106.25         2.56 o                         
  -4   3   5          0.46          0.70         1.12 o                         
  -3   3   5        325.37        351.10         6.54 o                         
  -2   3   5       2176.68       2415.35        57.57 o                         
  -1   3   5       1908.44       1878.30        26.53 o                         
   0   3   5        339.30        320.11         6.75 o                         
   1   3   5        512.50        534.23        10.58 o                         
   2   3   5         32.92         35.71         2.47 o                         
   3   3   5        154.71        152.49         3.15 o                         
   4   3   5        240.04        228.02         4.65 o                         
   5   3   5          2.21          6.84         2.31 o                         
   6   3   5         47.78         53.68         2.80 o                         
   7   3   5         12.06         10.58         3.73 o                         
  -7   4   5          1.56          3.74         3.30 o                         
  -6   4   5          1.90          1.89         1.93 o                         
  -5   4   5        156.56        172.48         4.20 o                         
  -4   4   5         43.41         46.14         1.55 o                         
  -3   4   5         38.86         28.56         1.93 o                         
  -2   4   5       9241.31       9601.94       143.75 o                         
  -1   4   5       1816.79       1891.65        26.74 o                         
   0   4   5        302.81        305.57         7.42 o                         
   1   4   5          2.52          4.20         1.34 o                         
   2   4   5         99.34         81.27         3.86 o                         
   3   4   5        542.86        566.10         9.21 o                         
   4   4   5        636.07        628.12         9.26 o                         
   5   4   5          8.69         14.52         2.41 o                         
   6   4   5        101.76         96.72         3.30 o                         
   7   4   5        157.02        126.80         7.31 o                         
  -7   5   5         23.34         26.59         4.05 o                         
  -6   5   5          7.96          9.44         1.85 o                         
  -5   5   5       1003.78       1088.44        12.21 o                         
  -4   5   5         25.23         31.29         1.44 o                         
  -3   5   5        544.90        543.32         7.66 o                         
  -2   5   5        120.44        106.34         2.73 o                         
  -1   5   5         66.06         59.21         2.82 o                         
   0   5   5         12.12         13.18         2.76 o                         
   1   5   5       1081.65       1091.44        22.47 o                         
   2   5   5         21.91         16.36         2.44 o                         
   3   5   5        268.90        320.80         4.95 o                         
   4   5   5        115.45        116.50         3.14 o                         
   5   5   5         92.36         92.88         3.09 o                         
   6   5   5         19.35         30.18         2.27 o                         
  -7   6   5        298.40        320.71        14.19 o                         
  -6   6   5        190.35        200.48         5.25 o                         
  -5   6   5        690.23        710.36        13.85 o                         
  -4   6   5         78.99         64.57         1.94 o                         
  -3   6   5        169.47        161.32         2.77 o                         
  -2   6   5        162.44        169.75         4.00 o                         
  -1   6   5       2412.93       2516.21        38.20 o                         
   0   6   5        291.29        328.56        14.63 o                         
   1   6   5        209.93        194.38         4.74 o                         
   2   6   5       1232.56       1203.46        21.05 o                         
   3   6   5         17.95          8.90         1.34 o                         
   4   6   5         28.08         26.87         1.95 o                         
   5   6   5        272.41        252.68         5.52 o                         
   6   6   5          0.13          0.02         1.91 o                         
  -7   7   5         89.64         81.77         5.53 o                         
  -6   7   5        527.87        560.91        14.17 o                         
  -5   7   5        624.47        633.78         9.94 o                         
  -4   7   5        660.85        687.02         8.82 o                         
  -3   7   5       2576.05       2573.92        25.95 o                         
  -2   7   5       1119.32       1197.46        17.55 o                         
  -1   7   5         16.80         21.81         1.46 o                         
   0   7   5         84.92         90.00         9.77 o                         
   1   7   5          0.03          3.49         1.11 o                         
   2   7   5       3905.38       4201.08        63.75 o                         
   3   7   5          1.99          1.74         1.36 o                         
   4   7   5        783.03        794.46        11.91 o                         
   5   7   5         33.61         32.18         2.20 o                         
   6   7   5          3.00          5.33         1.80 o                         
  -7   8   5         70.52         70.87         5.04 o                         
  -6   8   5        150.30        132.01         6.43 o                         
  -5   8   5         76.09         72.94         2.47 o                         
  -4   8   5       1086.56       1097.40        13.26 o                         
  -3   8   5        102.02        110.67         2.25 o                         
  -2   8   5        279.08        302.58         5.23 o                         
  -1   8   5       2050.02       2262.80        31.99 o                         
   0   8   5        321.31        387.14         8.19 o                         
   1   8   5        876.47       1047.71        15.20 o                         
   2   8   5        701.80        725.67        12.21 o                         
   3   8   5        199.22        174.28         5.24 o                         
   4   8   5        350.23        356.05         5.52 o                         
   5   8   5        160.87        154.05         3.42 o                         
   6   8   5         34.49         30.73         3.04 o                         
  -7   9   5          8.21          9.77         3.36 o                         
  -6   9   5        185.13        173.64         9.32 o                         
  -5   9   5         11.96          8.81         1.56 o                         
  -4   9   5        663.24        642.51         7.37 o                         
  -3   9   5        759.83        744.52         9.34 o                         
  -2   9   5          6.92         12.31         1.19 o                         
  -1   9   5       5967.09       6090.47        84.67 o                         
   0   9   5       1137.80       1119.46        21.32 o                         
   1   9   5        285.26        276.15         4.46 o                         
   2   9   5        314.70        304.42         6.66 o                         
   3   9   5          0.02         -0.25         1.52 o                         
   4   9   5         39.82         41.31         1.72 o                         
   5   9   5         40.46         32.35         1.94 o                         
   6   9   5         63.76         66.41         8.27 o                         
  -7  10   5         32.61         35.10         4.43 o                         
  -6  10   5         79.26         70.70         4.93 o                         
  -5  10   5        339.51        363.64        12.89 o                         
  -4  10   5        207.31        190.93         4.99 o                         
  -3  10   5          5.94          7.70         2.28 o                         
  -2  10   5        208.09        196.54         5.15 o                         
  -1  10   5        262.36        251.32         7.48 o                         
   0  10   5       5194.29       5345.01       198.19 o                         
   1  10   5        125.86        140.26         4.31 o                         
   2  10   5         79.45         70.29         3.45 o                         
   3  10   5         42.67         43.67         3.01 o                         
   4  10   5        214.28        217.21         7.59 o                         
   5  10   5        388.04        397.30        13.60 o                         
   6  10   5        288.07        309.96        14.27 o                         
  -7  11   5        177.43        158.37         8.10 o                         
  -6  11   5        105.57         93.09         5.29 o                         
  -5  11   5         85.02         88.44         7.01 o                         
  -4  11   5        621.05        644.26        11.84 o                         
  -3  11   5        221.56        205.85         5.10 o                         
  -2  11   5          0.04          1.52         2.11 o                         
  -1  11   5        291.63        239.29         5.68 o                         
   0  11   5         11.63         20.75         2.34 o                         
   1  11   5       1238.72       1291.94        25.40 o                         
   2  11   5        112.51        120.11         6.71 o                         
   3  11   5         15.67         17.47         2.63 o                         
   4  11   5        280.06        292.24         9.29 o                         
   5  11   5          1.06         -2.13         3.17 o                         
   6  11   5         32.52         42.48         4.60 o                         
  -6  12   5          1.09          0.39         4.29 o                         
  -5  12   5         96.18        103.17         6.70 o                         
  -4  12   5       1058.70       1090.67        17.13 o                         
  -3  12   5         97.65        101.81         3.58 o                         
  -2  12   5        209.17        188.13         4.34 o                         
  -1  12   5        552.64        560.23         9.23 o                         
   0  12   5        215.67        191.96         4.63 o                         
   1  12   5         47.70         39.82         2.19 o                         
   2  12   5       1871.81       1964.33        34.30 o                         
   3  12   5        160.70        178.63         5.35 o                         
   4  12   5          0.77          5.07         3.71 o                         
   5  12   5         54.81         52.34         6.39 o                         
   6  12   5          0.34          5.45         4.13 o                         
  -6  13   5         69.26         68.61         5.92 o                         
  -5  13   5        569.95        598.14        17.36 o                         
  -4  13   5        125.58        126.07         3.82 o                         
  -3  13   5        485.52        499.10         8.93 o                         
  -2  13   5       1547.91       1641.18        24.41 o                         
  -1  13   5        103.58         98.07         3.01 o                         
   0  13   5        558.08        611.16         9.33 o                         
   1  13   5        926.53        938.77        15.65 o                         
   2  13   5         16.23         17.19         2.54 o                         
   3  13   5         89.43         77.52         3.79 o                         
   4  13   5        210.31        171.76         8.36 o                         
   5  13   5        172.75        179.43         7.74 o                         
   6  13   5          0.00          5.42         5.01 o                         
  -6  14   5        414.65        395.86        17.14 o                         
  -5  14   5          6.16          6.90         2.55 o                         
  -4  14   5          6.70         13.75         2.04 o                         
  -3  14   5        260.47        236.96         5.38 o                         
  -2  14   5        503.62        486.60         8.67 o                         
  -1  14   5         29.66         34.00         2.35 o                         
   0  14   5          0.00          0.95         1.62 o                         
   1  14   5        253.69        255.89         8.69 o                         
   2  14   5        686.48        705.36        17.72 o                         
   3  14   5         22.00         19.15         3.06 o                         
   4  14   5         31.02         28.78         6.02 o                         
   5  14   5         51.14         51.15         4.36 o                         
   6  14   5          0.00          0.96         5.29 o                         
  -6  15   5         29.35         29.10         3.66 o                         
  -5  15   5         63.25         58.80         4.60 o                         
  -4  15   5        228.22        193.57         8.22 o                         
  -3  15   5        676.27        667.73        11.45 o                         
  -2  15   5        229.81        250.20         6.67 o                         
  -1  15   5        649.36        649.68        13.08 o                         
   0  15   5        402.47        393.53         7.11 o                         
   1  15   5       1335.19       1360.82        31.76 o                         
   2  15   5         96.56        101.00         4.16 o                         
   3  15   5        467.76        432.06        10.77 o                         
   4  15   5          2.08          4.21         3.04 o                         
   5  15   5         70.10         72.54         4.71 o                         
  -6  16   5          3.32          2.78         2.51 o                         
  -5  16   5         31.54         26.68         3.71 o                         
  -4  16   5          3.70          2.00         3.22 o                         
  -3  16   5         46.04         50.48         2.74 o                         
  -2  16   5         55.34         63.25         4.15 o                         
  -1  16   5         76.30         56.98         3.93 o                         
   0  16   5        167.00        160.47         4.48 o                         
   1  16   5         27.88         29.15         2.45 o                         
   2  16   5          0.55          0.93         2.48 o                         
   3  16   5        136.75        131.28         8.88 o                         
   4  16   5          3.77          5.42         3.57 o                         
   5  16   5          0.20          1.67         2.72 o                         
  -5  17   5        100.10         74.54         6.92 o                         
  -4  17   5        134.62        128.31         5.38 o                         
  -3  17   5        140.38        119.88         6.14 o                         
  -2  17   5        370.81        368.35         8.66 o                         
  -1  17   5          0.02          3.17         3.05 o                         
   0  17   5        794.28        791.74        14.00 o                         
   1  17   5        516.65        556.24        14.96 o                         
   2  17   5          1.58          2.69         2.99 o                         
   3  17   5         12.70         11.80         4.41 o                         
   4  17   5         73.29         82.93         7.43 o                         
   5  17   5          9.31          6.43         2.81 o                         
  -5  18   5          3.46          4.65         2.06 o                         
  -4  18   5         13.31         15.14         2.72 o                         
  -3  18   5          0.27          0.28         2.67 o                         
  -2  18   5         43.27         37.98         3.11 o                         
  -1  18   5        144.11        147.52         6.73 o                         
   0  18   5        348.26        375.88         8.64 o                         
   1  18   5        357.08        317.56         9.93 o                         
   2  18   5        134.79        145.49         8.03 o                         
   3  18   5        646.07        680.05        15.35 o                         
   4  18   5         25.50         27.89         4.87 o                         
   5  18   5          1.65          4.98         5.59 o                         
  -5  19   5         60.38         58.97         5.26 o                         
  -4  19   5          4.02          9.27         2.63 o                         
  -3  19   5        156.30        142.32         5.38 o                         
  -2  19   5        364.34        361.10        11.11 o                         
  -1  19   5        378.68        332.00        16.58 o                         
   0  19   5        675.82        683.06        17.88 o                         
   1  19   5         26.96         20.10         5.90 o                         
   2  19   5          7.18         17.43         6.63 o                         
   3  19   5        150.88        145.75         7.33 o                         
   4  19   5         25.49         21.22         4.60 o                         
   5  19   5          2.27          7.90         5.75 o                         
  -5  20   5         12.17         10.98         3.14 o                         
  -4  20   5          0.61          3.06         2.74 o                         
  -3  20   5         32.74         25.41         3.62 o                         
  -2  20   5         14.33          7.48         4.55 o                         
  -1  20   5        165.01        119.36         9.18 o                         
   0  20   5         92.82         91.70        17.58 o                         
   1  20   5         89.46         76.35         8.18 o                         
   2  20   5          9.38          4.05         4.03 o                         
   3  20   5        214.62        234.46         7.86 o                         
   4  20   5          0.14          3.90         2.72 o                         
  -4  21   5         67.55         75.70         3.85 o                         
  -3  21   5          8.79         10.08         3.06 o                         
  -2  21   5         20.49         18.25         3.76 o                         
  -1  21   5         51.28         52.39         7.38 o                         
   0  21   5         59.08         72.85         7.87 o                         
   1  21   5        186.46        157.16        11.62 o                         
   2  21   5         38.57         37.18         4.61 o                         
   3  21   5        227.75        291.36        17.27 o                         
   4  21   5         10.69         21.23         3.23 o                         
  -4  22   5         60.63         60.73         7.72 o                         
  -3  22   5         15.90         17.26         3.48 o                         
  -2  22   5        119.14        124.09         7.50 o                         
  -1  22   5        171.07        161.28         6.85 o                         
   0  22   5         74.20         86.67         5.87 o                         
   1  22   5          7.00          8.75         5.95 o                         
   2  22   5         16.66         18.20         3.77 o                         
   3  22   5         69.85         63.09         3.85 o                         
   4  22   5         64.51         70.76         6.55 o                         
  -4  23   5          4.45          9.03         5.18 o                         
  -3  23   5          1.21         -2.68         4.09 o                         
  -2  23   5         55.41         53.30         5.17 o                         
  -1  23   5        467.16        446.06        15.50 o                         
   0  23   5         61.28         48.99         4.12 o                         
   1  23   5         15.70         22.99         5.89 o                         
   2  23   5         51.56         43.98         6.18 o                         
   3  23   5         23.56         32.60         3.59 o                         
  -3  24   5         13.21         19.84         5.73 o                         
  -2  24   5         15.78         24.35         4.49 o                         
  -1  24   5        204.12        191.25        10.08 o                         
   0  24   5          0.11         -0.70         2.58 o                         
   1  24   5          6.31          4.34         3.02 o                         
   2  24   5          7.33          1.94         2.56 o                         
   3  24   5          1.67          0.74         4.10 o                         
  -3  25   5        369.11        385.41        17.50 o                         
  -2  25   5        187.14        181.49        10.36 o                         
  -1  25   5        130.37        145.35         6.78 o                         
   0  25   5         92.85         94.23        10.71 o                         
   1  25   5         33.54         30.26         3.61 o                         
   2  25   5         21.08         26.72         3.40 o                         
  -2  26   5        138.02        126.84         8.81 o                         
  -1  26   5          1.25         -1.93         3.66 o                         
   0  26   5         28.27         28.25         4.32 o                         
  -7   0   6          0.53          3.04         2.11 o                         
  -6   0   6          6.66          8.52         2.88 o                         
  -5   0   6        191.11        198.68         7.08 o                         
  -4   0   6         68.30         53.11         2.49 o                         
  -3   0   6         40.94         33.40         2.67 o                         
  -2   0   6        469.54        512.08        12.24 o                         
  -1   0   6       6363.22       6484.50       137.48 o                         
   0   0   6       2991.24       3239.51       120.22 o                         
   1   0   6         10.00         11.23         2.57 o                         
   2   0   6       7002.79       7038.55       182.71 o                         
   3   0   6        509.32        449.18         8.59 o                         
   4   0   6        175.27        143.44         7.78 o                         
   5   0   6        505.97        509.80        14.21 o                         
   6   0   6        491.91        527.28        14.62 o                         
   7   0   6         41.89         18.12         4.24 o                         
  -7   1   6         39.86         37.68         2.55 o                         
  -6   1   6        266.14        280.01        10.04 o                         
  -5   1   6          0.24          0.32         1.33 o                         
  -4   1   6         11.30         10.63         1.36 o                         
  -3   1   6        209.87        254.21         4.77 o                         
  -2   1   6        371.13        381.31         6.26 o                         
  -1   1   6       3397.73       3549.72        49.63 o                         
   0   1   6       1309.14       1380.63        37.17 o                         
   1   1   6       3018.18       3095.68        57.47 o                         
   2   1   6          2.32          0.21         1.82 o                         
   3   1   6          1.62          5.77         1.50 o                         
   4   1   6        255.70        260.25         6.18 o                         
   5   1   6        156.11        130.59         4.06 o                         
   6   1   6        216.54        223.13         5.20 o                         
   7   1   6          2.83          4.85         2.76 o                         
  -7   2   6        163.92        168.90         5.23 o                         
  -6   2   6         23.18         24.03         1.96 o                         
  -5   2   6        116.35        116.84         2.88 o                         
  -4   2   6         19.47         21.87         1.44 o                         
  -3   2   6       2692.08       2802.06        49.12 o                         
  -2   2   6         78.70         82.99         2.33 o                         
  -1   2   6       1101.54       1231.45        19.22 o                         
   0   2   6        219.29        233.14         6.44 o                         
   1   2   6        967.84        982.55        21.82 o                         
   2   2   6        643.90        616.48        14.46 o                         
   3   2   6          0.00          2.17         1.33 o                         
   4   2   6        312.83        339.18         7.14 o                         
   5   2   6          1.56          2.14         2.32 o                         
   6   2   6         53.79         66.19         2.85 o                         
  -7   3   6         11.40         15.20         2.14 o                         
  -6   3   6          4.33          7.64         2.07 o                         
  -5   3   6        509.17        520.61        10.96 o                         
  -4   3   6        338.26        330.79         6.27 o                         
  -3   3   6          8.00          7.39         1.15 o                         
  -2   3   6          1.27          3.27         1.78 o                         
  -1   3   6       2966.49       3205.33        58.27 o                         
   0   3   6       2217.13       2290.87        42.86 o                         
   1   3   6        950.11       1026.29        22.74 o                         
   2   3   6        899.88        953.94        18.00 o                         
   3   3   6        431.68        416.08         5.54 o                         
   4   3   6        135.32        143.93         3.83 o                         
   5   3   6       1653.19       1617.24        28.42 o                         
   6   3   6         77.21         84.86         3.09 o                         
  -7   4   6          2.83          4.65         2.22 o                         
  -6   4   6        321.87        348.36         7.76 o                         
  -5   4   6         20.12         27.38         2.33 o                         
  -4   4   6        190.55        210.16         4.63 o                         
  -3   4   6          8.73         10.82         1.23 o                         
  -2   4   6       4244.38       4545.20        68.57 o                         
  -1   4   6       1679.93       1757.86        23.39 o                         
   0   4   6       1005.81       1041.21        22.90 o                         
   1   4   6         49.71         56.97         2.40 o                         
   2   4   6        529.96        609.95         9.62 o                         
   3   4   6         13.41         17.14         1.43 o                         
   4   4   6        802.65        798.47        17.23 o                         
   5   4   6        217.22        215.43         5.11 o                         
   6   4   6         42.26         46.20         2.43 o                         
  -7   5   6         33.42         45.15         3.21 o                         
  -6   5   6        130.19        129.45         4.14 o                         
  -5   5   6         90.01         93.17         2.68 o                         
  -4   5   6        246.68        274.41         5.84 o                         
  -3   5   6          0.00          0.18         1.14 o                         
  -2   5   6        143.71        187.79         3.72 o                         
  -1   5   6       1198.76       1402.66        20.14 o                         
   0   5   6         22.57         11.26         1.60 o                         
   1   5   6          0.07          2.54         1.32 o                         
   2   5   6        179.19        209.67         4.49 o                         
   3   5   6        150.58        152.09         2.93 o                         
   4   5   6        181.33        166.87         4.21 o                         
   5   5   6        559.36        541.41         9.53 o                         
   6   5   6         17.85         19.12         1.95 o                         
  -7   6   6         98.65        104.66         6.42 o                         
  -6   6   6        533.93        540.76        13.93 o                         
  -5   6   6        812.82        858.69        17.06 o                         
  -4   6   6        165.95        181.13         4.01 o                         
  -3   6   6         77.02         94.44         2.57 o                         
  -2   6   6       3009.24       3082.93        43.57 o                         
  -1   6   6       2218.99       2300.33        37.65 o                         
   0   6   6       1016.56       1002.72        27.76 o                         
   1   6   6         23.64         25.47         1.91 o                         
   2   6   6        738.48        790.90         9.72 o                         
   3   6   6         12.98          9.17         1.44 o                         
   4   6   6         25.94         32.10         2.54 o                         
   5   6   6         28.31         28.64         2.39 o                         
   6   6   6         21.26         21.85         2.34 o                         
  -7   7   6         53.76         72.32         5.18 o                         
  -6   7   6         38.84         31.86         2.40 o                         
  -5   7   6          1.96          1.90         1.51 o                         
  -4   7   6          2.25          2.71         1.19 o                         
  -3   7   6         42.93         44.03         1.61 o                         
  -2   7   6       4100.68       4457.46        62.58 o                         
  -1   7   6        477.88        560.21         9.27 o                         
   0   7   6         12.10         18.63         3.10 o                         
   1   7   6         10.29         12.89         1.63 o                         
   2   7   6         79.03         96.75         2.57 o                         
   3   7   6         64.88         51.95         2.20 o                         
   4   7   6       1864.35       1828.70        23.97 o                         
   5   7   6         44.49         40.64         2.54 o                         
   6   7   6         75.75         71.89         2.91 o                         
  -7   8   6         45.90         52.47         4.52 o                         
  -6   8   6          5.73          4.63         2.01 o                         
  -5   8   6        134.18        119.84         2.75 o                         
  -4   8   6         48.58         43.13         1.96 o                         
  -3   8   6        463.65        441.37         6.04 o                         
  -2   8   6          0.10          0.92         1.33 o                         
  -1   8   6       1533.23       1770.20        27.52 o                         
   0   8   6         25.05         17.84         2.40 o                         
   1   8   6          3.07          3.51         1.11 o                         
   2   8   6          0.02          3.90         1.19 o                         
   3   8   6        111.85        104.04         5.26 o                         
   4   8   6         28.87         27.79         2.68 o                         
   5   8   6         27.62         21.14         2.15 o                         
   6   8   6          9.82          7.16         2.04 o                         
  -7   9   6         12.63         16.93         3.91 o                         
  -6   9   6         12.99          8.79         2.04 o                         
  -5   9   6        298.43        305.81         7.39 o                         
  -4   9   6        258.12        259.87         4.01 o                         
  -3   9   6        453.16        474.04         6.14 o                         
  -2   9   6         11.61          4.89         1.17 o                         
  -1   9   6        315.60        275.30         6.55 o                         
   0   9   6       2219.95       2333.14        50.48 o                         
   1   9   6        241.91        228.54         3.72 o                         
   2   9   6        161.30        185.75         3.14 o                         
   3   9   6        444.14        462.42         9.80 o                         
   4   9   6        303.56        272.92         4.91 o                         
   5   9   6          7.94          5.70         1.86 o                         
   6   9   6          4.53          2.01         1.63 o                         
  -7  10   6         35.83         44.85         4.90 o                         
  -6  10   6         17.10          7.77         3.18 o                         
  -5  10   6          8.97          8.21         3.18 o                         
  -4  10   6       1128.49       1128.14        23.27 o                         
  -3  10   6         30.28         32.50         2.51 o                         
  -2  10   6       1245.62       1267.09        22.69 o                         
  -1  10   6        164.14        142.47         3.71 o                         
   0  10   6        439.07        497.14        12.59 o                         
   1  10   6       1226.69       1233.50        18.39 o                         
   2  10   6         31.26         26.75         2.62 o                         
   3  10   6         44.65         41.31         3.11 o                         
   4  10   6        115.60        101.86         5.21 o                         
   5  10   6         41.37         38.65         4.05 o                         
   6  10   6          5.59          1.18         2.17 o                         
  -7  11   6         10.96          9.28         4.29 o                         
  -6  11   6         12.17          3.53         3.18 o                         
  -5  11   6        183.40        198.52        12.61 o                         
  -4  11   6        397.53        401.22         9.00 o                         
  -3  11   6          0.52          1.99         2.18 o                         
  -2  11   6         22.40         15.78         2.42 o                         
  -1  11   6          1.39          3.63         1.59 o                         
   0  11   6         41.67         53.27         2.74 o                         
   1  11   6         55.67         57.66         3.28 o                         
   2  11   6          5.30          4.65         2.84 o                         
   3  11   6         34.65         40.70         3.20 o                         
   4  11   6        324.71        307.46         9.56 o                         
   5  11   6         28.03         26.66         3.06 o                         
  -6  12   6         49.23         45.51         3.92 o                         
  -5  12   6        531.54        523.22        24.44 o                         
  -4  12   6         76.26         73.55         3.71 o                         
  -3  12   6        788.78        796.73        14.13 o                         
  -2  12   6         10.10          9.30         2.46 o                         
  -1  12   6         24.74         24.22         1.96 o                         
   0  12   6         27.18         22.39         1.74 o                         
   1  12   6        214.83        212.06         6.33 o                         
   2  12   6        355.28        361.96         9.13 o                         
   3  12   6        467.29        474.82        10.32 o                         
   4  12   6          0.77          0.57         3.70 o                         
   5  12   6          0.10          3.32         2.44 o                         
  -6  13   6        367.18        404.33        12.85 o                         
  -5  13   6         16.46         11.58         3.90 o                         
  -4  13   6        682.81        705.93        14.16 o                         
  -3  13   6         62.22         58.35         3.36 o                         
  -2  13   6         20.82         23.93         2.20 o                         
  -1  13   6         11.68          5.54         1.69 o                         
   0  13   6         15.03         18.54         2.10 o                         
   1  13   6        124.98        123.67         5.23 o                         
   2  13   6         93.87         85.78         4.23 o                         
   3  13   6         58.62         62.82         3.69 o                         
   4  13   6          0.79         -1.00         3.55 o                         
   5  13   6         30.41         33.28         6.92 o                         
  -6  14   6         75.35         58.04         5.18 o                         
  -5  14   6          6.45          8.74         3.65 o                         
  -4  14   6        581.76        589.41        13.49 o                         
  -3  14   6        166.36        192.15         8.80 o                         
  -2  14   6        169.06        171.15         4.87 o                         
  -1  14   6        493.55        489.19        10.26 o                         
   0  14   6          7.97         11.24         1.79 o                         
   1  14   6        329.40        360.36         9.06 o                         
   2  14   6        200.55        197.39         6.34 o                         
   3  14   6        333.17        293.70         8.78 o                         
   4  14   6          0.12          0.16         2.99 o                         
   5  14   6         22.91         25.67         3.43 o                         
  -6  15   6         27.47         25.85         3.69 o                         
  -5  15   6         22.39         25.74         5.31 o                         
  -4  15   6         76.03         73.13         4.11 o                         
  -3  15   6         71.25         63.24         2.96 o                         
  -2  15   6         21.86         18.34         2.59 o                         
  -1  15   6        322.68        349.33         8.04 o                         
   0  15   6         41.55         48.53         2.45 o                         
   1  15   6        171.11        176.81         6.83 o                         
   2  15   6          0.01          6.13         3.54 o                         
   3  15   6          7.41          9.43         4.49 o                         
   4  15   6          3.61          2.97         4.84 o                         
   5  15   6         14.44         12.54         2.81 o                         
  -6  16   6         27.26         26.40         3.74 o                         
  -5  16   6         34.26         36.12         3.47 o                         
  -4  16   6        721.62        716.13        26.93 o                         
  -3  16   6          0.16          0.13         2.41 o                         
  -2  16   6          0.04         -0.31         2.58 o                         
  -1  16   6        553.47        566.56        11.95 o                         
   0  16   6        103.57        103.08         3.66 o                         
   1  16   6         72.89         65.91         3.51 o                         
   2  16   6          2.14         -0.68         3.39 o                         
   3  16   6          9.84         13.35         5.18 o                         
   4  16   6          7.04          5.25         3.95 o                         
   5  16   6         47.99         56.17         3.82 o                         
  -5  17   6          2.27          4.17         2.80 o                         
  -4  17   6          0.32          1.87         2.85 o                         
  -3  17   6        175.06        174.04         7.23 o                         
  -2  17   6        301.74        300.42         8.60 o                         
  -1  17   6        342.82        343.06        11.26 o                         
   0  17   6        524.20        523.17        10.00 o                         
   1  17   6          7.97          0.59         2.68 o                         
   2  17   6         39.72         41.96         5.12 o                         
   3  17   6          3.44          3.68         2.86 o                         
   4  17   6         50.43         46.12         4.10 o                         
   5  17   6          0.25          2.12         5.31 o                         
  -5  18   6         39.96         39.20         3.29 o                         
  -4  18   6         66.28         56.45         4.53 o                         
  -3  18   6        105.54        104.82         4.80 o                         
  -2  18   6          0.20         -1.22         2.94 o                         
  -1  18   6        689.02        684.42        23.35 o                         
   0  18   6          2.36          1.94         2.74 o                         
   1  18   6        155.94        169.17         8.56 o                         
   2  18   6        437.15        434.79        22.51 o                         
   3  18   6         91.39        100.04         4.63 o                         
   4  18   6          1.00         -0.28         2.81 o                         
   5  18   6          3.50          8.12         5.84 o                         
  -5  19   6         12.50          8.04         4.07 o                         
  -4  19   6          5.59          8.29         2.85 o                         
  -3  19   6        203.58        211.78         6.84 o                         
  -2  19   6        157.63        133.95         9.36 o                         
  -1  19   6        844.76        793.42        25.39 o                         
   0  19   6         86.66         91.75         8.24 o                         
   1  19   6         67.05         66.18         8.20 o                         
   2  19   6        264.36        265.66        13.15 o                         
   3  19   6        332.63        340.56        12.69 o                         
   4  19   6        328.77        323.52        18.02 o                         
  -4  20   6          0.11          4.08         2.56 o                         
  -3  20   6         47.36         30.34         4.02 o                         
  -2  20   6          9.73         12.76         3.29 o                         
  -1  20   6          0.88          0.74         5.34 o                         
   0  20   6        945.29        910.97        39.00 o                         
   1  20   6        404.34        392.94        20.50 o                         
   2  20   6         77.20         82.30         5.89 o                         
   3  20   6        228.08        243.57        19.58 o                         
   4  20   6         74.32         66.72         4.17 o                         
  -4  21   6         61.70         54.92         3.27 o                         
  -3  21   6         82.40         78.70         4.54 o                         
  -2  21   6         80.20         92.01         6.59 o                         
  -1  21   6         65.02         44.33         5.24 o                         
   0  21   6         51.15         58.57         4.21 o                         
   1  21   6        163.51        189.07        12.47 o                         
   2  21   6          3.87          4.00         3.36 o                         
   3  21   6        107.54        127.42         6.47 o                         
   4  21   6         74.21         63.49         6.14 o                         
  -4  22   6          0.31         -1.43         2.48 o                         
  -3  22   6         87.76         97.84         6.98 o                         
  -2  22   6          6.80          8.15         3.26 o                         
  -1  22   6         34.03         18.60         4.43 o                         
   0  22   6        191.31        198.34         7.71 o                         
   1  22   6         39.13         56.33         7.10 o                         
   2  22   6          1.81         10.05         5.20 o                         
   3  22   6         14.80         18.66         2.38 o                         
  -4  23   6          5.30         13.54         5.15 o                         
  -3  23   6         30.81         35.40         5.34 o                         
  -2  23   6         11.66         23.35         4.22 o                         
  -1  23   6         53.90         50.60         6.54 o                         
   0  23   6         79.61         90.42        10.65 o                         
   1  23   6        139.14        139.33         9.86 o                         
   2  23   6         19.34         16.60         3.52 o                         
   3  23   6         16.91         17.29         3.69 o                         
  -3  24   6         72.09         74.25         4.44 o                         
  -2  24   6          2.76          0.47         4.13 o                         
  -1  24   6         27.14         27.06         5.81 o                         
   0  24   6          5.81          2.19         2.87 o                         
   1  24   6          0.87          3.95         5.75 o                         
   2  24   6        100.98        115.36         5.52 o                         
  -3  25   6          0.48          1.07         6.28 o                         
  -2  25   6        274.04        322.64        15.12 o                         
  -1  25   6        168.77        205.77        11.40 o                         
   0  25   6          3.79          5.82         2.63 o                         
   1  25   6          0.38         -1.84         3.41 o                         
   2  25   6          6.63          6.94         5.78 o                         
  -2  26   6         26.10         38.07         6.94 o                         
  -1  26   6         25.00         28.02         4.38 o                         
  -7   1   7        173.49        180.68         5.36 o                         
  -6   1   7         24.23         26.61         1.98 o                         
  -5   1   7         61.53         68.20         2.98 o                         
  -4   1   7       1077.07       1100.46        32.47 o                         
  -3   1   7        422.38        399.35         6.60 o                         
  -2   1   7         16.10         29.59         1.96 o                         
  -1   1   7       1472.92       1549.84        23.95 o                         
   0   1   7       1857.65       1983.75        52.98 o                         
   1   1   7       4285.92       4548.07        83.99 o                         
   2   1   7        908.00       1022.14        16.71 o                         
   3   1   7       1718.42       1633.45        20.31 o                         
   4   1   7          4.59          2.86         2.42 o                         
   5   1   7        321.28        316.52        11.82 o                         
   6   1   7         70.58         71.01         2.80 o                         
  -7   2   7         29.75         33.41         2.75 o                         
  -6   2   7          1.96         -0.86         1.96 o                         
  -5   2   7         98.11        101.73         2.49 o                         
  -4   2   7         72.27         63.85         2.47 o                         
  -3   2   7        171.09        148.66         2.77 o                         
  -2   2   7        526.96        502.19         8.69 o                         
  -1   2   7        333.79        353.35         8.81 o                         
   0   2   7        762.59        806.78        21.40 o                         
   1   2   7       1278.61       1347.02        29.68 o                         
   2   2   7       1297.42       1333.34        21.35 o                         
   3   2   7        365.13        336.23         6.41 o                         
   4   2   7        293.62        286.21         6.14 o                         
   5   2   7          1.43         -1.47         2.37 o                         
   6   2   7        310.86        300.65         6.05 o                         
  -7   3   7        257.52        269.15         7.20 o                         
  -6   3   7          1.87         -1.01         1.87 o                         
  -5   3   7        355.50        322.12         5.63 o                         
  -4   3   7        166.73        167.89         6.06 o                         
  -3   3   7        109.69        126.91         2.34 o                         
  -2   3   7       2858.15       2959.24        45.12 o                         
  -1   3   7       1106.95       1103.60        17.47 o                         
   0   3   7        143.74        166.38         4.31 o                         
   1   3   7        539.51        608.83        22.25 o                         
   2   3   7        104.46        104.78         4.49 o                         
   3   3   7        315.50        314.44         5.07 o                         
   4   3   7        412.18        415.55         8.64 o                         
   5   3   7        332.52        343.14         6.84 o                         
   6   3   7         14.58         13.86         1.90 o                         
  -7   4   7         56.00         62.92         3.06 o                         
  -6   4   7         53.66         57.52         2.58 o                         
  -5   4   7         76.94         79.26         2.61 o                         
  -4   4   7        312.41        295.13         5.77 o                         
  -3   4   7         20.51         41.44         1.59 o                         
  -2   4   7        922.55        836.99        13.66 o                         
  -1   4   7        130.12        136.84         3.24 o                         
   0   4   7         25.60         42.50         2.14 o                         
   1   4   7          1.25          2.81         2.59 o                         
   2   4   7       1428.04       1461.38        20.05 o                         
   3   4   7        335.71        318.00         5.20 o                         
   4   4   7         14.56         17.40         2.70 o                         
   5   4   7          2.13          0.92         2.09 o                         
   6   4   7          0.01          1.94         1.65 o                         
  -7   5   7          5.02         10.78         1.87 o                         
  -6   5   7        201.31        208.23         5.62 o                         
  -5   5   7        685.39        687.30         9.54 o                         
  -4   5   7        402.75        420.95         7.53 o                         
  -3   5   7        156.19        147.92         2.59 o                         
  -2   5   7       1154.40       1161.47        18.52 o                         
  -1   5   7        329.52        347.43         5.43 o                         
   0   5   7       2178.16       2216.44        59.24 o                         
   1   5   7        116.78        119.83         6.70 o                         
   2   5   7        117.29        118.93         2.72 o                         
   3   5   7        408.89        411.86         6.19 o                         
   4   5   7        228.86        214.33         5.93 o                         
   5   5   7          9.57          8.75         2.27 o                         
   6   5   7          5.98         12.56         1.68 o                         
  -7   6   7         27.95         27.39         4.60 o                         
  -6   6   7         99.14         87.40         3.41 o                         
  -5   6   7        680.37        687.54         9.52 o                         
  -4   6   7         35.30         27.49         1.94 o                         
  -3   6   7        250.56        254.01         3.82 o                         
  -2   6   7        369.91        377.12         6.50 o                         
  -1   6   7       1506.21       1553.00        26.43 o                         
   0   6   7        445.46        528.85        25.48 o                         
   1   6   7        207.16        247.01        10.45 o                         
   2   6   7        935.91        976.99        13.12 o                         
   3   6   7        108.79        101.87         2.71 o                         
   4   6   7          0.85          5.22         1.93 o                         
   5   6   7        130.64        127.37         4.65 o                         
   6   6   7         52.64         49.79         2.57 o                         
  -7   7   7          2.80          4.79         3.06 o                         
  -6   7   7        583.08        587.61        10.40 o                         
  -5   7   7        251.45        256.01         4.33 o                         
  -4   7   7         19.93         18.50         1.58 o                         
  -3   7   7         82.87         87.01         2.09 o                         
  -2   7   7        426.28        434.51         6.49 o                         
  -1   7   7       1349.72       1411.72        24.14 o                         
   0   7   7        355.68        423.10        13.31 o                         
   1   7   7         62.79         47.86         2.40 o                         
   2   7   7        770.35        796.58         9.90 o                         
   3   7   7          6.53          3.69         1.65 o                         
   4   7   7          0.16         -0.64         1.90 o                         
   5   7   7          9.60          3.34         3.09 o                         
   6   7   7          0.63          0.29         1.82 o                         
  -7   8   7         40.78         45.67         4.54 o                         
  -6   8   7          6.10          9.75         1.71 o                         
  -5   8   7         50.00         50.57         2.52 o                         
  -4   8   7         69.94         65.43         2.09 o                         
  -3   8   7         47.57         52.37         2.71 o                         
  -2   8   7         65.96        103.38         2.52 o                         
  -1   8   7         25.22         38.70         1.64 o                         
   0   8   7          4.46          3.11         1.54 o                         
   1   8   7        135.87        131.54         3.45 o                         
   2   8   7        182.51        184.07         3.82 o                         
   3   8   7        312.65        282.30         5.54 o                         
   4   8   7        149.10        133.69         4.48 o                         
   5   8   7        165.87        151.05         4.06 o                         
   6   8   7          2.71         -1.40         2.62 o                         
  -7   9   7          1.08          6.17         3.99 o                         
  -6   9   7         33.83         23.85         2.29 o                         
  -5   9   7         18.56         14.55         2.15 o                         
  -4   9   7         16.38         17.03         1.99 o                         
  -3   9   7          8.15         10.68         1.29 o                         
  -2   9   7        312.80        305.28         5.75 o                         
  -1   9   7         41.58         46.34         1.56 o                         
   0   9   7        568.85        562.91         9.03 o                         
   1   9   7        203.50        216.05         5.32 o                         
   2   9   7         88.57         81.86         2.15 o                         
   3   9   7        160.16        158.72         4.07 o                         
   4   9   7        513.87        477.02        13.11 o                         
   5   9   7          2.94          2.28         1.70 o                         
  -7  10   7          2.17          1.10         4.07 o                         
  -6  10   7         90.09        100.37         5.50 o                         
  -5  10   7         46.09         32.78         6.58 o                         
  -4  10   7        145.66        134.59         6.26 o                         
  -3  10   7        163.47        158.98         4.57 o                         
  -2  10   7        299.93        303.18         6.78 o                         
  -1  10   7       2063.48       2292.57        35.83 o                         
   0  10   7        275.61        300.03         7.25 o                         
   1  10   7        940.84       1065.86        19.23 o                         
   2  10   7        629.38        618.16        12.20 o                         
   3  10   7        194.77        201.22         6.45 o                         
   4  10   7         15.16         13.87         3.42 o                         
   5  10   7         11.69          4.76         3.26 o                         
  -6  11   7          5.52         11.35         3.12 o                         
  -5  11   7        190.97        194.20        12.45 o                         
  -4  11   7         47.09         52.50         3.23 o                         
  -3  11   7         27.82         16.77         2.49 o                         
  -2  11   7         58.97         64.05         3.28 o                         
  -1  11   7        251.00        253.02         5.56 o                         
   0  11   7        233.15        246.58         5.35 o                         
   1  11   7         74.95         81.47         3.78 o                         
   2  11   7         66.51         58.41         3.38 o                         
   3  11   7          0.17          1.26         2.86 o                         
   4  11   7        341.38        336.42        23.52 o                         
   5  11   7         95.38         89.72         4.27 o                         
  -6  12   7          1.03          6.89         4.14 o                         
  -5  12   7         56.86         61.06        10.63 o                         
  -4  12   7         69.61         66.66         4.79 o                         
  -3  12   7        257.24        280.24         7.02 o                         
  -2  12   7          1.17          2.04         2.44 o                         
  -1  12   7         71.62         72.83         3.30 o                         
   0  12   7        100.52        110.95         3.36 o                         
   1  12   7         15.13         18.77         3.11 o                         
   2  12   7          4.33          3.94         3.33 o                         
   3  12   7        583.58        563.02        13.18 o                         
   4  12   7         53.72         43.63         4.31 o                         
   5  12   7         98.03         92.79         4.83 o                         
  -6  13   7         79.93         70.45         4.24 o                         
  -5  13   7          2.21          3.13         3.67 o                         
  -4  13   7          7.31          8.61         3.21 o                         
  -3  13   7         87.87         80.31         4.33 o                         
  -2  13   7         15.73         16.32         2.72 o                         
  -1  13   7         92.41         86.12         4.01 o                         
   0  13   7        410.33        397.67         7.42 o                         
   1  13   7        194.08        207.64         6.75 o                         
   2  13   7        181.05        196.04        10.42 o                         
   3  13   7        286.81        276.70        10.85 o                         
   4  13   7          6.35          7.66         3.06 o                         
   5  13   7         45.13         43.37         3.58 o                         
  -6  14   7          0.18         -0.05         2.44 o                         
  -5  14   7          5.40          3.63         4.98 o                         
  -4  14   7         51.16         61.24         4.31 o                         
  -3  14   7        256.91        242.69         8.65 o                         
  -2  14   7        262.42        270.35         6.44 o                         
  -1  14   7        490.29        485.11        12.33 o                         
   0  14   7         82.11         75.88         3.70 o                         
   1  14   7         57.02         73.89         3.94 o                         
   2  14   7         89.97        102.21         5.97 o                         
   3  14   7        118.61        123.57        10.55 o                         
   4  14   7        100.02         95.56         6.18 o                         
   5  14   7         27.42         37.64         8.16 o                         
  -6  15   7         13.58         10.43         3.41 o                         
  -5  15   7        148.23        144.50         6.91 o                         
  -4  15   7         71.43         65.63         5.70 o                         
  -3  15   7        262.62        209.78         5.50 o                         
  -2  15   7        533.59        570.65        12.18 o                         
  -1  15   7        123.96        120.10         6.67 o                         
   0  15   7         76.17         88.54         3.06 o                         
   1  15   7         63.07         61.84         3.15 o                         
   2  15   7        479.58        493.52        14.02 o                         
   3  15   7          2.98         -0.43         4.15 o                         
   4  15   7        128.56        126.90         5.41 o                         
   5  15   7         88.08        128.06         7.85 o                         
  -5  16   7         59.29         59.90         4.53 o                         
  -4  16   7        217.00        206.30         7.44 o                         
  -3  16   7        446.27        458.56        13.40 o                         
  -2  16   7        144.96        126.53         5.48 o                         
  -1  16   7        212.97        193.87         6.63 o                         
   0  16   7        555.51        580.19        10.73 o                         
   1  16   7        724.73        701.64        18.06 o                         
   2  16   7         17.53         16.49         4.37 o                         
   3  16   7        146.73        154.59         6.76 o                         
   4  16   7         44.11         37.74         4.25 o                         
   5  16   7         77.10         76.46         6.72 o                         
  -5  17   7        241.63        262.66        18.05 o                         
  -4  17   7         63.05         58.75         4.01 o                         
  -3  17   7        243.08        207.68         6.92 o                         
  -2  17   7        321.90        325.89        10.79 o                         
  -1  17   7          4.77          1.96         2.96 o                         
   0  17   7         17.40         10.38         2.33 o                         
   1  17   7         12.16          4.51         2.71 o                         
   2  17   7          0.00         -1.46         3.31 o                         
   3  17   7         88.58         79.66         5.18 o                         
   4  17   7        289.20        311.85        10.70 o                         
   5  17   7         61.98         72.17         6.83 o                         
  -5  18   7        116.52        113.21         5.58 o                         
  -4  18   7        174.89        190.30         7.95 o                         
  -3  18   7          6.41          2.93         3.35 o                         
  -2  18   7        193.18        172.12         9.25 o                         
  -1  18   7         70.35         59.11         4.16 o                         
   0  18   7        279.46        277.46         7.35 o                         
   1  18   7          5.92          5.09         5.64 o                         
   2  18   7        990.48       1101.63        66.83 o                         
   3  18   7          0.01          0.61         3.26 o                         
   4  18   7         42.12         46.47         3.62 o                         
  -5  19   7         46.25         60.32         6.14 o                         
  -4  19   7          8.69          5.75         3.78 o                         
  -3  19   7         31.44         40.64         4.90 o                         
  -2  19   7        273.16        229.26        20.57 o                         
  -1  19   7        149.10        144.24         7.38 o                         
   0  19   7        388.35        365.68        11.03 o                         
   1  19   7         12.44          5.86         5.40 o                         
   2  19   7         14.13         22.21         4.51 o                         
   3  19   7        218.47        235.20         7.85 o                         
   4  19   7         14.43         12.88         3.61 o                         
  -4  20   7          2.53          1.89         2.28 o                         
  -3  20   7         13.91         10.68         3.37 o                         
  -2  20   7          3.64          0.65         2.70 o                         
  -1  20   7         60.20         62.47         8.04 o                         
   0  20   7         80.75         72.87         4.71 o                         
   1  20   7         80.13         84.86         6.20 o                         
   2  20   7        264.75        300.55        11.73 o                         
   3  20   7        257.72        269.98        11.63 o                         
   4  20   7         39.06         45.73         5.59 o                         
  -4  21   7          4.61         -2.26         2.56 o                         
  -3  21   7          0.99          0.78         3.21 o                         
  -2  21   7         56.71         45.89         4.16 o                         
  -1  21   7          7.49         16.14         5.33 o                         
   0  21   7        229.09        213.00        14.89 o                         
   1  21   7         96.16         89.81         8.56 o                         
   2  21   7        100.63         99.07         8.78 o                         
   3  21   7          9.26          3.18         2.58 o                         
  -4  22   7         64.05         60.33         7.64 o                         
  -3  22   7          3.17          2.26         3.41 o                         
  -2  22   7         36.31         28.49         4.23 o                         
  -1  22   7         12.58          6.99         5.18 o                         
   0  22   7          0.00         -0.82         3.13 o                         
   1  22   7         70.85         66.85         7.08 o                         
   2  22   7         91.30        100.95         7.53 o                         
   3  22   7          4.21          2.28         2.64 o                         
  -3  23   7          5.18          5.18         2.27 o                         
  -2  23   7          4.68          3.63         4.79 o                         
  -1  23   7          5.73          6.14         4.40 o                         
   0  23   7         14.70         10.34         2.99 o                         
   1  23   7        113.54        109.84         8.18 o                         
   2  23   7         55.04         69.06         4.50 o                         
  -3  24   7          2.87         11.29         5.40 o                         
  -2  24   7         56.93         52.92         5.81 o                         
  -1  24   7         25.47         34.91         5.84 o                         
   0  24   7         78.34         60.13         4.22 o                         
   1  24   7         64.97         62.62         5.95 o                         
   2  24   7         82.52         78.30         4.24 o                         
  -2  25   7         21.89         12.75         3.74 o                         
  -1  25   7         71.15         74.39         6.53 o                         
   0  25   7        164.33        179.69        10.08 o                         
  -7   0   8         13.43         17.23         3.80 o                         
  -6   0   8          1.03         -2.27         2.40 o                         
  -5   0   8        123.61        117.02         4.19 o                         
  -4   0   8        105.66         88.69         3.94 o                         
  -3   0   8       1539.80       1562.36        24.80 o                         
  -2   0   8        810.56        818.28        23.26 o                         
  -1   0   8         94.70         81.99         3.58 o                         
   0   0   8        183.76        208.71        11.04 o                         
   1   0   8         41.70         32.03         3.31 o                         
   2   0   8       1629.71       1677.61        37.75 o                         
   3   0   8         75.50         80.51         3.64 o                         
   4   0   8        354.02        334.33        10.60 o                         
   5   0   8        119.36        101.51         6.88 o                         
   6   0   8          0.27          1.17         2.35 o                         
  -7   1   8         50.17         56.13         5.29 o                         
  -6   1   8        237.19        249.53         5.25 o                         
  -5   1   8          0.80          1.10         1.60 o                         
  -4   1   8        161.63        155.17         3.91 o                         
  -3   1   8         27.19         29.24         1.48 o                         
  -2   1   8        395.11        464.25        10.02 o                         
  -1   1   8        328.10        332.90         6.10 o                         
   0   1   8          2.20          3.78         1.91 o                         
   1   1   8       2207.89       2369.84        44.75 o                         
   2   1   8        898.30        861.37        13.39 o                         
   3   1   8        194.96        191.54         4.66 o                         
   4   1   8       1719.21       1723.05        65.31 o                         
   5   1   8        373.08        354.74         9.66 o                         
   6   1   8         19.60         20.38         1.83 o                         
  -7   2   8         87.56         85.10         3.34 o                         
  -6   2   8        398.11        401.17         9.81 o                         
  -5   2   8          9.27          8.66         1.84 o                         
  -4   2   8         88.30         96.95         2.88 o                         
  -3   2   8        267.61        267.07         4.12 o                         
  -2   2   8        958.33        986.92        14.76 o                         
  -1   2   8        233.67        241.88         5.84 o                         
   0   2   8       2788.07       3134.64        82.32 o                         
   1   2   8        892.76       1031.73        20.35 o                         
   2   2   8        321.21        281.85         5.07 o                         
   3   2   8         41.67         42.67         2.23 o                         
   4   2   8       1465.35       1381.01        30.13 o                         
   5   2   8         17.28         12.94         2.64 o                         
   6   2   8         41.05         36.39         2.01 o                         
  -7   3   8         16.77         15.50         1.90 o                         
  -6   3   8        512.54        496.31         8.61 o                         
  -5   3   8       1046.07       1000.11        13.91 o                         
  -4   3   8         59.23         63.02         2.70 o                         
  -3   3   8        309.64        307.25         4.37 o                         
  -2   3   8       1794.49       1810.34        20.83 o                         
  -1   3   8        179.37        180.30         8.46 o                         
   0   3   8        543.06        629.00        17.96 o                         
   1   3   8       1033.75       1098.63        17.62 o                         
   2   3   8       1427.79       1417.76        20.99 o                         
   3   3   8         66.38         67.71         2.50 o                         
   4   3   8       1724.08       1722.26        40.42 o                         
   5   3   8         23.18         16.87         2.68 o                         
   6   3   8         34.87         35.92         1.97 o                         
  -7   4   8          0.41          2.32         1.68 o                         
  -6   4   8          0.19         -0.08         1.82 o                         
  -5   4   8        152.86        129.60         4.07 o                         
  -4   4   8        615.86        553.34         9.41 o                         
  -3   4   8        998.96       1008.79        10.86 o                         
  -2   4   8         11.15          7.64         1.26 o                         
  -1   4   8         37.97         53.49         4.07 o                         
   0   4   8         80.65         72.17         4.24 o                         
   1   4   8        355.66        316.20         8.03 o                         
   2   4   8        251.55        262.55         5.15 o                         
   3   4   8          0.11          1.29         1.75 o                         
   4   4   8         28.75         25.84         2.68 o                         
   5   4   8          8.94          4.65         2.73 o                         
   6   4   8          0.13          1.31         1.45 o                         
  -7   5   8          3.17          6.58         1.65 o                         
  -6   5   8         75.38         74.44         3.20 o                         
  -5   5   8         41.28         40.44         2.06 o                         
  -4   5   8       1633.14       1604.67        23.92 o                         
  -3   5   8        728.33        698.46         8.20 o                         
  -2   5   8         39.03         28.76         1.74 o                         
  -1   5   8        472.43        555.38        10.35 o                         
   0   5   8          7.90          4.49         4.35 o                         
   1   5   8       1809.47       1850.49        31.58 o                         
   2   5   8        693.86        792.71        13.07 o                         
   3   5   8         95.26         78.39         2.65 o                         
   4   5   8        322.37        304.65         9.88 o                         
   5   5   8        225.01        237.50         6.90 o                         
   6   5   8        114.31        121.34         4.83 o                         
  -7   6   8         75.47         61.98         2.65 o                         
  -6   6   8          4.53          5.27         2.07 o                         
  -5   6   8        173.66        164.27         3.50 o                         
  -4   6   8         19.95         20.93         1.95 o                         
  -3   6   8        665.53        635.66         7.60 o                         
  -2   6   8         35.21         41.69         1.59 o                         
  -1   6   8         43.97         46.36         2.41 o                         
   0   6   8         30.57         40.35         5.22 o                         
   1   6   8          0.03          3.43         1.69 o                         
   2   6   8        246.90        204.64         4.98 o                         
   3   6   8          0.43          1.11         1.74 o                         
   4   6   8         89.13         91.17         4.48 o                         
   5   6   8        115.80        114.33         5.15 o                         
   6   6   8          0.01          1.17         2.39 o                         
  -7   7   8         10.28          9.14         3.28 o                         
  -6   7   8         51.36         54.65         2.68 o                         
  -5   7   8         18.56         16.95         2.24 o                         
  -4   7   8        148.91        144.65         3.38 o                         
  -3   7   8          1.09          0.63         1.24 o                         
  -2   7   8        344.40        372.94         4.80 o                         
  -1   7   8          4.72         10.53         1.35 o                         
   0   7   8        639.33        630.23        11.93 o                         
   1   7   8        466.52        515.63        10.00 o                         
   2   7   8         71.96         62.03         1.97 o                         
   3   7   8         61.85         62.84         2.49 o                         
   4   7   8        392.04        355.70        20.76 o                         
   5   7   8        143.75        137.66         3.59 o                         
   6   7   8         66.35         66.71         4.87 o                         
  -7   8   8          7.95         10.38         3.80 o                         
  -6   8   8        114.79        114.29         3.24 o                         
  -5   8   8          6.42         10.25         1.91 o                         
  -4   8   8        373.88        384.83         6.30 o                         
  -3   8   8          6.38          2.75         1.25 o                         
  -2   8   8         50.61         49.57         1.58 o                         
  -1   8   8        286.01        311.38         6.24 o                         
   0   8   8        185.58        177.84         3.54 o                         
   1   8   8        820.36        779.55        13.08 o                         
   2   8   8        521.26        492.93         7.07 o                         
   3   8   8          1.25          1.13         1.81 o                         
   4   8   8         11.31         13.94         2.13 o                         
   5   8   8        117.04        109.95         3.96 o                         
  -7   9   8         41.51         51.29         5.15 o                         
  -6   9   8         10.63          9.60         1.53 o                         
  -5   9   8        108.54        103.97         3.26 o                         
  -4   9   8          0.64          0.11         1.38 o                         
  -3   9   8          1.26          0.87         1.39 o                         
  -2   9   8          1.21          1.55         1.11 o                         
  -1   9   8        580.25        613.22         8.78 o                         
   0   9   8        111.78        126.85         3.02 o                         
   1   9   8        593.21        649.56         9.67 o                         
   2   9   8         91.41         84.93         2.38 o                         
   3   9   8        381.37        323.15         6.88 o                         
   4   9   8          6.01          3.42         2.09 o                         
   5   9   8         57.78         39.10         1.95 o                         
  -6  10   8          6.79          6.83         3.72 o                         
  -5  10   8          9.47         20.29         5.51 o                         
  -4  10   8          8.90          7.86         2.51 o                         
  -3  10   8         14.07          8.75         3.28 o                         
  -2  10   8        334.81        311.62         8.92 o                         
  -1  10   8         43.16         54.25         2.48 o                         
   0  10   8          1.52          2.69         1.59 o                         
   1  10   8        212.57        195.06         6.91 o                         
   2  10   8          3.82          1.72         2.60 o                         
   3  10   8        444.93        405.59        11.96 o                         
   4  10   8          0.19          0.17         3.81 o                         
   5  10   8         17.96         13.02         4.40 o                         
  -6  11   8        161.04        151.45        19.84 o                         
  -5  11   8          1.74          0.03         3.64 o                         
  -4  11   8        122.81        119.34         5.91 o                         
  -3  11   8        355.56        381.47         9.92 o                         
  -2  11   8        738.49        715.89        14.01 o                         
  -1  11   8         25.04         37.93         2.45 o                         
   0  11   8        354.97        374.97         7.36 o                         
   1  11   8        102.65         97.70         4.24 o                         
   2  11   8        148.49        144.96        11.81 o                         
   3  11   8         39.00         35.39         4.00 o                         
   4  11   8        116.95        144.26         6.05 o                         
   5  11   8          1.96          2.01         3.91 o                         
  -6  12   8         42.59         45.31         5.34 o                         
  -5  12   8         37.05         38.93         6.72 o                         
  -4  12   8        154.47        143.50         4.81 o                         
  -3  12   8         46.68         45.70         4.85 o                         
  -2  12   8        456.51        423.29        10.69 o                         
  -1  12   8        975.42       1030.37        16.15 o                         
   0  12   8        161.98        184.59         4.29 o                         
   1  12   8        111.14        108.62         5.24 o                         
   2  12   8         92.83         76.37        11.25 o                         
   3  12   8         28.67         24.35         4.45 o                         
   4  12   8         24.54         36.95         4.62 o                         
   5  12   8          2.96          1.10         3.63 o                         
  -6  13   8         13.49         18.65         2.94 o                         
  -5  13   8         11.72         12.47         5.40 o                         
  -4  13   8        215.71        197.33         6.85 o                         
  -3  13   8        867.27        835.66        16.25 o                         
  -2  13   8       1246.79       1250.06        31.83 o                         
  -1  13   8        580.06        538.51         9.45 o                         
   0  13   8       1823.24       1911.62        26.40 o                         
   1  13   8         48.81         55.01         4.83 o                         
   2  13   8        268.39        269.08        11.49 o                         
   3  13   8         54.44         43.01         5.29 o                         
   4  13   8        170.67        169.81         8.11 o                         
   5  13   8          1.91          1.95         3.44 o                         
  -6  14   8         31.40         31.54         3.01 o                         
  -5  14   8          0.08         -0.50         4.87 o                         
  -4  14   8        117.49        119.36         7.10 o                         
  -3  14   8         32.20         37.73         3.42 o                         
  -2  14   8          2.60          8.50         3.10 o                         
  -1  14   8        163.99        138.56         4.01 o                         
   0  14   8          0.21          1.08         1.77 o                         
   1  14   8         44.49         46.28         3.46 o                         
   2  14   8         31.01         35.76         5.32 o                         
   3  14   8         28.58         25.79         3.74 o                         
   4  14   8         15.36          8.79         2.82 o                         
   5  14   8         75.82         80.64         6.61 o                         
  -6  15   8        143.43        137.53         7.74 o                         
  -5  15   8         16.58         15.59         5.55 o                         
  -4  15   8         10.65         11.63         3.93 o                         
  -3  15   8         16.10         11.31         4.31 o                         
  -2  15   8        153.93        144.73         5.17 o                         
  -1  15   8          4.78          5.11         2.31 o                         
   0  15   8         58.27         54.11         2.82 o                         
   1  15   8        305.07        310.46         8.22 o                         
   2  15   8        120.90        100.36        10.22 o                         
   3  15   8        239.48        222.83         6.91 o                         
   4  15   8          0.59         -0.77         2.59 o                         
   5  15   8          1.52          3.03         5.18 o                         
  -5  16   8          5.94          6.23         2.98 o                         
  -4  16   8         45.14         54.37         4.15 o                         
  -3  16   8        159.23        146.57        11.90 o                         
  -2  16   8         20.85         12.55         2.88 o                         
  -1  16   8         73.42         81.88         4.04 o                         
   0  16   8        410.20        386.30         7.90 o                         
   1  16   8        863.12        806.71        17.35 o                         
   2  16   8        397.75        369.26        18.97 o                         
   3  16   8        471.30        511.32        14.16 o                         
   4  16   8         71.96         64.64         3.67 o                         
   5  16   8         22.44         17.29         5.18 o                         
  -5  17   8         73.06         63.87         4.14 o                         
  -4  17   8        235.36        246.29         9.78 o                         
  -3  17   8        164.71        150.61         6.47 o                         
  -2  17   8         97.35         93.81         4.92 o                         
  -1  17   8         94.59         97.99         5.30 o                         
   0  17   8          0.52         -1.97         2.47 o                         
   1  17   8       1376.47       1351.09        89.43 o                         
   2  17   8        928.43       1008.55        43.19 o                         
   3  17   8         49.10         40.66         3.63 o                         
   4  17   8          0.19         -0.20         2.53 o                         
  -5  18   8          0.38          1.79         2.27 o                         
  -4  18   8         10.19         10.13         2.68 o                         
  -3  18   8        164.65        152.89         7.57 o                         
  -2  18   8          6.44          9.28         6.30 o                         
  -1  18   8          0.02          3.27         2.90 o                         
   0  18   8        714.06        715.78        22.52 o                         
   1  18   8        188.49        177.78        12.53 o                         
   2  18   8        121.02        110.67         7.10 o                         
   3  18   8         39.63         34.29         3.32 o                         
   4  18   8          3.23          3.64         2.74 o                         
  -5  19   8          0.02          3.77         5.37 o                         
  -4  19   8          0.02          3.92         2.83 o                         
  -3  19   8          6.30          4.77         3.81 o                         
  -2  19   8       1004.41        923.64        27.78 o                         
  -1  19   8        465.51        420.98        21.68 o                         
   0  19   8        129.74        133.53         7.41 o                         
   1  19   8         42.01         53.37         5.15 o                         
   2  19   8        217.29        229.83         8.06 o                         
   3  19   8         31.30         27.70         2.87 o                         
   4  19   8         75.82         56.64         5.23 o                         
  -4  20   8          2.38          4.78         1.98 o                         
  -3  20   8         12.19         11.94         3.02 o                         
  -2  20   8         67.02         79.07         8.48 o                         
  -1  20   8         48.69         56.33         7.57 o                         
   0  20   8         97.61         87.92         5.89 o                         
   1  20   8        280.88        272.51        10.80 o                         
   2  20   8        223.78        225.66         7.73 o                         
   3  20   8        485.48        531.98        23.54 o                         
  -4  21   8         13.96         18.42         2.70 o                         
  -3  21   8        126.00         97.06         6.03 o                         
  -2  21   8        309.20        298.39         9.09 o                         
  -1  21   8          8.31          5.97         5.62 o                         
   0  21   8         99.58         98.06        12.00 o                         
   1  21   8          1.77          6.28         5.15 o                         
   2  21   8          4.11         -1.12         3.46 o                         
   3  21   8        121.32        102.96        12.02 o                         
  -4  22   8         87.47        104.55         6.97 o                         
  -3  22   8         11.61          8.33         4.91 o                         
  -2  22   8        132.63        139.59         7.13 o                         
  -1  22   8         31.83         23.18         5.53 o                         
   0  22   8         28.98         17.27         3.23 o                         
   1  22   8        186.23        182.34        10.80 o                         
   2  22   8          1.40          3.16         2.94 o                         
  -3  23   8        149.19        138.83         6.28 o                         
  -2  23   8        140.06        125.48         8.70 o                         
  -1  23   8          9.85          9.02         3.48 o                         
   0  23   8         80.72         71.52         4.26 o                         
   1  23   8         16.18         20.95         4.38 o                         
   2  23   8         10.24         14.89         4.05 o                         
  -3  24   8         78.36        109.75         8.26 o                         
  -2  24   8         80.45         75.69         6.25 o                         
  -1  24   8        139.38        160.62         9.80 o                         
   0  24   8          7.88          8.09         4.57 o                         
   1  24   8         38.18         33.64         5.07 o                         
  -1  25   8         45.79         49.64         5.07 o                         
   0  25   8         51.05         44.46         4.87 o                         
  -7   1   9         13.74         16.74         2.58 o                         
  -6   1   9        479.50        498.64         8.62 o                         
  -5   1   9        521.72        514.08         8.07 o                         
  -4   1   9         29.57         24.27         2.02 o                         
  -3   1   9         46.34         56.81         1.86 o                         
  -2   1   9       7185.10       7447.53        86.76 o                         
  -1   1   9        241.40        263.31         4.83 o                         
   0   1   9       1706.04       1865.27        50.04 o                         
   1   1   9         26.25         44.87         2.18 o                         
   2   1   9         33.21         30.65         1.81 o                         
   3   1   9         11.37          7.17         1.92 o                         
   4   1   9       1216.39       1223.29        69.35 o                         
   5   1   9        293.18        283.03         8.05 o                         
   6   1   9        125.16        130.43         4.61 o                         
  -7   2   9          7.71          8.22         2.30 o                         
  -6   2   9          1.25          0.95         1.82 o                         
  -5   2   9        203.09        196.94         4.60 o                         
  -4   2   9          2.99          2.74         1.79 o                         
  -3   2   9          9.27         12.13         1.43 o                         
  -2   2   9       1656.90       1622.95        18.92 o                         
  -1   2   9       1271.37       1406.24        22.23 o                         
   0   2   9         75.48         64.06         2.81 o                         
   1   2   9        281.08        280.15         6.08 o                         
   2   2   9          0.08          3.96         1.54 o                         
   3   2   9       1473.43       1403.50        18.87 o                         
   4   2   9         85.41         72.58        10.24 o                         
   5   2   9         84.57         73.08         2.94 o                         
   6   2   9         64.66         56.20         3.11 o                         
  -7   3   9        112.79        112.73         4.83 o                         
  -6   3   9          4.52          0.26         2.07 o                         
  -5   3   9        423.38        390.92         6.54 o                         
  -4   3   9         99.61        103.89         3.33 o                         
  -3   3   9          9.31          9.51         1.35 o                         
  -2   3   9        186.09        197.72         3.32 o                         
  -1   3   9        616.93        652.20         9.56 o                         
   0   3   9        517.85        488.07         8.59 o                         
   1   3   9        269.03        300.78         5.92 o                         
   2   3   9         53.56         47.58         2.16 o                         
   3   3   9        163.74        159.54         4.00 o                         
   4   3   9        162.76        131.08         8.24 o                         
   5   3   9         15.34         11.45         2.09 o                         
   6   3   9          2.69          2.09         3.93 o                         
  -7   4   9         30.88         24.25         1.93 o                         
  -6   4   9        140.10        138.51         4.27 o                         
  -5   4   9        173.19        153.46         4.47 o                         
  -4   4   9          0.41          1.42         1.79 o                         
  -3   4   9          2.51          3.77         1.26 o                         
  -2   4   9        222.02        250.83         3.73 o                         
  -1   4   9        632.74        782.67        11.27 o                         
   0   4   9       1450.62       1533.11        29.69 o                         
   1   4   9       1157.21       1130.66        20.04 o                         
   2   4   9         71.59         66.89         2.41 o                         
   3   4   9          9.10          8.51         1.87 o                         
   4   4   9         34.42         38.39         4.08 o                         
   5   4   9          2.87          5.63         1.90 o                         
   6   4   9        187.08        202.21        17.77 o                         
  -7   5   9         32.12         29.53         2.30 o                         
  -6   5   9          8.12          7.67         2.07 o                         
  -5   5   9          9.72          9.15         2.14 o                         
  -4   5   9        104.14        112.65         4.17 o                         
  -3   5   9        130.45        132.64         2.48 o                         
  -2   5   9       1657.65       1666.47        17.89 o                         
  -1   5   9        438.79        485.05         7.44 o                         
   0   5   9         78.76        105.24         4.64 o                         
   1   5   9        743.57        721.91        13.41 o                         
   2   5   9        648.10        654.21        13.16 o                         
   3   5   9          4.39          3.17         1.78 o                         
   4   5   9         91.76         93.44         4.59 o                         
   5   5   9        101.65         96.41         3.06 o                         
   6   5   9        227.39        212.17        12.80 o                         
  -7   6   9          0.04          0.63         2.62 o                         
  -6   6   9        140.13        136.48         3.45 o                         
  -5   6   9         22.66         18.83         2.48 o                         
  -4   6   9        978.22        985.78        14.51 o                         
  -3   6   9         22.42         30.19         1.54 o                         
  -2   6   9          7.71         19.60         1.40 o                         
  -1   6   9        303.13        315.89         4.13 o                         
   0   6   9        103.98        110.27         2.53 o                         
   1   6   9         84.74         77.91         2.56 o                         
   2   6   9          0.06          2.41         1.67 o                         
   3   6   9         85.18         83.94         2.78 o                         
   4   6   9        344.85        335.21        10.27 o                         
   5   6   9         13.86         12.48         1.85 o                         
   6   6   9        158.87        165.39         8.37 o                         
  -7   7   9         78.63         93.81         5.84 o                         
  -6   7   9         48.20         44.63         2.11 o                         
  -5   7   9        494.69        458.08         8.22 o                         
  -4   7   9        227.52        224.72         4.65 o                         
  -3   7   9        216.68        221.96         3.83 o                         
  -2   7   9        653.67        600.98         7.20 o                         
  -1   7   9        708.90        703.00         8.06 o                         
   0   7   9         28.04         34.59         1.62 o                         
   1   7   9         21.14         21.00         1.92 o                         
   2   7   9        508.87        490.18         7.10 o                         
   3   7   9        155.22        158.70         3.68 o                         
   4   7   9         30.00         31.63         3.25 o                         
   5   7   9         12.30         10.27         1.70 o                         
  -7   8   9         60.57         66.24         5.26 o                         
  -6   8   9         37.22         36.29         1.99 o                         
  -5   8   9         65.91         59.45         2.60 o                         
  -4   8   9        231.00        212.63         4.25 o                         
  -3   8   9         36.88         36.71         1.66 o                         
  -2   8   9        319.83        335.29         4.54 o                         
  -1   8   9         50.47         65.82         1.72 o                         
   0   8   9        512.48        511.03         6.70 o                         
   1   8   9          0.14         -1.33         1.55 o                         
   2   8   9         71.17         70.15         2.26 o                         
   3   8   9          4.54          5.55         1.73 o                         
   4   8   9        110.41        100.35         4.15 o                         
   5   8   9         69.54         64.08         2.56 o                         
  -6   9   9        106.30        104.73         4.11 o                         
  -5   9   9         96.28        102.24         3.09 o                         
  -4   9   9         51.61         51.13         2.08 o                         
  -3   9   9        139.01        142.70         3.31 o                         
  -2   9   9         12.93         13.60         1.24 o                         
  -1   9   9        509.33        459.91         5.67 o                         
   0   9   9         94.40         99.85         2.87 o                         
   1   9   9          0.91          1.98         1.47 o                         
   2   9   9        276.22        272.00         6.09 o                         
   3   9   9        424.45        437.64         8.45 o                         
   4   9   9          4.32          2.86         1.83 o                         
   5   9   9          2.33          2.59         2.02 o                         
  -6  10   9         19.79         23.57         3.29 o                         
  -5  10   9          7.56          7.80         3.75 o                         
  -4  10   9         83.58         72.24         7.98 o                         
  -3  10   9         80.39         91.62         4.54 o                         
  -2  10   9        103.09        115.36         4.18 o                         
  -1  10   9         12.10         22.28         3.02 o                         
   0  10   9         24.29         34.14         2.13 o                         
   1  10   9          0.40         -2.08         2.40 o                         
   2  10   9        809.12        788.00        15.29 o                         
   3  10   9         13.59          7.63         5.07 o                         
   4  10   9          9.07          4.52         3.03 o                         
   5  10   9         60.36         71.75         6.11 o                         
  -6  11   9          7.03          6.56         2.77 o                         
  -5  11   9          3.39          4.15         3.76 o                         
  -4  11   9        282.04        263.73        11.07 o                         
  -3  11   9        548.62        591.25        12.40 o                         
  -2  11   9        514.15        502.03        10.68 o                         
  -1  11   9          0.09          0.17         2.12 o                         
   0  11   9        114.29        112.35         4.27 o                         
   1  11   9        570.24        562.63        15.01 o                         
   2  11   9         85.93         74.49         4.71 o                         
   3  11   9        983.82        994.23        29.72 o                         
   4  11   9        163.56        152.80         7.78 o                         
   5  11   9          0.61          2.31         3.39 o                         
  -6  12   9        109.52        126.06         5.51 o                         
  -5  12   9         87.55         78.69         7.85 o                         
  -4  12   9         16.84          9.73         2.80 o                         
  -3  12   9       1342.63       1427.48        26.08 o                         
  -2  12   9         55.85         53.55         3.30 o                         
  -1  12   9        176.06        177.75         5.78 o                         
   0  12   9        574.68        603.54        10.23 o                         
   1  12   9         44.05         45.94         7.75 o                         
   2  12   9        784.28        824.66        25.36 o                         
   3  12   9         32.13         44.06        10.27 o                         
   4  12   9          0.08         -2.67         2.79 o                         
   5  12   9          0.07          5.53         3.91 o                         
  -6  13   9          0.02         -0.62         2.29 o                         
  -5  13   9          1.29          2.09         4.84 o                         
  -4  13   9        226.98        214.85         9.45 o                         
  -3  13   9        768.58        756.77        15.28 o                         
  -2  13   9         24.54         26.54         3.58 o                         
  -1  13   9         94.79         94.24         3.63 o                         
   0  13   9        131.93        120.83         3.35 o                         
   1  13   9          0.04         -3.57         4.32 o                         
   2  13   9         86.53         78.09         5.19 o                         
   3  13   9          2.29          3.51         3.59 o                         
   4  13   9         96.60         89.28         4.50 o                         
   5  13   9          9.14         12.64         3.51 o                         
  -6  14   9          0.04         -1.42         2.63 o                         
  -5  14   9         22.97         24.02         4.38 o                         
  -4  14   9         79.42         80.54         8.96 o                         
  -3  14   9         34.35         39.92         3.33 o                         
  -2  14   9        710.26        737.25        16.72 o                         
  -1  14   9        536.78        544.44        10.46 o                         
   0  14   9        540.86        556.17         9.08 o                         
   1  14   9          3.28          3.98         2.56 o                         
   2  14   9        101.44         81.19         9.39 o                         
   3  14   9         16.92         13.16         3.21 o                         
   4  14   9          0.12          1.52         2.46 o                         
   5  14   9         17.76         14.73         5.59 o                         
  -6  15   9          8.92         14.26         4.65 o                         
  -5  15   9        124.05        111.80         5.73 o                         
  -4  15   9        184.77        164.33         8.02 o                         
  -3  15   9        248.44        224.77        10.52 o                         
  -2  15   9         71.20         66.49         3.85 o                         
  -1  15   9        289.42        286.34         7.04 o                         
   0  15   9         24.94         28.76         2.94 o                         
   1  15   9        885.12        913.09        24.55 o                         
   2  15   9         50.44         47.53         5.42 o                         
   3  15   9        189.13        190.41        13.58 o                         
   4  15   9         28.16         32.51         2.92 o                         
  -5  16   9          9.44          9.23         3.01 o                         
  -4  16   9        417.86        385.64        19.40 o                         
  -3  16   9          1.67          1.07         3.92 o                         
  -2  16   9         78.32         71.39         5.10 o                         
  -1  16   9         35.86         36.32         3.59 o                         
   0  16   9        222.06        202.53         5.69 o                         
   1  16   9         32.41         34.33         4.83 o                         
   2  16   9         40.83         41.66         5.45 o                         
   3  16   9         26.07         26.13         4.72 o                         
   4  16   9         30.86         29.61         2.62 o                         
  -5  17   9          5.67          4.65         2.54 o                         
  -4  17   9         85.05         89.30         4.53 o                         
  -3  17   9        245.60        211.39         7.72 o                         
  -2  17   9        222.23        196.52        18.70 o                         
  -1  17   9         12.06         11.11         3.41 o                         
   0  17   9        117.79        113.85         5.40 o                         
   1  17   9        506.27        493.07        23.97 o                         
   2  17   9        378.91        345.95        16.05 o                         
   3  17   9         68.94         53.71         3.67 o                         
   4  17   9        116.81        118.35         4.97 o                         
  -5  18   9        207.07        234.75        19.67 o                         
  -4  18   9         14.82         14.75         3.32 o                         
  -3  18   9          8.75          4.94         4.45 o                         
  -2  18   9         86.56         79.02         8.62 o                         
  -1  18   9        160.13        160.15        12.36 o                         
   0  18   9        196.68        176.02        12.47 o                         
   1  18   9       1034.96       1064.57        31.55 o                         
   2  18   9         88.57         92.29        13.24 o                         
   3  18   9        370.29        375.97        12.48 o                         
   4  18   9        121.56        106.38         6.09 o                         
  -5  19   9          0.31          1.73         6.08 o                         
  -4  19   9         43.90         35.32         3.35 o                         
  -3  19   9         77.26         74.39         5.41 o                         
  -2  19   9         54.36         63.29         7.76 o                         
  -1  19   9          7.74          9.57         4.45 o                         
   0  19   9         78.33         76.10         5.69 o                         
   1  19   9        567.63        580.75        18.75 o                         
   2  19   9          3.89          1.58         3.02 o                         
   3  19   9         97.99         99.08         8.15 o                         
  -4  20   9          5.91          8.70         1.84 o                         
  -3  20   9         36.62         23.91         2.48 o                         
  -2  20   9        413.04        391.02        15.48 o                         
  -1  20   9         19.16         19.93         6.25 o                         
   0  20   9        340.46        310.58        11.52 o                         
   1  20   9         97.13        108.26         6.17 o                         
   2  20   9         17.62         23.00         3.21 o                         
   3  20   9        104.70        106.37         7.32 o                         
  -4  21   9         20.51         21.31         5.15 o                         
  -3  21   9         33.89         32.69         3.32 o                         
  -2  21   9          0.14         -1.13         2.55 o                         
  -1  21   9          4.90          1.87         5.15 o                         
   0  21   9         62.64         57.04         6.72 o                         
   1  21   9         23.64         25.35         5.04 o                         
   2  21   9          0.01          0.50         4.51 o                         
  -4  22   9        102.53        111.14         6.99 o                         
  -3  22   9          2.16          4.93         4.83 o                         
  -2  22   9        262.32        230.55         9.05 o                         
  -1  22   9        105.88        127.07         9.33 o                         
   0  22   9          6.19          5.56         4.05 o                         
   1  22   9         69.80         72.88         6.19 o                         
   2  22   9          1.27          4.93         4.02 o                         
  -2  23   9          2.56          1.03         3.18 o                         
  -1  23   9         55.95         54.75         4.40 o                         
   0  23   9          0.00         -1.43         3.25 o                         
   1  23   9          0.07          2.97         3.85 o                         
  -2  24   9         65.65         64.87         5.45 o                         
  -1  24   9          2.20         -1.18         3.63 o                         
   0  24   9          1.86          3.11         3.80 o                         
  -7   0  10          1.16          0.01         2.18 o                         
  -6   0  10          1.19         -0.71         5.37 o                         
  -5   0  10         78.63         72.77         5.72 o                         
  -4   0  10        505.34        517.92        10.85 o                         
  -3   0  10        786.99        814.82        14.05 o                         
  -2   0  10         11.03         17.78         2.30 o                         
  -1   0  10         98.41        117.47         3.51 o                         
   0   0  10       1279.19       1374.35        37.42 o                         
   1   0  10          0.27          2.47         2.34 o                         
   2   0  10        195.49        190.20         5.94 o                         
   3   0  10        909.84        888.59        19.15 o                         
   4   0  10       1232.98       1183.75        49.81 o                         
   5   0  10        230.62        210.55         7.33 o                         
   6   0  10         79.37         66.99         7.27 o                         
  -7   1  10         93.57         85.83         2.93 o                         
  -6   1  10          1.98         -0.91         2.01 o                         
  -5   1  10         90.58         76.61         3.63 o                         
  -4   1  10         25.21         28.36         1.87 o                         
  -3   1  10        118.75        133.75         2.78 o                         
  -2   1  10         15.63         14.63         1.42 o                         
  -1   1  10       1602.22       1786.11        24.22 o                         
   0   1  10         13.34         10.12         1.49 o                         
   1   1  10        386.78        399.07         7.26 o                         
   2   1  10        409.35        392.88         6.36 o                         
   3   1  10       1611.39       1523.38        24.98 o                         
   4   1  10         35.48         26.88         4.96 o                         
   5   1  10          8.74          4.79         1.94 o                         
   6   1  10         49.18         34.59         4.55 o                         
  -7   2  10         68.29         68.85         3.60 o                         
  -6   2  10         48.77         41.77         2.60 o                         
  -5   2  10          0.01         -0.63         2.32 o                         
  -4   2  10         19.78         24.32         1.78 o                         
  -3   2  10        117.83        118.67         3.46 o                         
  -2   2  10        284.06        272.89         4.24 o                         
  -1   2  10        482.72        526.97         8.03 o                         
   0   2  10        701.77        619.72        10.69 o                         
   1   2  10        435.46        427.54         7.42 o                         
   2   2  10         18.09         18.81         1.88 o                         
   3   2  10        675.22        609.62         9.31 o                         
   4   2  10          3.37          6.38         4.56 o                         
   5   2  10         59.69         59.77         3.01 o                         
   6   2  10         98.82         98.71         5.26 o                         
  -7   3  10          2.37          2.35         1.93 o                         
  -6   3  10         71.05         64.11         2.97 o                         
  -5   3  10        183.93        192.05         5.62 o                         
  -4   3  10         44.14         50.90         2.54 o                         
  -3   3  10          7.91          6.90         1.46 o                         
  -2   3  10         37.75         30.54         1.62 o                         
  -1   3  10        484.22        548.57         7.91 o                         
   0   3  10        205.07        226.07         4.54 o                         
   1   3  10        216.83        232.46         6.98 o                         
   2   3  10         10.88         13.49         1.83 o                         
   3   3  10        220.70        215.94         4.52 o                         
   4   3  10         25.03         26.89         4.97 o                         
   5   3  10        152.32        159.05         3.85 o                         
   6   3  10         23.43         26.58         3.76 o                         
  -7   4  10        118.25        124.03         6.77 o                         
  -6   4  10         20.58         26.93         2.33 o                         
  -5   4  10          2.62          1.76         2.30 o                         
  -4   4  10          0.20          0.81         1.81 o                         
  -3   4  10         19.75         21.45         1.48 o                         
  -2   4  10        599.16        617.48         8.02 o                         
  -1   4  10         69.98         95.76         2.00 o                         
   0   4  10         50.40         62.33         2.86 o                         
   1   4  10         14.20         10.82         2.33 o                         
   2   4  10          6.76         11.14         1.82 o                         
   3   4  10         17.89         11.42         1.95 o                         
   4   4  10          6.33          7.19         2.82 o                         
   5   4  10         47.32         41.99         2.85 o                         
  -6   5  10        108.46        115.90         3.14 o                         
  -5   5  10        260.58        237.20         5.25 o                         
  -4   5  10         16.06         20.63         1.91 o                         
  -3   5  10       1311.38       1302.92        14.48 o                         
  -2   5  10        426.71        495.85         6.70 o                         
  -1   5  10        819.41        822.96         9.68 o                         
   0   5  10         52.96         58.55         2.93 o                         
   1   5  10        482.12        503.06         9.23 o                         
   2   5  10        514.28        531.28         8.53 o                         
   3   5  10        309.16        300.25         5.53 o                         
   4   5  10        146.68        139.23         5.39 o                         
   5   5  10          0.34         -1.30         1.70 o                         
  -6   6  10         60.50         49.71         2.23 o                         
  -5   6  10         20.62         19.51         2.16 o                         
  -4   6  10       1505.56       1514.31        21.38 o                         
  -3   6  10        246.71        260.04         4.13 o                         
  -2   6  10        187.30        206.37         3.42 o                         
  -1   6  10        992.02       1031.35        11.47 o                         
   0   6  10          0.42          0.98         1.31 o                         
   1   6  10        477.69        480.57         8.94 o                         
   2   6  10        469.02        500.63         8.17 o                         
   3   6  10        897.92        876.20        14.52 o                         
   4   6  10         34.08         31.61         2.85 o                         
   5   6  10         12.72          9.66         1.62 o                         
  -6   7  10        118.27        118.88         4.71 o                         
  -5   7  10          3.40          2.23         1.81 o                         
  -4   7  10         19.52         13.47         1.92 o                         
  -3   7  10       1680.84       1671.43        18.27 o                         
  -2   7  10          7.85          7.02         1.29 o                         
  -1   7  10        378.18        411.99         5.24 o                         
   0   7  10        227.25        248.39         4.49 o                         
   1   7  10         77.16         85.42         3.57 o                         
   2   7  10         70.78         84.37         2.52 o                         
   3   7  10       1851.84       1797.12        30.83 o                         
   4   7  10         23.91         21.79         2.70 o                         
   5   7  10          1.44          1.24         1.41 o                         
  -6   8  10        148.61        147.90         3.86 o                         
  -5   8  10        126.24        119.75         3.41 o                         
  -4   8  10         85.01         81.36         2.78 o                         
  -3   8  10        115.35         98.52         2.45 o                         
  -2   8  10        251.70        242.32         3.69 o                         
  -1   8  10        272.87        306.33         4.35 o                         
   0   8  10          6.76         16.08         1.44 o                         
   1   8  10          1.00          2.32         1.67 o                         
   2   8  10         27.38         33.52         1.89 o                         
   3   8  10        261.67        218.61        12.90 o                         
   4   8  10         48.40         48.22         2.77 o                         
   5   8  10          3.02          2.51         1.62 o                         
  -6   9  10         53.95         52.17         2.85 o                         
  -5   9  10        117.16         99.30         2.83 o                         
  -4   9  10        123.94        109.50         3.47 o                         
  -3   9  10        274.71        279.44         5.36 o                         
  -2   9  10        363.04        395.18         5.24 o                         
  -1   9  10       2136.66       2282.13        23.31 o                         
   0   9  10        553.52        575.37         6.90 o                         
   1   9  10        170.22        186.05         3.36 o                         
   2   9  10          6.21          7.16         1.53 o                         
   3   9  10       1647.40       1632.02        64.32 o                         
   4   9  10         81.21         66.46         2.99 o                         
   5   9  10          8.24          1.95         2.06 o                         
  -6  10  10         36.16         33.55         3.31 o                         
  -5  10  10         10.18         13.20         3.63 o                         
  -4  10  10        138.28        140.46        10.85 o                         
  -3  10  10        691.05        701.08        15.88 o                         
  -2  10  10         39.51         27.56         2.75 o                         
  -1  10  10         56.14         62.91         3.06 o                         
   0  10  10         95.39         91.70         3.08 o                         
   1  10  10         50.52         53.42         3.55 o                         
   2  10  10        101.95         86.57         4.22 o                         
   3  10  10         43.61         40.78         4.70 o                         
   4  10  10        221.09        214.43        10.01 o                         
   5  10  10         18.90         23.95         4.13 o                         
  -6  11  10         12.84         11.16         2.65 o                         
  -5  11  10          1.64         -2.78         5.34 o                         
  -4  11  10         28.61         31.65         8.30 o                         
  -3  11  10        537.51        512.47        12.48 o                         
  -2  11  10         91.54         80.08         3.80 o                         
  -1  11  10        370.12        392.02         8.09 o                         
   0  11  10       1040.79       1035.70        17.50 o                         
   1  11  10        845.81        884.67        21.97 o                         
   2  11  10          1.84          1.39         3.81 o                         
   3  11  10        125.00        129.43        14.19 o                         
   4  11  10         15.09         14.03         2.96 o                         
   5  11  10         75.89         90.31         6.91 o                         
  -6  12  10          0.42         -0.49         2.44 o                         
  -5  12  10          3.74          4.27         3.49 o                         
  -4  12  10        101.60         93.93         6.41 o                         
  -3  12  10         67.77         58.59         3.64 o                         
  -2  12  10        152.54        150.98         5.07 o                         
  -1  12  10        200.63        211.09         5.47 o                         
   0  12  10          5.00          0.36         2.12 o                         
   1  12  10         37.18         43.98         3.76 o                         
   3  12  10        259.86        265.33         8.76 o                         
   4  12  10          5.81          5.95         2.60 o                         
   5  12  10          8.32         13.05         5.48 o                         
  -6  13  10          6.95          8.20         2.55 o                         
  -5  13  10          1.15         -3.33         3.33 o                         
  -4  13  10         70.71         71.94         5.61 o                         
  -3  13  10        444.76        429.32        11.06 o                         
  -2  13  10       1741.87       1769.69        35.51 o                         
  -1  13  10        124.42        122.16         4.14 o                         
   0  13  10         31.89         29.96         2.56 o                         
   1  13  10         17.79         18.26         3.29 o                         
   2  13  10         23.02         16.49         6.74 o                         
   3  13  10          6.16          5.49         4.28 o                         
   4  13  10         16.27         11.28         2.48 o                         
  -6  14  10         52.60         41.98         6.55 o                         
  -5  14  10          0.51          4.66         3.23 o                         
  -4  14  10        326.44        306.89        11.66 o                         
  -3  14  10         74.09         55.79         4.69 o                         
  -2  14  10        170.46        159.17         6.04 o                         
  -1  14  10          0.04          0.76         2.27 o                         
   0  14  10        845.89        841.98        14.88 o                         
   1  14  10        173.89        176.57         6.82 o                         
   2  14  10         81.63         98.92         9.55 o                         
   3  14  10        476.08        483.40        13.09 o                         
   4  14  10          4.05          2.65         2.49 o                         
  -5  15  10          0.27         -0.38         2.88 o                         
  -4  15  10        154.89        139.83        10.30 o                         
  -3  15  10        374.58        327.72        12.80 o                         
  -2  15  10          4.48          5.22         3.50 o                         
  -1  15  10          0.11         -1.91         2.32 o                         
   0  15  10         27.68         25.49         2.52 o                         
   1  15  10        916.31        914.21        34.73 o                         
   2  15  10        301.25        313.31        12.51 o                         
   3  15  10        100.23         78.43         4.30 o                         
   4  15  10         13.37         15.42         2.26 o                         
  -5  16  10          0.27         -2.64         2.64 o                         
  -4  16  10        447.11        491.45        16.07 o                         
  -3  16  10         13.35          5.04         5.48 o                         
  -2  16  10        224.33        198.39         9.42 o                         
  -1  16  10         50.71         49.09         4.31 o                         
   0  16  10        150.99        174.37         8.17 o                         
   1  16  10         10.82          5.56         5.40 o                         
   2  16  10        202.98        190.04         9.87 o                         
   3  16  10        117.87        127.36         7.30 o                         
   4  16  10         12.22         14.23         4.05 o                         
  -5  17  10          6.71          3.41         2.73 o                         
  -4  17  10         13.13         19.50         3.35 o                         
  -3  17  10         41.93         35.15         3.80 o                         
  -2  17  10          1.61          9.41         4.27 o                         
  -1  17  10         23.41         22.08         6.44 o                         
   0  17  10        190.10        196.87        12.45 o                         
   1  17  10          0.06         -0.15         2.96 o                         
   2  17  10        585.67        650.17        20.82 o                         
   3  17  10         10.16         11.63         2.41 o                         
  -5  18  10         26.21         33.59         6.28 o                         
  -4  18  10         45.40         43.34         3.83 o                         
  -3  18  10         12.35         10.81         2.96 o                         
  -2  18  10          2.74         -0.36         4.14 o                         
  -1  18  10         42.58         49.00        12.40 o                         
   0  18  10         73.06         68.18         5.62 o                         
   1  18  10         59.28         74.16         4.42 o                         
   2  18  10        234.70        241.86         9.95 o                         
   3  18  10         68.96         81.35         5.02 o                         
  -5  19  10          0.01          1.82         5.95 o                         
  -4  19  10        206.52        209.84        13.28 o                         
  -3  19  10         63.65         57.51         4.26 o                         
  -2  19  10          1.19          3.28         5.45 o                         
  -1  19  10        273.49        261.12        16.87 o                         
   0  19  10         87.00         75.86         5.64 o                         
   1  19  10         56.71         54.18         4.76 o                         
   2  19  10          0.20         -0.66         3.47 o                         
   3  19  10         37.97         38.96         4.90 o                         
  -4  20  10          0.28         -0.30         4.51 o                         
  -3  20  10         29.27         20.66         2.81 o                         
  -2  20  10        220.73        192.66        10.69 o                         
  -1  20  10         54.66         39.62         6.69 o                         
   0  20  10        159.54        155.50         7.28 o                         
   1  20  10          1.56          3.06         2.58 o                         
   2  20  10          5.82         14.34         4.98 o                         
  -4  21  10         37.79         61.39         6.30 o                         
  -3  21  10          1.16          0.05         2.08 o                         
  -2  21  10         34.70         43.00         4.31 o                         
  -1  21  10        226.46        216.34        12.67 o                         
   0  21  10        386.77        374.45        17.94 o                         
   1  21  10        197.74        195.40        11.62 o                         
   2  21  10         68.85         78.94         6.58 o                         
  -3  22  10         15.18         21.91         3.33 o                         
  -2  22  10        142.21        135.54         6.20 o                         
  -1  22  10         29.59         20.70         4.87 o                         
   0  22  10          0.07         -0.39         3.52 o                         
   1  22  10          1.45         -3.85         3.88 o                         
  -2  23  10          8.47         15.25         2.73 o                         
  -1  23  10        157.67        185.64        12.60 o                         
   0  23  10         51.34         45.18         5.01 o                         
   1  23  10         85.12         85.22         6.25 o                         
  -7   1  11          5.35          5.32         1.40 o                         
  -6   1  11        263.62        246.22         5.50 o                         
  -5   1  11        388.93        353.44         9.23 o                         
  -4   1  11         10.68         10.98         1.73 o                         
  -3   1  11          0.32          2.06         1.50 o                         
  -2   1  11        446.01        483.68         6.36 o                         
  -1   1  11        323.38        347.67         4.99 o                         
   0   1  11        105.33        135.41         3.83 o                         
   1   1  11        135.37        152.53         4.75 o                         
   2   1  11        835.30        822.95        12.42 o                         
   3   1  11        293.00        264.81         5.49 o                         
   4   1  11         31.46         31.64         3.41 o                         
   5   1  11          1.39          1.26         1.63 o                         
  -6   2  11         75.94         69.43         2.57 o                         
  -5   2  11        101.11        111.18         4.72 o                         
  -4   2  11          4.72          4.89         1.65 o                         
  -3   2  11         78.22         91.19         2.42 o                         
  -2   2  11          1.76          1.11         1.48 o                         
  -1   2  11         66.04         68.19         2.06 o                         
   0   2  11         93.28        117.25         3.16 o                         
   1   2  11          1.44          1.98         1.79 o                         
   2   2  11          7.19         13.71         1.98 o                         
   3   2  11          9.03          6.67         2.00 o                         
   4   2  11        197.58        187.46         7.28 o                         
   5   2  11          3.91          5.57         1.63 o                         
  -6   3  11        181.83        180.13         4.03 o                         
  -5   3  11         68.38         71.80         3.27 o                         
  -4   3  11         13.05         11.16         1.69 o                         
  -3   3  11         19.95         33.66         1.91 o                         
  -2   3  11        437.95        451.89         6.34 o                         
  -1   3  11         19.12         35.18         1.46 o                         
   0   3  11         45.38         47.25         1.90 o                         
   1   3  11        122.13        122.28         4.40 o                         
   2   3  11        511.74        509.53         9.69 o                         
   3   3  11        120.24        107.72         4.05 o                         
   4   3  11        700.06        701.72        18.58 o                         
   5   3  11          0.20         -0.02         1.56 o                         
  -6   4  11         19.11         20.21         1.81 o                         
  -5   4  11          7.23          3.78         2.19 o                         
  -4   4  11         69.38         60.08         2.62 o                         
  -3   4  11        554.55        582.12         7.29 o                         
  -2   4  11        111.06        129.13         2.81 o                         
  -1   4  11          4.03          7.85         1.20 o                         
   0   4  11         38.99         45.82         2.13 o                         
   1   4  11        268.65        229.54         5.78 o                         
   2   4  11        360.51        350.63         6.31 o                         
   3   4  11         59.91         51.46         3.24 o                         
   4   4  11         64.94         71.51         4.60 o                         
   5   4  11          0.07         -0.24         1.49 o                         
  -6   5  11        301.71        299.22         5.55 o                         
  -5   5  11          0.00         -1.42         2.12 o                         
  -4   5  11          1.76          3.02         1.79 o                         
  -3   5  11       3563.82       3641.38        39.80 o                         
  -2   5  11        158.77        156.23         3.10 o                         
  -1   5  11        834.71        824.04         9.84 o                         
   0   5  11          8.50          4.59         1.37 o                         
   1   5  11         20.91         19.83         2.14 o                         
   2   5  11         31.37         23.97         2.02 o                         
   3   5  11        574.59        536.52        12.19 o                         
   4   5  11         76.42         72.43         3.50 o                         
   5   5  11         61.07         53.23         2.01 o                         
  -6   6  11         58.67         54.53         2.16 o                         
  -5   6  11        156.11        155.33         3.73 o                         
  -4   6  11       1221.21       1195.21        17.32 o                         
  -3   6  11        317.11        298.62         4.63 o                         
  -2   6  11          4.91          7.29         1.50 o                         
  -1   6  11        183.92        195.27         3.75 o                         
   0   6  11          2.30          2.61         1.32 o                         
   1   6  11       1294.66       1402.25        22.82 o                         
   2   6  11        320.79        315.28         8.08 o                         
   3   6  11         35.03         43.50         2.75 o                         
   4   6  11        139.60        133.83         5.87 o                         
   5   6  11        122.43        119.60         3.56 o                         
  -6   7  11        139.00        140.62         3.69 o                         
  -5   7  11        179.64        157.56         3.70 o                         
  -4   7  11        131.47        130.41         3.48 o                         
  -3   7  11        234.23        222.96         3.81 o                         
  -2   7  11         24.39         15.09         1.48 o                         
  -1   7  11         45.01         47.10         1.72 o                         
   0   7  11        216.84        234.16         6.77 o                         
   1   7  11       1262.17       1307.72        19.85 o                         
   2   7  11         26.31         30.85         2.07 o                         
   3   7  11        418.84        406.89        10.17 o                         
   4   7  11          0.36         -0.46         2.25 o                         
   5   7  11          0.78          1.22         2.35 o                         
  -6   8  11        143.04        148.68         7.48 o                         
  -5   8  11          0.20         -0.66         1.73 o                         
  -4   8  11         79.85         70.75         4.28 o                         
  -3   8  11         32.71         30.36         1.74 o                         
  -2   8  11        107.13        102.60         2.34 o                         
  -1   8  11         10.11          9.02         1.36 o                         
   0   8  11        402.26        430.29         5.50 o                         
   1   8  11          0.21          0.88         1.53 o                         
   2   8  11        918.65        870.04        12.35 o                         
   3   8  11        155.88        136.48         5.75 o                         
   4   8  11        145.44        149.04         4.48 o                         
   5   8  11         82.39         75.26         8.81 o                         
  -6   9  11         59.58         57.83         3.51 o                         
  -5   9  11          0.00         -0.10         1.84 o                         
  -4   9  11        150.76        124.18         6.82 o                         
  -3   9  11         27.72         22.38         1.59 o                         
  -2   9  11        653.33        630.14         7.45 o                         
  -1   9  11          9.39          9.63         1.26 o                         
   0   9  11          2.25          4.65         1.20 o                         
   1   9  11          1.62          1.11         1.31 o                         
   2   9  11         43.80         36.66         2.48 o                         
   3   9  11         23.34         23.16         2.57 o                         
   4   9  11          3.42          1.65         1.51 o                         
   5   9  11         68.22         73.76         6.31 o                         
  -6  10  11          1.36          0.99         3.52 o                         
  -5  10  11          3.81          4.90         5.20 o                         
  -4  10  11         18.52         10.24         5.84 o                         
  -3  10  11        245.14        223.60        10.05 o                         
  -2  10  11          7.36          5.67         2.56 o                         
  -1  10  11        537.97        575.20        10.89 o                         
   0  10  11       3433.13       3653.96        69.37 o                         
   1  10  11        222.51        220.83         6.68 o                         
   2  10  11        722.82        773.68        24.07 o                         
   3  10  11        290.40        280.15         9.04 o                         
   4  10  11         12.96         15.41         2.76 o                         
  -6  11  11        142.99        156.17         8.48 o                         
  -5  11  11        162.39        150.94        11.54 o                         
  -4  11  11         51.98         37.63         7.08 o                         
  -3  11  11        108.85         74.19         4.43 o                         
  -2  11  11        151.60        155.70         7.73 o                         
  -1  11  11        599.39        591.10        11.20 o                         
   0  11  11        268.65        260.18         7.49 o                         
   1  11  11        337.78        346.19         9.02 o                         
   2  11  11         56.56         64.75         7.38 o                         
   3  11  11         91.07         87.21         6.33 o                         
   4  11  11         51.29         50.11         3.40 o                         
  -6  12  11         37.43         44.68         5.18 o                         
  -5  12  11        144.05        153.74         6.98 o                         
  -4  12  11         78.90         75.45         6.86 o                         
  -3  12  11        292.72        323.51        10.53 o                         
  -2  12  11        413.72        417.53        10.67 o                         
  -1  12  11        793.18        811.98        14.56 o                         
   0  12  11        241.23        234.16         6.36 o                         
   1  12  11          2.39         -0.72         3.13 o                         
   2  12  11        434.32        436.52        22.45 o                         
   3  12  11        143.62        146.38         7.34 o                         
   4  12  11         31.73         32.77         2.45 o                         
  -6  13  11        312.76        345.16        31.60 o                         
  -5  13  11         14.85          9.28         3.24 o                         
  -4  13  11         16.31          8.08         3.61 o                         
  -3  13  11        273.74        267.01         9.00 o                         
  -2  13  11        123.04        135.14         7.35 o                         
  -1  13  11        176.11        189.81         5.26 o                         
   0  13  11        114.71        116.52         4.97 o                         
   1  13  11        461.72        471.48        16.67 o                         
   2  13  11         51.83         56.17         5.48 o                         
   3  13  11          4.59          0.91         4.01 o                         
   4  13  11         11.66         12.67         2.36 o                         
  -5  14  11         26.08         35.73         4.94 o                         
  -4  14  11        149.61        156.38        10.71 o                         
  -3  14  11         47.78         38.16         7.54 o                         
  -2  14  11         16.65         18.93         3.90 o                         
  -1  14  11        747.01        758.20        13.78 o                         
   0  14  11       1286.91       1294.22        23.71 o                         
   1  14  11          8.56          5.74         4.13 o                         
   2  14  11         51.06         43.66         5.26 o                         
   3  14  11         23.17         30.43         4.48 o                         
   4  14  11         35.66         42.59         4.17 o                         
  -5  15  11         47.76         42.53         3.61 o                         
  -4  15  11         68.12         70.54         5.20 o                         
  -3  15  11         42.03         39.78         5.06 o                         
  -2  15  11        179.41        137.84         7.91 o                         
  -1  15  11         27.81         31.70         3.40 o                         
   0  15  11          5.89          0.68         3.14 o                         
   1  15  11        303.18        350.99        18.92 o                         
   2  15  11         22.68         24.97         4.77 o                         
   3  15  11         34.79         33.99         6.21 o                         
   4  15  11         89.00         73.87        11.66 o                         
  -5  16  11         28.22         26.33         4.45 o                         
  -4  16  11        138.61        117.73         6.10 o                         
  -3  16  11         44.39         40.04         4.60 o                         
  -2  16  11        170.08        173.00        15.39 o                         
  -1  16  11         10.92         13.76         6.44 o                         
   0  16  11         51.95         58.03         7.27 o                         
   1  16  11         15.96         14.92         3.46 o                         
   2  16  11        145.67        147.58         7.69 o                         
   3  16  11         15.20         20.27         3.60 o                         
  -5  17  11         98.57         95.39         5.06 o                         
  -4  17  11          0.87          1.38         2.37 o                         
  -3  17  11         35.36         27.83         3.94 o                         
  -2  17  11         33.87         40.13         5.31 o                         
  -1  17  11         18.03         11.71         4.32 o                         
   0  17  11        123.77        120.80         9.13 o                         
   1  17  11         50.98         52.95         4.02 o                         
   2  17  11         81.47         87.79         5.90 o                         
   3  17  11          2.69          1.49         2.08 o                         
  -5  18  11         11.46         14.81         6.41 o                         
  -4  18  11         32.22         33.18         3.37 o                         
  -3  18  11         35.68         34.59         3.25 o                         
  -2  18  11         11.91         10.32         4.16 o                         
  -1  18  11          0.19          5.52         4.08 o                         
   0  18  11         41.58         37.85         9.44 o                         
   1  18  11          0.31         -0.77         2.28 o                         
   2  18  11        346.01        363.26        12.67 o                         
   3  18  11         45.83         44.80         9.79 o                         
  -4  19  11          4.06          0.71         2.49 o                         
  -3  19  11          9.73          9.93         2.53 o                         
  -2  19  11         31.84         16.21         5.45 o                         
  -1  19  11          1.55          0.41         6.79 o                         
   0  19  11         10.55          7.03         3.40 o                         
   1  19  11         22.67         20.27         3.70 o                         
   2  19  11         94.29         94.50         5.33 o                         
  -4  20  11         11.39         10.96         5.56 o                         
  -3  20  11         29.76         32.75         4.13 o                         
  -2  20  11         35.48         47.46        11.55 o                         
  -1  20  11         21.73         18.50         5.51 o                         
   0  20  11          5.45          3.29         2.98 o                         
   1  20  11         45.48         41.38         5.67 o                         
   2  20  11         42.61         52.17         5.45 o                         
  -3  21  11         84.76         85.55         4.44 o                         
  -2  21  11        104.47        114.61         6.04 o                         
  -1  21  11          0.35         -1.98         4.51 o                         
   0  21  11         74.34         65.49         4.39 o                         
   1  21  11         24.02         29.29         5.01 o                         
  -2  22  11         16.29         26.21         3.01 o                         
  -1  22  11          0.11         -2.86         3.50 o                         
   0  22  11         30.50         30.64         4.38 o                         
   1  22  11          0.87          1.32         3.17 o                         
  -1  23  11          0.23          2.42         3.52 o                         
  -6   0  12         44.05         44.43         3.58 o                         
  -5   0  12          0.95         -1.50         4.01 o                         
  -4   0  12         64.94         72.67         4.76 o                         
  -3   0  12         34.38         33.12         3.22 o                         
  -2   0  12        623.33        705.95        12.61 o                         
  -1   0  12          6.82          4.97         1.92 o                         
   0   0  12        222.29        204.41         5.99 o                         
   1   0  12         66.78         73.05         4.94 o                         
   2   0  12        863.44        812.12        20.30 o                         
   3   0  12        869.48        852.52        33.99 o                         
   4   0  12        185.38        177.26        13.22 o                         
   5   0  12         73.37         89.93         3.91 o                         
  -6   1  12          1.59          0.93         1.89 o                         
  -5   1  12          6.60          5.96         3.45 o                         
  -4   1  12         37.44         32.86         2.06 o                         
  -3   1  12        194.15        199.66         4.06 o                         
  -2   1  12         48.48         51.85         2.02 o                         
  -1   1  12        112.58        123.58         2.38 o                         
   0   1  12        144.95        164.76         3.91 o                         
   1   1  12         34.90         30.97         2.20 o                         
   2   1  12        279.32        266.98         5.77 o                         
   3   1  12        167.95        129.55         6.22 o                         
   4   1  12        269.67        287.34        11.23 o                         
   5   1  12         29.14         29.88         1.94 o                         
  -6   2  12         69.21         62.34         2.62 o                         
  -5   2  12        138.08        136.22         6.11 o                         
  -4   2  12          0.01         -0.04         1.66 o                         
  -3   2  12          1.25          1.60         1.58 o                         
  -2   2  12         11.91         17.25         1.68 o                         
  -1   2  12         44.71         53.21         1.90 o                         
   0   2  12        182.14        187.28         4.33 o                         
   1   2  12         75.45         76.99         5.84 o                         
   2   2  12        426.04        445.61         7.69 o                         
   3   2  12        124.36        103.46         8.00 o                         
   4   2  12        482.48        470.35        13.22 o                         
   5   2  12        233.85        239.54         4.85 o                         
  -6   3  12         36.28         35.18         2.19 o                         
  -5   3  12         96.12         81.21         4.10 o                         
  -4   3  12        208.51        196.81         3.84 o                         
  -3   3  12        308.35        306.53         4.83 o                         
  -2   3  12         55.35         66.25         2.25 o                         
  -1   3  12         36.75         43.58         2.05 o                         
   0   3  12          7.55          9.54         1.55 o                         
   1   3  12          0.01          1.87         1.88 o                         
   2   3  12         27.41         31.59         2.30 o                         
   3   3  12         56.64         54.81         5.36 o                         
   4   3  12         20.38         15.76         2.73 o                         
   5   3  12         94.75         83.85         2.36 o                         
  -6   4  12         87.07        102.64         2.79 o                         
  -5   4  12          1.18          2.20         1.93 o                         
  -4   4  12          1.10          0.74         1.64 o                         
  -3   4  12        171.06        161.05         3.23 o                         
  -2   4  12         54.00         61.49         2.16 o                         
  -1   4  12         76.63         88.27         2.83 o                         
   0   4  12          1.98          3.84         1.51 o                         
   1   4  12         53.00         59.36         2.39 o                         
   2   4  12        227.24        204.63         4.59 o                         
   3   4  12        638.09        611.82        16.40 o                         
   4   4  12          1.21         -2.22         2.22 o                         
   5   4  12         28.49         37.70         2.98 o                         
  -6   5  12          9.69          7.95         1.48 o                         
  -5   5  12        679.48        670.92        11.10 o                         
  -4   5  12        351.16        315.18         9.73 o                         
  -3   5  12          4.34          6.55         1.57 o                         
  -2   5  12        579.75        596.04         8.45 o                         
  -1   5  12        410.34        446.77         6.63 o                         
   0   5  12         25.99         23.76         1.67 o                         
   1   5  12        137.45        149.43         4.29 o                         
   2   5  12        294.03        297.17         5.76 o                         
   3   5  12        234.64        222.47         8.05 o                         
   4   5  12         78.09         69.68         3.65 o                         
   5   5  12         53.60         59.42         5.77 o                         
  -6   6  12         23.74         22.03         1.59 o                         
  -5   6  12        325.11        316.75         6.84 o                         
  -4   6  12        183.10        183.78         6.92 o                         
  -3   6  12       1545.66       1562.21        17.99 o                         
  -2   6  12        143.08        149.01         3.14 o                         
  -1   6  12        248.19        231.61         3.77 o                         
   0   6  12         54.78         53.22         2.30 o                         
   1   6  12          8.95          7.53         1.48 o                         
   2   6  12         17.17         19.61         2.02 o                         
   3   6  12         66.47         73.25         4.10 o                         
   4   6  12         60.68         70.12         3.60 o                         
   5   6  12         19.29         17.56         4.79 o                         
  -6   7  12         33.55         32.26         1.60 o                         
  -5   7  12          6.74          6.37         2.06 o                         
  -4   7  12        589.79        567.99        15.05 o                         
  -3   7  12        337.08        308.14         4.79 o                         
  -2   7  12        243.04        245.00         4.02 o                         
  -1   7  12        964.26        975.47        11.59 o                         
   0   7  12        878.10        978.36        12.38 o                         
   1   7  12        767.53        781.66        10.70 o                         
   2   7  12          0.82          0.24         1.78 o                         
   3   7  12        260.05        249.19         6.45 o                         
   4   7  12         34.08         43.49         2.39 o                         
  -6   8  12        119.92        113.40         3.88 o                         
  -5   8  12        154.99        152.70         3.94 o                         
  -4   8  12        106.08        106.98         3.99 o                         
  -3   8  12          0.01         -1.53         1.53 o                         
  -2   8  12        169.24        166.10         3.19 o                         
  -1   8  12        336.93        341.73         5.14 o                         
   0   8  12         84.10         82.00         2.06 o                         
   1   8  12        371.09        362.62         5.17 o                         
   2   8  12         25.57         18.54         2.30 o                         
   3   8  12          7.12          1.31         2.30 o                         
   4   8  12        227.40        196.56         5.20 o                         
  -6   9  12         49.62         43.91         4.54 o                         
  -5   9  12         16.17         15.17         1.56 o                         
  -4   9  12        129.96        131.57         4.70 o                         
  -3   9  12        168.36        169.97         3.58 o                         
  -2   9  12        422.23        415.70         5.59 o                         
  -1   9  12        183.51        169.58         3.79 o                         
   0   9  12         98.60         92.23         1.94 o                         
   1   9  12         38.25         36.47         1.62 o                         
   2   9  12         52.03         50.69         3.31 o                         
   3   9  12         83.51         83.81         4.04 o                         
   4   9  12          2.09          1.98         2.69 o                         
  -6  10  12          0.07         -2.75         3.25 o                         
  -5  10  12        236.40        226.56         8.85 o                         
  -4  10  12          1.06         -1.40         5.34 o                         
  -3  10  12        102.23         92.50         6.64 o                         
  -2  10  12         10.10         16.75         3.06 o                         
  -1  10  12        718.46        739.27        14.75 o                         
   0  10  12         20.26         25.05         2.77 o                         
   1  10  12        468.23        464.83        11.24 o                         
   2  10  12         10.61          6.72         5.81 o                         
   3  10  12         59.89         56.14         5.46 o                         
   4  10  12          5.34          2.86         3.45 o                         
  -6  11  12         22.94         33.78         4.82 o                         
  -5  11  12          0.04         -2.51         3.32 o                         
  -4  11  12         15.20         28.24         6.66 o                         
  -3  11  12        119.86         96.26         6.68 o                         
  -2  11  12         92.89        100.40         6.56 o                         
  -1  11  12          2.44          0.93         2.58 o                         
   0  11  12        143.89        138.02         4.73 o                         
   1  11  12        776.43        794.09        24.31 o                         
   2  11  12        431.01        448.81        22.54 o                         
   3  11  12        280.73        281.74        11.22 o                         
   4  11  12          3.87          1.10         2.75 o                         
  -6  12  12         19.16         18.94         4.98 o                         
  -5  12  12         25.80         24.72         3.64 o                         
  -4  12  12         45.72         45.92         4.82 o                         
  -3  12  12        227.70        255.49        13.51 o                         
  -2  12  12         64.41         64.63         5.58 o                         
  -1  12  12         61.80         56.66         3.45 o                         
   0  12  12         12.36         10.74         2.60 o                         
   1  12  12         16.10         16.11         6.25 o                         
   2  12  12        296.81        315.19        12.46 o                         
   3  12  12         16.76         14.59         4.05 o                         
   4  12  12          0.93          5.16         8.02 o                         
  -5  13  12         26.35         36.85         3.68 o                         
  -4  13  12          0.55         -1.65         4.32 o                         
  -3  13  12        162.83        135.77         7.77 o                         
  -2  13  12        858.77        885.20        23.70 o                         
  -1  13  12       1542.80       1545.58        31.17 o                         
   0  13  12        314.47        291.83         8.27 o                         
   1  13  12        727.39        736.93        33.11 o                         
   2  13  12       1213.96       1281.35        30.25 o                         
   3  13  12        184.68        192.28        10.57 o                         
   4  13  12         94.86        125.10         9.42 o                         
  -5  14  12        156.86        190.92        21.82 o                         
  -4  14  12          0.16          2.02         4.27 o                         
  -3  14  12         38.56         28.20         3.82 o                         
  -2  14  12         87.97         91.79         9.88 o                         
  -1  14  12        149.81        167.77        12.03 o                         
   0  14  12         20.03         17.51         4.79 o                         
   1  14  12         19.19         22.46         3.70 o                         
   2  14  12         10.98          4.86         3.03 o                         
   3  14  12         31.58         30.58         3.05 o                         
  -5  15  12          3.28         16.40         3.05 o                         
  -4  15  12          3.31          2.99         3.02 o                         
  -3  15  12         70.72         68.14         5.57 o                         
  -2  15  12         30.21         19.69         4.55 o                         
  -1  15  12         35.15         38.13         7.57 o                         
   0  15  12          2.74          4.16         8.26 o                         
   1  15  12         66.11         57.36         5.25 o                         
   2  15  12        184.50        217.22         8.93 o                         
   3  15  12         75.78         73.55         3.71 o                         
  -5  16  12          8.64         10.24         3.60 o                         
  -4  16  12         64.50         69.94         4.64 o                         
  -3  16  12          7.71          6.14         5.18 o                         
  -2  16  12         42.53         28.63         3.87 o                         
  -1  16  12        489.67        514.88        17.45 o                         
   0  16  12          8.63         11.00         3.11 o                         
   1  16  12        575.58        613.36        19.49 o                         
   2  16  12         56.58         66.38         4.67 o                         
   3  16  12          5.05          8.89         2.19 o                         
  -5  17  12         26.37         29.32         6.30 o                         
  -4  17  12         18.52         15.00         2.30 o                         
  -3  17  12          1.39         -1.00         3.37 o                         
  -2  17  12          2.75          0.56         3.21 o                         
  -1  17  12         65.65         67.22         5.65 o                         
   0  17  12         19.97         22.75         4.05 o                         
   1  17  12          0.11         -2.32         2.68 o                         
   2  17  12          8.02          7.99         3.32 o                         
   3  17  12         60.95         60.35         4.47 o                         
  -4  18  12         69.92         65.21        10.60 o                         
  -3  18  12         82.53         82.72         5.05 o                         
  -2  18  12          1.18          0.61         5.04 o                         
  -1  18  12         75.73         80.29         5.83 o                         
   0  18  12         43.58         51.57         3.89 o                         
   1  18  12        154.03        157.20         6.33 o                         
   2  18  12         13.42         10.14         3.00 o                         
  -4  19  12          4.63          6.55         5.70 o                         
  -3  19  12         21.80         15.02         3.02 o                         
  -2  19  12         42.83         50.44         6.44 o                         
  -1  19  12          9.78          9.94         3.59 o                         
   0  19  12          0.82         -0.35         2.68 o                         
   1  19  12        544.43        527.26        16.98 o                         
   2  19  12          1.13          1.12         2.75 o                         
  -4  20  12         62.33         62.94         6.42 o                         
  -3  20  12          0.84          2.18         2.32 o                         
  -2  20  12         24.25         15.18         2.47 o                         
  -1  20  12          0.81          0.22         2.54 o                         
   0  20  12          2.18         -0.02         2.81 o                         
   1  20  12          2.01          1.57         3.58 o                         
  -3  21  12        147.03        134.04         7.71 o                         
  -2  21  12         15.59         21.82         2.33 o                         
  -1  21  12         34.16         33.61         4.98 o                         
   0  21  12         25.12         19.28         3.19 o                         
  -1  22  12        126.68        135.46         8.18 o                         
  -6   1  13         29.77         27.74         1.99 o                         
  -5   1  13         46.48         37.11         3.35 o                         
  -4   1  13         11.33          8.26         2.52 o                         
  -3   1  13         32.26         29.24         1.92 o                         
  -2   1  13          8.86          8.65         1.67 o                         
  -1   1  13        353.55        378.71         5.19 o                         
   0   1  13        231.75        249.73         4.63 o                         
   1   1  13        144.16        162.99         5.21 o                         
   2   1  13        282.66        267.49         6.28 o                         
   3   1  13          2.95          2.79         2.75 o                         
   4   1  13         57.63         66.71         3.45 o                         
   5   1  13          0.58          8.34         5.30 o                         
  -6   2  13         28.38         27.53         2.29 o                         
  -5   2  13         65.52         60.53         3.68 o                         
  -4   2  13        278.81        258.30         6.77 o                         
  -3   2  13        145.31        143.72         3.76 o                         
  -2   2  13         73.29         78.13         2.45 o                         
  -1   2  13        539.98        603.22         7.27 o                         
   0   2  13        240.67        257.25         5.29 o                         
   1   2  13          5.64          6.40         1.71 o                         
   2   2  13        144.62        136.67         4.31 o                         
   3   2  13        147.81        167.61         9.84 o                         
   4   2  13         21.72         10.30         2.40 o                         
   5   2  13          7.49          7.64         4.75 o                         
  -6   3  13         86.21         85.09         2.71 o                         
  -5   3  13        776.34        746.98        14.29 o                         
  -4   3  13        111.25        107.91         6.96 o                         
  -3   3  13          8.78          4.50         1.63 o                         
  -2   3  13        242.49        271.68         4.61 o                         
  -1   3  13        258.43        262.22         4.35 o                         
   0   3  13        649.69        705.39        10.18 o                         
   1   3  13        118.17         90.55         2.72 o                         
   2   3  13          0.06          1.74         1.85 o                         
   3   3  13        771.73        720.08        24.00 o                         
   4   3  13          0.43         -1.52         2.06 o                         
   5   3  13         53.76         47.92         4.68 o                         
  -6   4  13         21.97         20.18         1.73 o                         
  -5   4  13         66.40         58.75         3.05 o                         
  -4   4  13          4.64         -0.30         2.01 o                         
  -3   4  13          7.95          6.07         1.65 o                         
  -2   4  13        162.17        166.95         3.44 o                         
  -1   4  13       1321.13       1337.04        15.49 o                         
   0   4  13          3.56          1.61         1.52 o                         
   1   4  13         88.44         98.09         2.36 o                         
   2   4  13          8.60          5.34         2.08 o                         
   3   4  13         26.39         29.11         3.19 o                         
   4   4  13         11.51         12.94         2.10 o                         
   5   4  13         25.69         26.94         3.90 o                         
  -6   5  13         30.48         28.55         1.75 o                         
  -5   5  13          6.86          6.10         2.14 o                         
  -4   5  13        146.67        153.52         4.20 o                         
  -3   5  13         27.78         30.90         1.86 o                         
  -2   5  13          7.35          5.77         1.63 o                         
  -1   5  13        797.63        825.60        10.11 o                         
   0   5  13          0.02          0.19         1.41 o                         
   1   5  13         13.36         15.47         1.65 o                         
   2   5  13        340.72        346.16         8.15 o                         
   3   5  13          0.17         -1.58         2.72 o                         
   4   5  13         19.17         25.78         2.31 o                         
  -6   6  13        199.91        199.98         3.82 o                         
  -5   6  13          5.42          2.25         1.75 o                         
  -4   6  13        769.12        738.74        13.18 o                         
  -3   6  13       1160.17       1145.95        13.67 o                         
  -2   6  13        870.43        876.59        11.22 o                         
  -1   6  13        330.81        328.64         4.90 o                         
   0   6  13        324.31        312.91         5.72 o                         
   1   6  13        103.44         98.59         2.42 o                         
   2   6  13        364.93        344.87        11.13 o                         
   3   6  13         73.09         78.16         3.53 o                         
   4   6  13          0.29          0.61         1.33 o                         
  -6   7  13         16.28         25.23         1.58 o                         
  -5   7  13        142.81        132.82         3.15 o                         
  -4   7  13        101.43         79.81         3.72 o                         
  -3   7  13          6.12          6.65         1.54 o                         
  -2   7  13         10.88         10.21         1.56 o                         
  -1   7  13        499.22        497.98         6.96 o                         
   0   7  13       1050.62       1116.47        13.12 o                         
   1   7  13        679.85        666.75         8.09 o                         
   2   7  13         20.22         22.17         3.81 o                         
   3   7  13          0.86         -1.14         2.22 o                         
   4   7  13         29.41         26.25         1.51 o                         
  -6   8  13          0.16         -0.74         2.84 o                         
  -5   8  13         17.26         15.15         1.55 o                         
  -4   8  13         23.21         25.27         2.53 o                         
  -3   8  13        111.76        119.03         3.88 o                         
  -2   8  13         88.06         91.43         2.45 o                         
  -1   8  13        172.44        173.01         3.54 o                         
   0   8  13        891.59        918.78         9.54 o                         
   1   8  13         77.80         77.16         2.11 o                         
   2   8  13         23.33         24.38         2.50 o                         
   3   8  13         63.78         63.57         2.90 o                         
   4   8  13        133.24        133.31         7.01 o                         
  -6   9  13          5.53          6.41         3.17 o                         
  -5   9  13         45.40         43.03         2.10 o                         
  -4   9  13        281.43        265.33         6.36 o                         
  -3   9  13        210.49        191.76         6.14 o                         
  -2   9  13        794.94        789.44         9.86 o                         
  -1   9  13        900.23        906.11        10.55 o                         
   0   9  13          4.97          4.60         1.22 o                         
   1   9  13        307.74        312.93         6.69 o                         
   2   9  13        146.84        140.53         4.03 o                         
   3   9  13         41.29         37.33         1.95 o                         
   4   9  13          5.50          6.10         2.74 o                         
  -6  10  13        101.88        104.50         6.64 o                         
  -5  10  13          8.45         11.65         3.11 o                         
  -4  10  13          1.04          3.30         5.40 o                         
  -3  10  13        108.59        101.60         9.86 o                         
  -2  10  13       1080.76       1136.54        27.49 o                         
  -1  10  13         19.53         17.87         2.78 o                         
   0  10  13         12.26         11.76         3.05 o                         
   1  10  13          0.07          2.65         2.34 o                         
   2  10  13         72.47         68.26         4.34 o                         
   3  10  13        220.63        206.31         7.19 o                         
   4  10  13          5.20          9.04         3.05 o                         
  -5  11  13        151.43        170.02         6.92 o                         
  -4  11  13        701.82        720.76        31.73 o                         
  -3  11  13        200.98        171.67        12.45 o                         
  -2  11  13         85.84         72.40         7.03 o                         
  -1  11  13        125.10        120.10         5.16 o                         
   0  11  13         48.32         47.52         5.03 o                         
   1  11  13        121.05        109.28         9.64 o                         
   2  11  13         27.41         28.35         4.01 o                         
   3  11  13         77.77         93.91         4.60 o                         
   4  11  13          0.29          5.80         5.29 o                         
  -5  12  13          2.89          0.57         2.63 o                         
  -4  12  13          8.81         -1.91         3.46 o                         
  -3  12  13        247.83        246.69        13.86 o                         
  -2  12  13       1228.52       1231.55        51.49 o                         
  -1  12  13         89.71         92.52         5.41 o                         
   0  12  13       1081.28       1119.30        26.92 o                         
   1  12  13         60.00         49.67         8.82 o                         
   2  12  13         76.31         74.16         4.38 o                         
   3  12  13         59.72         46.97         3.42 o                         
  -5  13  13          0.00          5.99         2.63 o                         
  -4  13  13         46.76         36.62         5.18 o                         
  -3  13  13          0.06          1.04         3.21 o                         
  -2  13  13         76.82         69.38         8.89 o                         
  -1  13  13         17.99         23.56         6.96 o                         
   0  13  13        465.19        442.47        12.54 o                         
   1  13  13          7.99         10.15         3.43 o                         
   2  13  13        135.66        143.06         6.66 o                         
   3  13  13         36.07         40.58         3.05 o                         
  -5  14  13         29.26         44.61         3.69 o                         
  -4  14  13         51.51         54.28         4.19 o                         
  -3  14  13         43.60         33.10         3.70 o                         
  -2  14  13         81.95         79.08         6.29 o                         
  -1  14  13        254.03        272.39        11.72 o                         
   0  14  13        715.35        727.01        17.32 o                         
   1  14  13          0.23          2.80         3.16 o                         
   2  14  13          9.28          9.73         2.32 o                         
   3  14  13        186.07        185.82         5.85 o                         
  -5  15  13         75.58         83.44         4.91 o                         
  -4  15  13         13.77         15.09         6.73 o                         
  -3  15  13         26.06         29.73         4.13 o                         
  -2  15  13        105.93        108.09        15.38 o                         
  -1  15  13        542.30        572.18        18.88 o                         
   0  15  13         26.39         23.58         3.40 o                         
   1  15  13          0.00         -0.38         2.90 o                         
   2  15  13         28.17         31.32         3.92 o                         
   3  15  13          4.89          7.77         2.60 o                         
  -5  16  13          6.53          7.74         5.78 o                         
  -4  16  13         30.40         33.35         3.40 o                         
  -3  16  13         49.37         44.43         6.22 o                         
  -2  16  13          0.29          0.23         3.06 o                         
  -1  16  13          7.59          9.99         3.88 o                         
   0  16  13         62.19         71.05         4.24 o                         
   1  16  13         82.90         95.59         5.45 o                         
   2  16  13        152.13        159.67         8.16 o                         
   3  16  13          1.39          3.88         6.94 o                         
  -4  17  13          5.07         10.57         3.50 o                         
  -3  17  13          6.81          7.81         3.14 o                         
  -2  17  13        330.07        325.72        23.90 o                         
  -1  17  13          0.87         -0.09         3.00 o                         
   0  17  13         16.36         14.00         5.42 o                         
   1  17  13        330.61        344.13         8.21 o                         
   2  17  13         60.60         63.81         4.23 o                         
  -4  18  13          8.07         14.79         3.88 o                         
  -3  18  13         41.68         33.32         4.72 o                         
  -2  18  13         16.16         20.65         5.53 o                         
  -1  18  13         20.58         26.19         5.23 o                         
   0  18  13         35.24         30.79         2.98 o                         
   1  18  13        209.67        203.00         5.32 o                         
   2  18  13          0.46          1.21         5.04 o                         
  -4  19  13          1.38         10.68         5.64 o                         
  -3  19  13         14.29         17.11         3.14 o                         
  -2  19  13          9.90          9.13         2.88 o                         
  -1  19  13          2.14          2.93         3.48 o                         
   0  19  13          0.97         -1.19         2.12 o                         
   1  19  13          0.07          8.04         3.52 o                         
  -3  20  13         24.17         20.51         5.59 o                         
  -2  20  13         20.47         29.58         3.40 o                         
  -1  20  13          0.02         -2.21         2.21 o                         
   0  20  13         39.54         37.91         4.46 o                         
  -6   0  14          4.59          7.94         2.21 o                         
  -5   0  14         13.19         10.91         4.23 o                         
  -4   0  14        370.68        381.32        11.34 o                         
  -3   0  14        149.68        158.81         4.77 o                         
  -2   0  14       1076.51       1124.43        19.14 o                         
  -1   0  14          0.07          1.43         2.03 o                         
   0   0  14          3.08          4.43         2.30 o                         
   1   0  14          4.37          5.69         2.37 o                         
   2   0  14        144.09        167.03        11.95 o                         
   3   0  14          4.31          6.70         5.33 o                         
   4   0  14        299.31        320.57        13.00 o                         
  -6   1  14        125.87        130.86         3.26 o                         
  -5   1  14          4.99          7.68         2.58 o                         
  -4   1  14          5.84          3.67         2.29 o                         
  -3   1  14         58.83         56.87         2.24 o                         
  -2   1  14        173.20        182.20         5.85 o                         
  -1   1  14        126.97        138.91         2.85 o                         
   0   1  14         72.03         88.60         2.52 o                         
   1   1  14          3.32          5.39         1.65 o                         
   2   1  14          1.29         -0.36         3.94 o                         
   3   1  14         95.97         86.08         4.19 o                         
   4   1  14         77.77         72.78         2.46 o                         
  -6   2  14        200.67        190.04         4.06 o                         
  -5   2  14        149.88        139.73         4.92 o                         
  -4   2  14        370.42        371.13         7.85 o                         
  -3   2  14          5.50          5.09         1.67 o                         
  -2   2  14        399.58        417.08         6.06 o                         
  -1   2  14        562.28        578.47         7.56 o                         
   0   2  14        305.24        356.85         5.47 o                         
   1   2  14          0.02          2.28         1.55 o                         
   2   2  14         45.79         37.27         5.06 o                         
   3   2  14        293.65        279.41         7.65 o                         
   4   2  14          2.59          4.51         1.49 o                         
  -6   3  14         32.89         37.73         1.84 o                         
  -5   3  14         58.05         54.27         2.72 o                         
  -4   3  14        128.07        124.52         4.11 o                         
  -3   3  14        280.06        276.14         6.43 o                         
  -2   3  14        460.79        478.34         6.97 o                         
  -1   3  14          8.54          8.92         1.57 o                         
   0   3  14          0.00          3.88         1.53 o                         
   1   3  14          0.47         -1.17         1.39 o                         
   2   3  14        122.10        118.96         5.71 o                         
   3   3  14        201.66        187.16         5.91 o                         
   4   3  14          8.28          9.00         1.33 o                         
  -6   4  14         22.61         27.02         1.63 o                         
  -5   4  14         62.28         61.51         2.49 o                         
  -4   4  14          0.00         -0.15         2.04 o                         
  -3   4  14         45.98         50.14         3.27 o                         
  -2   4  14        608.67        631.94         8.62 o                         
  -1   4  14         66.04         72.13         2.36 o                         
   0   4  14          0.19          0.67         1.51 o                         
   1   4  14          0.84          3.18         1.61 o                         
   2   4  14        443.99        434.09         9.36 o                         
   3   4  14         20.55         23.84         2.25 o                         
   4   4  14          9.58         14.18         1.34 o                         
  -6   5  14         16.50         19.38         1.42 o                         
  -5   5  14         96.73        105.08         3.02 o                         
  -4   5  14        654.64        613.37        11.29 o                         
  -3   5  14       1503.52       1437.20        25.97 o                         
  -2   5  14        519.75        519.50         7.36 o                         
  -1   5  14        136.48        136.98         3.03 o                         
   0   5  14        142.48        141.26         4.00 o                         
   1   5  14        144.42        145.77         3.32 o                         
   2   5  14         21.82         17.92         2.13 o                         
   3   5  14          4.15          4.26         1.87 o                         
   4   5  14         75.33         68.31         1.96 o                         
  -6   6  14         16.66         13.27         2.49 o                         
  -5   6  14         36.34         38.00         2.02 o                         
  -4   6  14          9.99          5.84         2.05 o                         
  -3   6  14        258.74        239.28         5.82 o                         
  -2   6  14         28.41         33.70         1.94 o                         
  -1   6  14          7.71          7.32         1.62 o                         
   0   6  14        520.65        519.47         5.99 o                         
   1   6  14         36.71         35.02         1.95 o                         
   2   6  14        294.65        275.24         5.67 o                         
   3   6  14          0.32          1.26         1.84 o                         
   4   6  14         38.05         43.83         2.94 o                         
  -5   7  14          0.03         -1.04         1.47 o                         
  -4   7  14          2.13          5.21         1.96 o                         
  -3   7  14        896.61        893.17        15.54 o                         
  -2   7  14        368.82        405.51         5.83 o                         
  -1   7  14         44.80         47.30         2.04 o                         
   0   7  14         95.26         88.52         2.01 o                         
   1   7  14        166.76        144.79         4.59 o                         
   2   7  14        394.46        392.05         7.22 o                         
   3   7  14         36.32         33.96         2.17 o                         
   4   7  14         15.90         16.36         2.68 o                         
  -5   8  14         35.90         34.31         1.73 o                         
  -4   8  14          6.42         12.19         1.98 o                         
  -3   8  14         28.23         22.90         2.51 o                         
  -2   8  14          0.35         -0.26         1.90 o                         
  -1   8  14        506.23        512.05         7.27 o                         
   0   8  14        584.71        588.77         8.35 o                         
   1   8  14        695.34        656.59        14.37 o                         
   2   8  14          3.95          6.24         1.83 o                         
   3   8  14        119.03        115.46         4.56 o                         
   4   8  14          8.74         11.75         5.53 o                         
  -5   9  14          0.09         -0.78         1.41 o                         
  -4   9  14        644.93        580.97        10.32 o                         
  -3   9  14         12.89         17.15         2.15 o                         
  -2   9  14        108.57        102.12         4.05 o                         
  -1   9  14          0.39          2.25         2.01 o                         
   0   9  14        378.54        348.25         7.83 o                         
   1   9  14          3.01          3.61         1.98 o                         
   2   9  14         55.09         60.83         2.48 o                         
   3   9  14         84.27         67.90         6.93 o                         
   4   9  14          5.86         12.14         5.95 o                         
  -5  10  14         82.82         79.07         4.34 o                         
  -4  10  14         29.24         26.40         5.81 o                         
  -3  10  14         15.29         11.36         4.20 o                         
  -2  10  14        103.48         95.59        10.02 o                         
  -1  10  14         37.49         30.23         5.13 o                         
   0  10  14        355.20        356.51        19.06 o                         
   1  10  14          0.34         -2.12         3.36 o                         
   2  10  14        104.84        105.56         5.99 o                         
   3  10  14         37.16         35.02         2.66 o                         
  -5  11  14          8.65          9.68         2.54 o                         
  -4  11  14         17.33         19.38         5.42 o                         
  -3  11  14         23.56         22.78         4.72 o                         
  -2  11  14        199.67        185.28        13.16 o                         
  -1  11  14         98.47        121.34        10.96 o                         
   0  11  14         17.70         22.33         6.61 o                         
   1  11  14         56.76         46.63         4.34 o                         
   2  11  14         57.08         51.29         3.78 o                         
   3  11  14          6.96          6.83         2.42 o                         
  -5  12  14         27.35         26.31         2.94 o                         
  -4  12  14          6.75          8.68         3.52 o                         
  -3  12  14        142.16        147.36         6.15 o                         
  -2  12  14          9.39         13.73         4.45 o                         
  -1  12  14          0.23         -2.31         6.14 o                         
   0  12  14         41.68         40.25         8.29 o                         
   1  12  14          7.36          3.42         3.27 o                         
   2  12  14        138.27        153.66         4.99 o                         
   3  12  14          3.39          4.90         2.17 o                         
  -5  13  14         17.06         17.83         3.04 o                         
  -4  13  14        208.16        198.51        11.21 o                         
  -3  13  14          3.89          5.22         2.93 o                         
  -2  13  14         64.12         68.75         5.90 o                         
  -1  13  14        561.02        623.45        20.40 o                         
   0  13  14        264.98        290.89        10.46 o                         
   1  13  14         12.73         10.99         2.96 o                         
   2  13  14        107.42        108.05         3.99 o                         
   3  13  14          8.89          6.14         2.32 o                         
  -5  14  14         21.50         25.44         3.85 o                         
  -4  14  14        149.33        166.77         9.75 o                         
  -3  14  14         15.93         24.38         4.09 o                         
  -2  14  14          0.10         -1.04         3.99 o                         
  -1  14  14         23.11         27.48         4.86 o                         
   0  14  14        152.47        167.45         9.29 o                         
   1  14  14        186.67        210.74         7.12 o                         
   2  14  14         28.86         30.91         3.36 o                         
   3  14  14        127.11        144.83         9.94 o                         
  -5  15  14        185.07        166.83         8.76 o                         
  -4  15  14          4.77          2.15         3.88 o                         
  -3  15  14          7.74          7.16         3.32 o                         
  -2  15  14          5.29          1.06         3.12 o                         
  -1  15  14          3.67          3.42         3.88 o                         
   0  15  14         14.12         17.86         4.70 o                         
   1  15  14        142.83        166.24         5.93 o                         
   2  15  14         45.56         46.79         8.47 o                         
  -4  16  14         17.80         29.42         4.00 o                         
  -3  16  14         29.07         35.76         5.34 o                         
  -2  16  14        150.22        174.24         6.47 o                         
  -1  16  14         26.85         34.06         4.51 o                         
   0  16  14         48.51         48.64         4.23 o                         
   1  16  14        483.24        513.90        12.88 o                         
   2  16  14        209.67        211.35        18.73 o                         
  -4  17  14         79.73         68.39        15.39 o                         
  -3  17  14          7.22          3.72         2.74 o                         
  -2  17  14          8.62          4.60         3.23 o                         
  -1  17  14          3.47          5.23         3.43 o                         
   0  17  14         42.76         49.06         3.27 o                         
   1  17  14          3.68          3.92         1.70 o                         
  -4  18  14         25.67         26.37         5.34 o                         
  -3  18  14         23.74         22.20         4.16 o                         
  -2  18  14         87.06         83.23         6.97 o                         
  -1  18  14         10.95         13.06         3.33 o                         
   0  18  14        167.38        183.99         9.23 o                         
  -3  19  14          0.97         10.93         6.08 o                         
  -2  19  14         14.95         13.12         3.21 o                         
  -1  19  14          2.66          0.41         3.74 o                         
  -2  20  14        139.54        119.11         7.00 o                         
  -6   1  15         19.46         14.44         1.46 o                         
  -5   1  15        282.61        274.77         7.21 o                         
  -4   1  15        301.74        311.87         6.86 o                         
  -3   1  15        208.83        213.79         5.59 o                         
  -2   1  15        174.16        169.17         7.39 o                         
  -1   1  15        544.87        520.36         6.77 o                         
   0   1  15         59.53         68.01         2.65 o                         
   1   1  15         51.04         40.51         6.66 o                         
   2   1  15         23.34         23.04         2.44 o                         
   3   1  15         85.06         91.42         3.45 o                         
   4   1  15         24.33         27.69         5.34 o                         
  -6   2  15         75.75         67.94         2.84 o                         
  -5   2  15        152.44        153.22         4.00 o                         
  -4   2  15        121.45        130.18         4.10 o                         
  -3   2  15        182.41        191.77         8.11 o                         
  -2   2  15         17.73         13.19         2.30 o                         
  -1   2  15        370.56        401.37         5.57 o                         
   0   2  15          0.71          3.84         1.73 o                         
   1   2  15         32.47         29.65         4.75 o                         
   2   2  15         32.75         37.80         2.60 o                         
   3   2  15         87.56         85.12         2.97 o                         
   4   2  15        210.05        188.30        10.08 o                         
  -6   3  15         21.67         26.16         3.94 o                         
  -5   3  15          0.28          2.88         1.85 o                         
  -4   3  15        146.57        142.74         3.94 o                         
  -3   3  15          5.74          8.63         2.25 o                         
  -2   3  15        416.61        416.39         9.32 o                         
  -1   3  15        206.65        225.68         4.11 o                         
   0   3  15          5.63          6.20         1.64 o                         
   1   3  15          3.35          7.44         4.36 o                         
   2   3  15         30.47         29.76         2.49 o                         
   3   3  15        216.92        204.13         5.37 o                         
   4   3  15         29.97         29.65         5.70 o                         
  -6   4  15         29.56         31.89         5.02 o                         
  -5   4  15          2.81          0.25         1.75 o                         
  -4   4  15         85.42         80.34         3.03 o                         
  -3   4  15          1.31          2.80         2.13 o                         
  -2   4  15        101.05         86.46         3.47 o                         
  -1   4  15        425.36        442.45         8.77 o                         
   0   4  15        127.37        118.45         2.92 o                         
   1   4  15        106.17        112.90        10.75 o                         
   2   4  15          0.04          2.77         2.07 o                         
   3   4  15        235.90        231.15         6.03 o                         
   4   4  15          9.17         14.48         4.35 o                         
  -6   5  15          5.21          8.27         3.28 o                         
  -5   5  15          7.32          4.85         1.62 o                         
  -4   5  15        107.04        103.17         4.16 o                         
  -3   5  15        189.05        194.38         4.83 o                         
  -2   5  15        148.00        150.12         4.41 o                         
  -1   5  15        133.34        132.61         4.52 o                         
   0   5  15         82.63         81.01         2.37 o                         
   1   5  15        643.15        632.95        19.56 o                         
   2   5  15        181.89        164.51         5.71 o                         
   3   5  15         48.59         40.61         2.45 o                         
   4   5  15          5.79          4.07         3.91 o                         
  -5   6  15          1.09          1.13         1.39 o                         
  -4   6  15        293.94        281.52         6.10 o                         
  -3   6  15         39.97         47.89         2.70 o                         
  -2   6  15        162.52        156.62         4.24 o                         
  -1   6  15        134.83        132.58         4.47 o                         
   0   6  15          0.24         -0.84         2.11 o                         
   1   6  15         26.16         24.91         2.51 o                         
   2   6  15        100.29         92.46         3.28 o                         
   3   6  15        105.22         96.74         3.71 o                         
  -5   7  15          0.21         -0.04         1.28 o                         
  -4   7  15        195.15        184.93         4.56 o                         
  -3   7  15        124.88        138.26         3.83 o                         
  -2   7  15        150.72        149.31         4.44 o                         
  -1   7  15         36.65         33.59         2.63 o                         
   0   7  15         56.65         54.55         3.34 o                         
   1   7  15         84.32         86.57         2.76 o                         
   2   7  15         37.39         35.72         2.15 o                         
   3   7  15          2.38          4.90         1.49 o                         
  -5   8  15         37.92         30.54         2.22 o                         
  -4   8  15        146.14        143.87         4.27 o                         
  -3   8  15         13.03         16.33         2.03 o                         
  -2   8  15        341.92        354.34         7.45 o                         
  -1   8  15         38.28         34.63         2.58 o                         
   0   8  15        194.19        189.22         5.90 o                         
   1   8  15         77.08         84.76         2.84 o                         
   2   8  15        496.36        480.02         9.75 o                         
   3   8  15          4.59          8.71         1.96 o                         
  -5   9  15         19.40         18.38         2.31 o                         
  -4   9  15        237.42        211.96         5.84 o                         
  -3   9  15        255.96        248.87         5.52 o                         
  -2   9  15         83.76         82.92         3.21 o                         
  -1   9  15         90.41         91.00         3.63 o                         
   0   9  15         54.85         54.15         2.93 o                         
   1   9  15         93.19         91.68         2.66 o                         
   2   9  15          0.06          1.47         1.59 o                         
   3   9  15         80.13         75.23         6.16 o                         
  -5  10  15         12.16          6.33         3.14 o                         
  -4  10  15        111.63        107.85         8.48 o                         
  -3  10  15         60.24         50.82         4.95 o                         
  -2  10  15          6.25         -0.37         4.05 o                         
  -1  10  15         93.94         88.61         6.61 o                         
   0  10  15          0.59          2.84         3.97 o                         
   1  10  15         74.16         67.27         4.72 o                         
   2  10  15        113.87        116.11         6.21 o                         
   3  10  15         63.40         66.40         4.49 o                         
  -5  11  15         33.68         30.48         4.49 o                         
  -4  11  15        210.70        202.80         8.00 o                         
  -3  11  15         29.62         23.21         3.34 o                         
  -2  11  15          0.15         -1.08         5.19 o                         
  -1  11  15          8.89         14.52         7.53 o                         
   0  11  15          0.85         -0.61         3.88 o                         
   1  11  15          0.31          3.13         2.50 o                         
   2  11  15          2.13          3.36         2.09 o                         
   3  11  15        226.42        252.78        18.15 o                         
  -5  12  15         11.33          6.56         2.83 o                         
  -4  12  15        134.07        150.65         9.00 o                         
  -3  12  15         11.58          7.47         2.91 o                         
  -2  12  15          1.46         -2.86         3.95 o                         
  -1  12  15        633.13        685.84        21.72 o                         
   0  12  15         91.68         87.25         4.74 o                         
   1  12  15          4.68          8.98         2.77 o                         
   2  12  15         17.86         17.57         2.07 o                         
  -4  13  15         75.85         70.73         6.06 o                         
  -3  13  15         24.74         24.65         3.06 o                         
  -2  13  15        171.86        185.79         8.56 o                         
  -1  13  15          0.54          4.32         4.03 o                         
   0  13  15         15.22         18.45         3.09 o                         
   1  13  15         34.96         43.37         5.06 o                         
   2  13  15          0.95         -1.23         2.14 o                         
  -4  14  15         33.95         35.02         4.93 o                         
  -3  14  15         80.64         86.36         5.20 o                         
  -2  14  15        337.53        329.08        12.62 o                         
  -1  14  15         83.62         80.01         5.65 o                         
   0  14  15         12.56         14.12         3.41 o                         
   1  14  15         38.43         41.27         5.06 o                         
   2  14  15         65.50         79.40         7.32 o                         
  -4  15  15          6.58         13.75         6.18 o                         
  -3  15  15        102.56         98.05         5.14 o                         
  -2  15  15         64.27         51.66         3.77 o                         
  -1  15  15        168.20        174.37         7.82 o                         
   0  15  15         55.88         55.70         6.41 o                         
   1  15  15          0.96         -1.90         2.09 o                         
   2  15  15        289.76        292.72        14.05 o                         
  -4  16  15         69.85         71.40         7.32 o                         
  -3  16  15         19.19         19.80         3.04 o                         
  -2  16  15         87.87         96.91         4.48 o                         
  -1  16  15          0.04         -0.60         2.58 o                         
   0  16  15          8.18          3.74         4.21 o                         
   1  16  15          1.76          3.80         3.17 o                         
  -3  17  15         64.16         65.36         7.16 o                         
  -2  17  15         16.87         23.48         4.60 o                         
  -1  17  15         12.11         15.93         3.20 o                         
   0  17  15          0.07         -2.64         2.68 o                         
  -3  18  15          3.48         12.88         6.22 o                         
  -2  18  15         23.70         31.57         4.96 o                         
  -1  18  15         22.20         16.25         3.91 o                         
   0  18  15         20.03         21.11         5.26 o                         
  -2  19  15         15.19         11.42         4.93 o                         
  -6   0  16         59.37         53.47         6.64 o                         
  -5   0  16         23.83         27.14         2.81 o                         
  -4   0  16        301.45        313.09         9.47 o                         
  -3   0  16         41.10         46.86         4.24 o                         
  -2   0  16         10.02          4.17         4.37 o                         
  -1   0  16        252.00        281.48         9.16 o                         
   0   0  16        855.66        813.31        20.16 o                         
   1   0  16        658.04        632.58        19.80 o                         
   2   0  16         35.67         27.37         4.72 o                         
   3   0  16        375.03        387.12        10.02 o                         
  -6   1  16          0.02          4.61         3.97 o                         
  -5   1  16        173.28        163.60         3.91 o                         
  -4   1  16          5.26          8.19         2.19 o                         
  -3   1  16          2.12          2.04         2.11 o                         
  -2   1  16          9.93          9.83         2.48 o                         
  -1   1  16         50.17         48.22         2.97 o                         
   0   1  16         18.35         20.19         2.66 o                         
   1   1  16        155.97        157.27         5.74 o                         
   2   1  16          3.39          6.06         2.26 o                         
   3   1  16         12.44         12.46         1.65 o                         
  -6   2  16         42.33         41.96         4.18 o                         
  -5   2  16         16.73         17.36         2.06 o                         
  -4   2  16        122.09        131.15         3.98 o                         
  -3   2  16        124.23        123.75         4.20 o                         
  -2   2  16         17.69         15.94         2.55 o                         
  -1   2  16        282.84        296.40         6.72 o                         
   0   2  16         20.30         21.39         2.53 o                         
   1   2  16        268.85        272.75         7.45 o                         
   2   2  16        218.69        195.40         4.73 o                         
   3   2  16        136.01        140.11         3.44 o                         
  -6   3  16          1.43          1.20         4.47 o                         
  -5   3  16          0.59         -0.32         1.56 o                         
  -4   3  16        132.69        124.78         3.50 o                         
  -3   3  16          3.43          5.52         2.10 o                         
  -2   3  16        373.79        375.00         7.28 o                         
  -1   3  16        136.14        134.52         4.29 o                         
   0   3  16         51.95         46.60         2.59 o                         
   1   3  16        244.11        247.64         9.23 o                         
   2   3  16          1.04          3.98         1.97 o                         
   3   3  16         13.33         13.65         1.65 o                         
  -5   4  16         67.16         53.68         2.18 o                         
  -4   4  16          7.05          4.15         1.90 o                         
  -3   4  16        212.50        216.77         5.05 o                         
  -2   4  16       1465.19       1510.55        22.89 o                         
  -1   4  16          6.15          2.67         2.32 o                         
   0   4  16        264.13        242.82         4.95 o                         
   1   4  16          0.00          1.15         1.96 o                         
   2   4  16        305.40        303.19         7.80 o                         
   3   4  16         13.34         18.51         1.77 o                         
  -5   5  16         31.51         27.78         2.18 o                         
  -4   5  16         92.07         82.47         3.01 o                         
  -3   5  16        817.63        816.78        13.26 o                         
  -2   5  16        374.34        374.54         6.81 o                         
  -1   5  16         57.70         56.56         3.24 o                         
   0   5  16        408.73        410.37         7.50 o                         
   1   5  16          8.55          9.02         2.05 o                         
   2   5  16          3.79          8.22         1.89 o                         
   3   5  16          1.00          1.62         1.17 o                         
  -5   6  16          3.14          1.86         1.28 o                         
  -4   6  16        114.22        108.52         3.72 o                         
  -3   6  16         43.77         41.17         2.54 o                         
  -2   6  16          0.05         -0.68         1.91 o                         
  -1   6  16          0.14         -1.64         2.36 o                         
   0   6  16          8.99          6.69         2.00 o                         
   1   6  16        124.07        108.87         3.21 o                         
   2   6  16        115.50        108.42         2.74 o                         
   3   6  16         87.49        102.99        10.97 o                         
  -5   7  16         55.49         50.13         3.07 o                         
  -4   7  16         40.59         38.90         2.15 o                         
  -3   7  16          0.95          1.69         1.79 o                         
  -2   7  16         44.37         42.15         2.51 o                         
  -1   7  16         16.64         15.03         2.13 o                         
   0   7  16         97.93        114.34         3.99 o                         
   1   7  16         27.81         27.00         1.74 o                         
   2   7  16         22.22         23.24         1.59 o                         
   3   7  16          9.35         11.92         3.88 o                         
  -5   8  16         32.15         24.97         3.06 o                         
  -4   8  16         11.36          9.91         1.59 o                         
  -3   8  16         55.95         46.05         2.30 o                         
  -2   8  16         26.18         28.14         2.30 o                         
  -1   8  16        103.86        103.04         3.54 o                         
   0   8  16         93.70         94.09         3.56 o                         
   1   8  16          3.46          2.66         1.58 o                         
   2   8  16        136.25        110.41         2.95 o                         
   3   8  16          4.18         15.31         4.80 o                         
  -4   9  16          5.94          4.85         1.60 o                         
  -3   9  16          6.94          4.39         1.80 o                         
  -2   9  16         23.83         20.14         2.08 o                         
  -1   9  16         59.41         57.08         2.84 o                         
   0   9  16        105.70         98.60         3.26 o                         
   1   9  16        120.07        112.49         3.18 o                         
   2   9  16          1.61          3.39         2.04 o                         
  -4  10  16         25.35         24.24         4.71 o                         
  -3  10  16          2.36          3.29         2.35 o                         
  -2  10  16        130.90        149.76         7.68 o                         
  -1  10  16         26.63         35.81         4.99 o                         
   0  10  16        106.28        105.15         6.41 o                         
   1  10  16         86.17        106.99         8.54 o                         
   2  10  16         44.38         49.07         3.02 o                         
  -4  11  16         75.67         69.52         5.59 o                         
  -3  11  16         51.36         45.84         3.06 o                         
  -2  11  16         21.42         22.91         4.26 o                         
  -1  11  16         23.37         23.92         4.30 o                         
   0  11  16        127.89        131.92         5.45 o                         
   1  11  16          0.00         -3.34         3.34 o                         
   2  11  16        183.51        193.80        13.77 o                         
  -4  12  16        122.89        132.97         7.68 o                         
  -3  12  16        197.16        192.14         5.53 o                         
  -2  12  16        214.35        217.73         9.08 o                         
  -1  12  16          0.07          1.02         3.72 o                         
   0  12  16        268.56        249.02        13.25 o                         
   1  12  16         91.83         95.06         6.48 o                         
   2  12  16          3.74          5.15         6.11 o                         
  -4  13  16        152.64        160.40         6.38 o                         
  -3  13  16         17.58         21.48         2.66 o                         
  -2  13  16        278.24        281.68        10.49 o                         
  -1  13  16         23.79         22.46         3.90 o                         
   0  13  16        142.81        146.31        16.81 o                         
   1  13  16         12.12         15.18         6.36 o                         
  -4  14  16         15.91         13.54         5.84 o                         
  -3  14  16          0.05         -0.50         2.02 o                         
  -2  14  16         84.04         85.10         4.22 o                         
  -1  14  16         25.56         20.98         3.68 o                         
   0  14  16          4.66         12.11         4.46 o                         
   1  14  16          0.33          1.12         3.91 o                         
  -4  15  16         10.12         12.94         4.87 o                         
  -3  15  16        202.69        205.64        11.21 o                         
  -2  15  16         63.80         65.87         3.62 o                         
  -1  15  16         45.17         35.04         3.59 o                         
   0  15  16         34.33         36.31         5.07 o                         
  -3  16  16         26.12         26.02         6.44 o                         
  -2  16  16         16.16         10.90         3.94 o                         
  -1  16  16          9.38          7.56         5.85 o                         
   0  16  16         38.13         48.93         3.93 o                         
  -3  17  16         17.43         16.19         5.09 o                         
  -1  17  16          1.62          4.76         5.81 o                         
  -5   1  17          7.97          5.62         1.84 o                         
  -4   1  17         33.42         29.79         2.23 o                         
  -3   1  17          0.49          1.78         1.85 o                         
  -2   1  17         79.84         87.10         3.51 o                         
  -1   1  17          0.87         -1.33         2.00 o                         
   0   1  17          6.41          6.72         1.81 o                         
   1   1  17         92.16         86.96         3.10 o                         
   2   1  17        184.18        170.97         3.51 o                         
   3   1  17          0.10          4.83         3.88 o                         
  -5   2  17        165.37        177.51         3.82 o                         
  -4   2  17          1.96         -0.64         1.97 o                         
  -3   2  17          4.81          2.64         2.02 o                         
  -2   2  17        109.09        100.37         4.14 o                         
  -1   2  17         87.71         93.22         3.57 o                         
   0   2  17         78.72         72.30         2.62 o                         
   1   2  17        100.17        107.35         3.91 o                         
   2   2  17        210.55        218.11         4.09 o                         
   3   2  17         31.95         32.98         6.28 o                         
  -5   3  17         18.04         22.57         2.37 o                         
  -4   3  17         19.53         15.89         2.10 o                         
  -3   3  17         71.30         68.34         2.84 o                         
  -2   3  17        137.92        126.49         3.68 o                         
  -1   3  17        157.90        150.97         4.40 o                         
   0   3  17          7.76         10.28         1.83 o                         
   1   3  17         14.51         21.69         2.10 o                         
   2   3  17          1.93          4.84         1.39 o                         
  -5   4  17        117.22        102.62         7.63 o                         
  -4   4  17          1.17          1.16         1.83 o                         
  -3   4  17         64.66         65.75         3.14 o                         
  -2   4  17        181.31        196.77         4.37 o                         
  -1   4  17        679.37        682.87        12.25 o                         
   0   4  17          0.00          0.92         1.83 o                         
   1   4  17        160.49        155.81         3.52 o                         
   2   4  17         58.68         65.55         2.09 o                         
  -5   5  17         40.30         38.43         3.61 o                         
  -4   5  17         17.86         17.51         1.78 o                         
  -3   5  17         50.13         47.64         3.47 o                         
  -2   5  17        125.43        127.29         3.52 o                         
  -1   5  17          2.58          3.20         1.94 o                         
   0   5  17         13.73         10.30         1.97 o                         
   1   5  17        120.09        107.21         2.69 o                         
   2   5  17        309.36        293.62         4.89 o                         
  -5   6  17         99.22         98.17         5.12 o                         
  -4   6  17         47.19         43.00         2.06 o                         
  -3   6  17         85.08         72.89         2.89 o                         
  -2   6  17        211.80        205.92         4.39 o                         
  -1   6  17        824.13        856.10        12.79 o                         
   0   6  17          5.35          1.62         1.98 o                         
   1   6  17          0.08          0.78         1.50 o                         
   2   6  17          0.27          2.20         1.24 o                         
  -4   7  17          9.02          7.37         1.41 o                         
  -3   7  17         91.01         89.55         3.03 o                         
  -2   7  17        107.25        112.06         3.29 o                         
  -1   7  17         26.61         22.91         2.07 o                         
   0   7  17         69.13         73.59         2.90 o                         
   1   7  17        104.57         99.35         2.71 o                         
   2   7  17         85.83         86.92         6.06 o                         
  -4   8  17         23.55         18.23         1.55 o                         
  -3   8  17         13.34         11.37         1.72 o                         
  -2   8  17          4.76          7.10         1.77 o                         
  -1   8  17         88.43         93.94         4.67 o                         
   0   8  17         10.58         10.49         1.74 o                         
   1   8  17          0.02         -1.43         1.43 o                         
   2   8  17         43.54         64.43         8.01 o                         
  -4   9  17         22.43         22.56         2.11 o                         
  -3   9  17         22.38         18.35         2.18 o                         
  -2   9  17         39.08         37.93         3.57 o                         
  -1   9  17         11.67          8.24         1.92 o                         
   0   9  17          4.07          5.11         2.04 o                         
   1   9  17         90.16         80.70         4.12 o                         
   2   9  17          3.67          7.76         4.05 o                         
  -4  10  17        137.13        113.87         4.57 o                         
  -3  10  17          7.60         10.58         2.49 o                         
  -2  10  17         94.70         85.25         4.59 o                         
  -1  10  17         50.16         61.37         9.64 o                         
   0  10  17          1.27          0.05         2.46 o                         
   1  10  17         22.56         24.40         7.74 o                         
   2  10  17        256.99        291.67        14.55 o                         
  -4  11  17          8.47          3.61         3.66 o                         
  -3  11  17          8.62          8.85         3.32 o                         
  -2  11  17         48.06         38.90         3.52 o                         
  -1  11  17          3.70          0.63         3.32 o                         
   0  11  17         39.05         37.35         2.89 o                         
   1  11  17         88.29         81.83         4.53 o                         
  -4  12  17         21.55         17.48         4.98 o                         
  -3  12  17         75.98         87.96         4.84 o                         
  -2  12  17          0.01         -2.54         2.54 o                         
  -1  12  17         10.01         12.60         3.41 o                         
   0  12  17        221.48        214.87        10.30 o                         
   1  12  17          9.59          7.71         3.04 o                         
  -3  13  17         22.53         14.59         3.77 o                         
  -2  13  17         10.98          6.52         2.10 o                         
  -1  13  17        267.59        284.99         9.93 o                         
   0  13  17        187.77        211.79        11.21 o                         
  -3  14  17        141.01        144.94         9.25 o                         
  -2  14  17          9.67          9.89         2.04 o                         
  -1  14  17          2.94          7.23         2.91 o                         
   0  14  17         85.56         96.23         7.68 o                         
  -3  15  17          4.89         -0.61         5.53 o                         
  -1  15  17        118.97        143.47         9.36 o                         
  -5   0  18         10.24          1.46         5.97 o                         
  -4   0  18         18.38         20.04         2.48 o                         
  -3   0  18        127.41        139.70         6.14 o                         
  -2   0  18        836.08        826.90        20.19 o                         
  -1   0  18         15.86         14.06         3.04 o                         
   0   0  18         92.99         82.19         4.81 o                         
   1   0  18         74.59         75.17         3.28 o                         
   2   0  18          4.36          8.56         1.82 o                         
  -5   1  18         14.52         14.55         4.48 o                         
  -4   1  18          0.34         -0.22         1.65 o                         
  -3   1  18         15.92         19.32         1.81 o                         
  -2   1  18         20.93         26.04         2.36 o                         
  -1   1  18        126.77        121.64         3.98 o                         
   0   1  18        123.74        125.22         3.32 o                         
   1   1  18          5.84          5.20         1.49 o                         
   2   1  18          1.96          0.62         1.22 o                         
  -5   2  18          7.86          5.46         4.13 o                         
  -4   2  18          0.86          0.48         1.61 o                         
  -3   2  18          0.43         -0.50         1.60 o                         
  -2   2  18        153.18        174.44         4.22 o                         
  -1   2  18        147.31        149.90         5.28 o                         
   0   2  18         36.72         35.32         2.62 o                         
   1   2  18         47.63         48.06         1.97 o                         
   2   2  18         14.45         10.02         1.26 o                         
  -5   3  18        112.14        106.78         5.31 o                         
  -4   3  18          0.02         -1.11         1.54 o                         
  -3   3  18        199.36        182.75         3.95 o                         
  -2   3  18         18.03         21.39         2.09 o                         
  -1   3  18          3.09          5.84         1.84 o                         
   0   3  18        218.62        203.53         6.53 o                         
   1   3  18         46.37         41.97         1.76 o                         
   2   3  18         22.60         30.89         5.07 o                         
  -5   4  18         46.97         38.46         5.01 o                         
  -4   4  18          9.54          7.20         1.55 o                         
  -3   4  18         41.44         41.49         3.00 o                         
  -2   4  18         60.03         62.10         2.64 o                         
  -1   4  18          1.10          0.39         1.66 o                         
   0   4  18          0.28         -0.24         1.81 o                         
   1   4  18        175.47        177.80         3.50 o                         
   2   4  18          0.56          5.59         4.38 o                         
  -4   5  18         89.62         82.28         4.28 o                         
  -3   5  18          6.44          7.39         1.74 o                         
  -2   5  18         65.93         54.95         2.24 o                         
  -1   5  18         22.95         21.41         2.02 o                         
   0   5  18         46.99         43.48         2.32 o                         
   1   5  18         67.32         75.76         2.15 o                         
  -3   6  18         12.29         13.05         1.74 o                         
  -2   6  18         63.71         57.58         2.36 o                         
  -1   6  18        412.94        411.81         8.13 o                         
   0   6  18          3.84          1.06         1.54 o                         
   1   6  18         36.36         40.12         1.88 o                         
   2   6  18          2.27         13.82         7.02 o                         
  -4   7  18         28.42         17.21         3.72 o                         
  -3   7  18         13.89         12.51         1.57 o                         
  -2   7  18          5.14          5.38         1.57 o                         
  -1   7  18         58.42         67.72         2.45 o                         
   0   7  18          1.15          3.24         1.46 o                         
   1   7  18         48.36         36.25         1.98 o                         
  -3   8  18          8.57         10.52         1.84 o                         
  -2   8  18        177.18        167.62         4.45 o                         
  -1   8  18         17.66         18.22         1.82 o                         
   0   8  18         79.59         83.88         2.66 o                         
   1   8  18        142.76        149.66         6.60 o                         
  -3   9  18        373.75        425.59        13.50 o                         
  -2   9  18          9.65          8.75         1.69 o                         
  -1   9  18         15.83         12.10         1.79 o                         
   0   9  18          4.64          6.08         1.90 o                         
   1   9  18         24.81         25.17         4.04 o                         
  -3  10  18        144.34        145.93         6.11 o                         
  -2  10  18         87.24         73.35         4.59 o                         
  -1  10  18          9.92         10.50         2.56 o                         
   0  10  18         52.52         50.92         3.91 o                         
   1  10  18        351.20        363.24        16.42 o                         
  -2  11  18        135.42        147.40         5.48 o                         
  -1  11  18          0.01          0.46         2.26 o                         
   0  11  18         72.08         85.41         7.41 o                         
  -2  12  18         96.45         94.65         4.15 o                         
  -1  12  18        273.82        315.20        10.48 o                         
   0  12  18         27.88         20.34         6.17 o                         
  -3  13  18         56.48         74.07         6.25 o                         
  -1  13  18          7.30         12.75         5.84 o                         
  -3   1  19          1.27          1.70         1.33 o                         
  -2   1  19          3.31          3.37         1.63 o                         
  -1   1  19         70.97         78.71         2.79 o                         
   0   1  19         18.36         21.65         2.76 o                         
   1   1  19        126.40        119.86         2.97 o                         
  -3   2  19          5.12          4.07         1.50 o                         
  -2   2  19        153.70        159.37         3.67 o                         
  -1   2  19          2.33          2.83         1.59 o                         
   0   2  19         32.93         41.62         2.32 o                         
   1   2  19         31.98         26.73         1.48 o                         
  -3   3  19          0.87         -0.68         1.43 o                         
  -2   3  19         17.33         17.58         1.71 o                         
  -1   3  19         44.09         46.51         1.96 o                         
   0   3  19        108.73        102.82         2.93 o                         
   1   3  19         26.73         23.73         1.68 o                         
  -4   4  19          0.01          2.44         3.72 o                         
  -3   4  19         37.85         32.24         1.80 o                         
  -2   4  19          5.21          6.83         1.66 o                         
  -1   4  19         46.02         51.59         2.08 o                         
   0   4  19        112.29        120.69         3.12 o                         
   1   4  19          1.30          9.22         5.48 o                         
  -4   5  19         48.66         45.90         4.74 o                         
  -3   5  19          2.29          1.64         1.31 o                         
  -2   5  19          3.82          1.99         1.52 o                         
  -1   5  19         31.28         33.02         2.25 o                         
   0   5  19         28.15         31.28         1.54 o                         
   1   5  19         43.77         44.21         6.41 o                         
  -3   6  19          4.88          5.46         2.51 o                         
  -2   6  19          0.69          0.04         1.43 o                         
  -1   6  19        240.17        232.44         4.40 o                         
   0   6  19         98.82        103.50         2.73 o                         
   1   6  19         93.25         96.32         7.90 o                         
  -2   7  19        301.29        321.13        10.36 o                         
  -1   7  19         56.55         53.34         2.30 o                         
   0   7  19        157.87        168.79         9.47 o                         
  -2   8  19         58.33         62.68         5.31 o                         
  -1   8  19         12.56          9.31         2.20 o                         
   0   8  19        125.40        140.61         8.87 o                         
  -2   9  19         74.95         79.38         4.41 o                         
  -1   9  19         13.33         17.04         4.40 o                         
   0   9  19        219.38        231.81        12.01 o                         
  -1  10  19         33.78         36.51         5.51 o                         
  -2   0  20          5.28         13.20         1.85 o                         
  -1   0  20         10.51          8.72         2.04 o                         
  -2   1  20          1.65          1.33         1.23 o                         
  -1   1  20         29.40         28.30         1.82 o                         
  -2   2  20          3.87          3.35         1.30 o                         
  -1   2  20          5.30          3.84         1.44 o                         
  -2   3  20         49.21         40.48         3.33 o                         
  -1   3  20         30.45         26.50         2.29 o                         
                                                                                
