# Supplementary material for: Weak hy­dro­gen bonding in the structures of three double-acyl­ated amino­anti­pyrines
Source: Acta Crystallogr C Struct Chem. 2025 Nov 10;81(Pt 12):687–93. doi: 10.1107/S2053229625009581 (PMC12810325; doi:10.1107/S2053229625009581)
Supplement: Supplementary file 6 [file c-81-00687-2sup3.hkl]

data_2
#data_mjh230062_fa
_shelx_title ' mjh230062_fa_a.res in P2(1)/c'                                   
_shelx_refln_list_code          4                                               
_shelx_F_calc_maximum      225.56                                               
_exptl_crystal_F_000       816.00                                               
_reflns_d_resolution_high  0.7910                                               
                                                                                
loop_                                                                           
 _space_group_symop_operation_xyz                                               
 'x, y, z'                                                                      
 '-x, y+1/2, -z+1/2'                                                            
 '-x, -y, -z'                                                                   
 'x, -y-1/2, z-1/2'                                                             
                                                                                
_cell_length_a    10.3627                                                       
_cell_length_b    18.8249                                                       
_cell_length_c    10.6795                                                       
_cell_angle_alpha  90.000                                                       
_cell_angle_beta  116.126                                                       
_cell_angle_gamma  90.000                                                       
                                                                                
_shelx_F_squared_multiplier     1.000                                           
                                                                                
loop_                                                                           
 _refln_index_h                                                                 
 _refln_index_k                                                                 
 _refln_index_l                                                                 
 _refln_F_squared_calc                                                          
 _refln_F_squared_meas                                                          
 _refln_F_squared_sigma                                                         
 _refln_observed_status                                                         
   1   0   0       1331.48       1201.50        37.32 o                         
   2   0   0      15231.61      14344.24       441.74 o                         
   3   0   0       9545.95       9022.74       278.58 o                         
   4   0   0         26.57         14.08         4.12 o                         
   5   0   0          1.56         -0.42         3.60 o                         
   6   0   0       1547.79       1550.09        22.40 o                         
   7   0   0         55.06         62.05         8.26 o                         
   8   0   0        993.09        983.27        44.90 o                         
   9   0   0         25.17         32.72         4.35 o                         
  10   0   0          1.10          3.80         2.88 o                         
  11   0   0         37.68         47.25         2.40 o                         
   1   1   0      11445.50      11694.63       359.95 o                         
   2   1   0      10141.56       9703.58       211.49 o                         
   3   1   0         10.23         13.62         2.56 o                         
   4   1   0        674.51        668.36        14.08 o                         
   5   1   0        951.24        916.38        25.32 o                         
   6   1   0         22.40         25.69         1.79 o                         
   7   1   0        140.75        150.09         3.81 o                         
   8   1   0        436.63        426.63         7.87 o                         
   9   1   0         24.01         23.97         3.00 o                         
  10   1   0        862.72        935.04        12.91 o                         
  11   1   0          8.34          7.84         1.36 o                         
   0   2   0       3164.51       3342.43       103.03 o                         
   2   2   0       8281.54       7787.15       240.27 o                         
   3   2   0       1411.40       1027.98       310.73 o                         
   4   2   0        179.15        193.23         8.42 o                         
   5   2   0         79.70         63.51         2.63 o                         
   6   2   0         26.60         34.46         1.86 o                         
   7   2   0        296.49        316.41         5.45 o                         
   8   2   0        761.62        758.14        11.57 o                         
   9   2   0        149.95        147.40         5.49 o                         
  10   2   0         17.89         22.72         2.41 o                         
  11   2   0         41.96         41.82         1.56 o                         
   1   3   0        906.82        906.96        52.38 o                         
   2   3   0        379.10        390.47        13.35 o                         
   3   3   0        905.20        823.24        26.86 o                         
   4   3   0        150.35        134.71         7.32 o                         
   5   3   0          7.67         20.08         2.15 o                         
   6   3   0        812.37        753.39         9.90 o                         
   7   3   0         22.44         33.26         2.14 o                         
   8   3   0         63.05         72.16         3.29 o                         
   9   3   0         15.93         22.55         4.25 o                         
  10   3   0        360.22        387.51         5.31 o                         
  11   3   0          1.57          5.62         1.26 o                         
   0   4   0      10124.38      12598.58       462.45 o                         
   1   4   0       5586.84       5637.12       123.26 o                         
   2   4   0       4827.94       5022.03        89.52 o                         
   3   4   0       1430.76       1272.01        28.51 o                         
   4   4   0        217.76        193.03         5.67 o                         
   5   4   0       4914.77       4687.18        56.04 o                         
   6   4   0        207.71        206.54         3.64 o                         
   7   4   0        993.00        972.15        13.64 o                         
   8   4   0         15.21         17.96         1.61 o                         
   9   4   0         30.03         25.55         2.48 o                         
  10   4   0          9.27         13.22         1.56 o                         
  11   4   0          1.85          3.74         1.82 o                         
   1   5   0       8334.57       8828.26       192.00 o                         
   2   5   0       7052.29       7357.03       172.72 o                         
   3   5   0       4724.25       4726.82        84.63 o                         
   4   5   0         33.32         27.46         3.18 o                         
   5   5   0       1767.16       1704.95        21.10 o                         
   6   5   0        164.93        172.89         4.76 o                         
   7   5   0         41.46         38.42         2.42 o                         
   8   5   0         27.11         25.50         1.54 o                         
   9   5   0        375.60        361.69         6.58 o                         
  10   5   0          5.59          5.28         1.41 o                         
  11   5   0          2.74          3.92         2.50 o                         
   0   6   0         30.40         37.50         2.53 o                         
   1   6   0        484.82        515.52         7.73 o                         
   2   6   0         66.94         57.46         3.75 o                         
   3   6   0        558.25        589.84        14.15 o                         
   4   6   0        172.17        178.71         8.47 o                         
   5   6   0        488.22        496.76         6.94 o                         
   6   6   0        388.59        402.37         9.08 o                         
   7   6   0       1414.68       1409.17        14.27 o                         
   8   6   0         28.44         30.07         1.85 o                         
   9   6   0         94.72        103.95         2.86 o                         
  10   6   0          4.67          8.95         1.32 o                         
  11   6   0         40.62         37.57         4.35 o                         
   1   7   0       6098.98       6956.42       200.29 o                         
   2   7   0       2931.05       3029.03        53.86 o                         
   3   7   0       1039.29       1131.88        41.48 o                         
   4   7   0       1818.79       1849.00        26.45 o                         
   5   7   0        693.50        740.58        10.62 o                         
   6   7   0        451.08        451.14         7.20 o                         
   7   7   0        318.52        318.27         3.83 o                         
   8   7   0        243.08        240.91         4.14 o                         
   9   7   0        234.56        233.97         4.29 o                         
  10   7   0        127.99        100.97         2.16 o                         
  11   7   0          0.19         -0.56         4.73 o                         
   0   8   0        110.21         99.39         5.10 o                         
   1   8   0       3371.40       4171.91        84.02 o                         
   2   8   0       5208.08       5652.36       100.43 o                         
   3   8   0       1708.91       1845.28        34.03 o                         
   4   8   0         19.45         29.18         2.07 o                         
   5   8   0         21.40         18.27         1.94 o                         
   6   8   0         94.94        101.25         2.54 o                         
   7   8   0        498.27        476.39         8.10 o                         
   8   8   0         30.00         29.08         3.66 o                         
   9   8   0          3.70          5.52         1.83 o                         
  10   8   0        171.26        165.93         8.19 o                         
   1   9   0        556.22        655.72        12.42 o                         
   2   9   0       1279.09       1532.36        39.54 o                         
   3   9   0        556.01        536.36         9.60 o                         
   4   9   0        583.36        545.85         8.80 o                         
   5   9   0          5.31          5.76         1.87 o                         
   6   9   0          5.05          9.09         1.83 o                         
   7   9   0         53.62         53.66         2.62 o                         
   8   9   0        318.69        300.03         9.64 o                         
   9   9   0        151.19        158.13         6.19 o                         
  10   9   0        107.10        106.31         6.32 o                         
   0  10   0       9996.17      11358.92       260.57 o                         
   1  10   0          0.37          1.80         1.58 o                         
   2  10   0        310.63        383.19        11.16 o                         
   3  10   0        142.09        131.87         4.21 o                         
   4  10   0          0.00          1.99         1.63 o                         
   5  10   0        202.81        204.49         3.84 o                         
   6  10   0        193.88        182.70         3.50 o                         
   7  10   0          1.07          2.39         2.29 o                         
   8  10   0        181.81        182.05        10.88 o                         
   9  10   0         62.59         59.78         4.13 o                         
  10  10   0         29.06         50.67         5.61 o                         
   1  11   0         30.00         31.12         2.15 o                         
   2  11   0        286.47        331.38        14.46 o                         
   3  11   0        826.02        848.16        13.40 o                         
   4  11   0          3.27          4.34         1.90 o                         
   5  11   0          0.77          2.04         1.85 o                         
   6  11   0        463.45        493.73         9.29 o                         
   7  11   0         59.37         71.18         9.80 o                         
   8  11   0         18.57         18.48         5.47 o                         
   9  11   0         40.49         49.64         2.99 o                         
  10  11   0        328.60        313.92        12.73 o                         
   0  12   0       1088.65       1327.34        51.75 o                         
   1  12   0        145.86        178.34         5.08 o                         
   2  12   0        350.51        407.77        23.75 o                         
   3  12   0         97.60         95.55         4.44 o                         
   4  12   0         10.73          9.81         2.01 o                         
   5  12   0         27.11         31.33         2.35 o                         
   6  12   0        704.36        662.52         9.24 o                         
   7  12   0          0.21          2.05         3.98 o                         
   8  12   0        191.81        182.47         5.53 o                         
   9  12   0         11.97         16.55         3.59 o                         
  10  12   0         10.84         23.81         6.22 o                         
   1  13   0        273.89        292.76         7.54 o                         
   2  13   0       1092.95       1206.92        20.79 o                         
   3  13   0        217.52        199.79         6.34 o                         
   4  13   0        577.01        567.70         9.99 o                         
   5  13   0         20.08         16.18         2.26 o                         
   6  13   0        146.72        169.85         5.35 o                         
   7  13   0         31.29         25.29         3.37 o                         
   8  13   0        110.02        126.16         5.95 o                         
   9  13   0          1.46          4.81         1.92 o                         
   0  14   0        124.12        154.61         4.17 o                         
   1  14   0        570.62        616.76        14.42 o                         
   2  14   0       1955.29       2103.14        38.35 o                         
   3  14   0       1647.86       1585.30        24.05 o                         
   4  14   0        778.40        790.84        15.30 o                         
   5  14   0        213.91        199.03         6.23 o                         
   6  14   0          4.62          4.73         2.71 o                         
   7  14   0         20.77         17.66         3.60 o                         
   8  14   0        204.98        190.35         6.63 o                         
   9  14   0          4.11          1.22         6.64 o                         
   1  15   0        566.46        568.72         9.54 o                         
   2  15   0        493.50        530.16        10.05 o                         
   3  15   0        503.16        527.60         9.17 o                         
   4  15   0        124.08         95.38         3.65 o                         
   5  15   0         38.93         40.44         4.95 o                         
   6  15   0        439.61        421.76         8.54 o                         
   7  15   0         38.61         34.15         3.02 o                         
   8  15   0        214.50        237.62         7.13 o                         
   9  15   0          0.26         -5.80         6.03 o                         
   0  16   0        244.89        300.63        23.33 o                         
   1  16   0        101.00        119.97         3.59 o                         
   2  16   0        701.48        657.96        16.30 o                         
   3  16   0       1031.00        946.40        13.94 o                         
   4  16   0        410.12        369.51         9.10 o                         
   5  16   0        683.24        608.85        13.15 o                         
   6  16   0        302.69        282.43         6.24 o                         
   7  16   0         25.17         29.77         2.66 o                         
   8  16   0          6.41         10.53         6.03 o                         
   1  17   0        915.96        958.79        16.69 o                         
   2  17   0        166.97        181.30         8.22 o                         
   3  17   0        169.95        129.23         4.93 o                         
   4  17   0         49.16         51.63         3.86 o                         
   5  17   0          3.87          2.09         3.38 o                         
   6  17   0         90.26         76.55         3.65 o                         
   7  17   0          9.35          5.62         3.20 o                         
   8  17   0         19.83         20.59         6.18 o                         
   0  18   0          1.46          1.31         5.43 o                         
   1  18   0        135.23        101.96         5.72 o                         
   2  18   0         69.96         65.68         3.42 o                         
   3  18   0         16.77         15.71         2.62 o                         
   4  18   0         84.69         80.27         4.66 o                         
   5  18   0         28.31         32.89         2.54 o                         
   6  18   0         38.64         46.75         5.80 o                         
   7  18   0        121.20        139.07         7.72 o                         
   1  19   0          0.86          3.34         3.58 o                         
   2  19   0          0.01          1.95         2.86 o                         
   3  19   0         42.39         42.62         3.29 o                         
   4  19   0          3.87          9.11         2.70 o                         
   5  19   0          8.81         10.70         2.09 o                         
   6  19   0         46.24         41.73         2.56 o                         
   0  20   0        187.74        161.30         8.94 o                         
   1  20   0        205.66        210.64         6.08 o                         
   2  20   0         84.89         89.52         7.16 o                         
   3  20   0        205.61        204.49         5.50 o                         
   4  20   0        131.54        123.42         3.95 o                         
   5  20   0          1.21          0.50         1.86 o                         
   1  21   0         30.61         38.03         3.60 o                         
   2  21   0         30.72         28.87         3.32 o                         
   3  21   0          3.35          5.97         2.71 o                         
   4  21   0         30.28         22.44         2.11 o                         
   0  22   0        621.26        661.86        23.27 o                         
   1  22   0         57.24         59.53         3.02 o                         
   2  22   0         68.38         58.77         4.73 o                         
 -12   1   1          0.30         -0.97         3.96 o                         
 -11   1   1        554.45        588.26         7.25 o                         
 -10   1   1         50.16         54.83         2.53 o                         
  -9   1   1          1.54          4.25         2.07 o                         
  -8   1   1        801.45        831.85         8.79 o                         
  -7   1   1         70.17         69.11         3.19 o                         
  -6   1   1          9.30         11.78         2.30 o                         
  -5   1   1        210.72        192.47        20.83 o                         
  -4   1   1          7.68         11.32         1.14 o                         
  -3   1   1       6083.68       5694.96       149.40 o                         
  -2   1   1         91.43         63.63         3.38 o                         
  -1   1   1       1301.06       1086.77        15.09 o                         
   0   1   1        119.98         97.30         1.38 o                         
   1   1   1        207.04        201.66         4.69 o                         
   2   1   1       1754.43       1668.04        26.04 o                         
   3   1   1         73.64         48.14         2.16 o                         
   4   1   1        989.56        892.34        22.56 o                         
   5   1   1         14.66         10.92         1.66 o                         
   6   1   1        158.43        174.47         6.31 o                         
   7   1   1          0.98          5.29         2.62 o                         
   8   1   1        119.45        123.57         3.42 o                         
   9   1   1         24.57         27.36         2.04 o                         
  10   1   1         79.02         82.63         2.27 o                         
  11   1   1          9.36         10.13         3.37 o                         
 -12   2   1         17.97         21.12         3.89 o                         
 -11   2   1          4.53          8.51         1.39 o                         
 -10   2   1         69.33         75.76         3.35 o                         
  -9   2   1         20.39         20.67         2.33 o                         
  -8   2   1        760.84        748.41         9.01 o                         
  -7   2   1       1150.16       1127.55        16.82 o                         
  -6   2   1        341.50        369.25         8.08 o                         
  -5   2   1        632.61        590.88        19.25 o                         
  -4   2   1          8.63          9.21         2.14 o                         
  -3   2   1       4995.00       4612.07       204.59 o                         
  -2   2   1        627.15        560.59        22.11 o                         
  -1   2   1        662.46        629.14         8.05 o                         
   0   2   1        486.25        457.81        11.20 o                         
   1   2   1       2084.17       1985.87        47.40 o                         
   2   2   1       5733.37       5356.42        95.46 o                         
   3   2   1       2561.69       2289.76        61.53 o                         
   4   2   1          0.21         -3.84         3.84 o                         
   5   2   1          3.86          5.89         1.76 o                         
   6   2   1        306.63        312.78         4.93 o                         
   7   2   1        306.12        295.64         5.95 o                         
   8   2   1        559.42        573.88         9.66 o                         
   9   2   1          0.43          5.29         1.86 o                         
  10   2   1          0.06          0.34         1.52 o                         
  11   2   1         14.42         11.74         4.18 o                         
 -12   3   1         68.74         67.28         5.29 o                         
 -11   3   1          5.81          9.45         1.44 o                         
 -10   3   1        158.10        156.62         4.08 o                         
  -9   3   1       1226.78       1235.55        17.41 o                         
  -8   3   1         14.39         14.16         1.74 o                         
  -7   3   1        174.96        165.70         4.30 o                         
  -6   3   1        936.07        865.71        16.93 o                         
  -5   3   1         52.93         46.65         3.65 o                         
  -4   3   1       2138.80       2240.48        49.48 o                         
  -3   3   1        121.80        167.63         4.79 o                         
  -2   3   1        722.14        678.65        21.66 o                         
  -1   3   1       2490.77       2447.97        33.67 o                         
   0   3   1        196.49        188.72         2.91 o                         
   1   3   1       7127.97       6876.60       148.25 o                         
   2   3   1       1045.78        980.99        21.09 o                         
   3   3   1       1796.46       1780.53        32.33 o                         
   4   3   1         56.61         69.83         2.35 o                         
   5   3   1       1560.95       1557.40        20.57 o                         
   6   3   1        564.80        551.27         8.34 o                         
   7   3   1          9.54          9.34         1.97 o                         
   8   3   1        800.98        795.54        13.03 o                         
   9   3   1        316.19        331.04         4.87 o                         
  10   3   1          5.85          7.57         1.47 o                         
  11   3   1          5.94          7.20         3.92 o                         
 -11   4   1          0.61          3.83         1.33 o                         
 -10   4   1         15.82         19.01         2.06 o                         
  -9   4   1          0.01          2.94         2.07 o                         
  -8   4   1       1336.65       1305.64        13.76 o                         
  -7   4   1        134.22        137.64         2.49 o                         
  -6   4   1        141.83        146.50         5.70 o                         
  -5   4   1       8721.69       8657.04       134.12 o                         
  -4   4   1       1123.45       1136.27        37.48 o                         
  -3   4   1       1188.47       1217.41        27.45 o                         
  -2   4   1        669.13        737.74        23.58 o                         
  -1   4   1         16.09         18.86         0.99 o                         
   0   4   1         34.91         24.00         1.01 o                         
   1   4   1       2452.01       2568.77        78.71 o                         
   2   4   1        540.47        548.07         9.10 o                         
   3   4   1       1055.47       1164.53        20.91 o                         
   4   4   1        505.01        467.52         9.54 o                         
   5   4   1       1734.16       1794.12        26.44 o                         
   6   4   1        142.90        148.01         2.98 o                         
   7   4   1        795.39        773.18         9.73 o                         
   8   4   1        236.31        228.58         6.64 o                         
   9   4   1         23.32         32.85         2.28 o                         
  10   4   1          1.78          2.91         1.30 o                         
  11   4   1         59.41         42.48         5.01 o                         
 -11   5   1         61.42         76.72         1.75 o                         
 -10   5   1         61.91         69.57         2.10 o                         
  -9   5   1         85.83         83.85         3.08 o                         
  -8   5   1        232.64        214.30         4.25 o                         
  -7   5   1        168.27        157.33         2.54 o                         
  -6   5   1        182.77        174.76         3.76 o                         
  -5   5   1        413.91        391.34         8.44 o                         
  -4   5   1        122.94        150.65         5.01 o                         
  -3   5   1         86.29        100.96         5.41 o                         
  -2   5   1        346.52        358.54        12.29 o                         
  -1   5   1        399.87        405.09         6.62 o                         
   0   5   1       3708.30       3809.78        47.71 o                         
   1   5   1       1217.25       1236.07        33.76 o                         
   2   5   1       3264.81       3403.57        67.29 o                         
   3   5   1       1236.46       1240.93        21.91 o                         
   4   5   1         61.61         48.91         1.88 o                         
   5   5   1        223.47        200.70         3.31 o                         
   6   5   1         13.52         15.95         1.78 o                         
   7   5   1        548.82        554.39         9.52 o                         
   8   5   1         74.58         76.70         2.46 o                         
   9   5   1         29.96         35.46         2.53 o                         
  10   5   1          4.88          5.12         1.20 o                         
 -11   6   1         49.34         46.05         1.92 o                         
 -10   6   1          1.29          4.26         1.49 o                         
  -9   6   1        346.10        324.30         5.53 o                         
  -8   6   1        847.14        854.63         8.97 o                         
  -7   6   1        459.61        457.31         5.01 o                         
  -6   6   1         35.65         36.41         1.45 o                         
  -5   6   1       1099.63       1065.99        15.74 o                         
  -4   6   1         27.69         27.34         2.96 o                         
  -3   6   1        350.29        337.46         8.57 o                         
  -2   6   1        578.94        547.88        17.55 o                         
  -1   6   1        253.21        247.25         5.69 o                         
   0   6   1       2868.98       3046.95        57.11 o                         
   1   6   1        954.21       1014.96        14.43 o                         
   2   6   1       2152.46       2249.02        33.84 o                         
   3   6   1        112.03        111.57         3.53 o                         
   4   6   1          8.41         11.21         2.15 o                         
   5   6   1         53.89         61.63         1.98 o                         
   6   6   1         80.37         83.24         2.45 o                         
   7   6   1         98.80         91.93         2.61 o                         
   8   6   1         22.64         25.18         2.06 o                         
   9   6   1        477.93        501.42         6.43 o                         
  10   6   1        110.96        110.90         2.13 o                         
 -11   7   1         29.87         26.96         2.04 o                         
 -10   7   1        705.07        652.53         8.34 o                         
  -9   7   1         44.99         45.27         1.92 o                         
  -8   7   1          1.48          3.43         1.29 o                         
  -7   7   1        430.02        442.34         7.57 o                         
  -6   7   1         49.24         49.33         1.60 o                         
  -5   7   1          0.79          0.52         1.62 o                         
  -4   7   1       1698.77       1666.28        26.76 o                         
  -3   7   1         28.00         20.39         2.68 o                         
  -2   7   1         27.64         30.71         1.33 o                         
  -1   7   1        763.15        789.73        20.01 o                         
   0   7   1        154.80        153.88         3.62 o                         
   1   7   1        215.46        215.51         6.01 o                         
   2   7   1        331.46        347.73         5.49 o                         
   3   7   1       1319.92       1350.37        37.67 o                         
   4   7   1          0.05          3.75         1.47 o                         
   5   7   1        103.88         98.44         2.73 o                         
   6   7   1        532.46        538.33         8.16 o                         
   7   7   1        689.01        689.39         8.78 o                         
   8   7   1        559.15        561.05         6.80 o                         
   9   7   1         72.55         74.49         1.86 o                         
  10   7   1         24.62         37.82         2.56 o                         
 -11   8   1         53.31         47.25         3.88 o                         
 -10   8   1        160.73        167.99         5.81 o                         
  -9   8   1         22.95         28.12         2.53 o                         
  -8   8   1          3.11          3.46         2.31 o                         
  -7   8   1         67.29         56.69         2.17 o                         
  -6   8   1        305.92        297.51         4.80 o                         
  -5   8   1         94.81        112.37         2.80 o                         
  -4   8   1          5.36          5.92         2.06 o                         
  -3   8   1        587.09        557.08        13.62 o                         
  -2   8   1        315.62        353.90        18.28 o                         
  -1   8   1        328.87        352.52         7.53 o                         
   0   8   1        853.20       1016.40        23.06 o                         
   1   8   1         49.41         45.08         2.25 o                         
   2   8   1       4650.14       4635.80        72.27 o                         
   3   8   1        766.03        780.04        13.35 o                         
   4   8   1        426.45        389.83         6.69 o                         
   5   8   1        591.42        587.24         8.75 o                         
   6   8   1          8.55         12.15         3.21 o                         
   7   8   1          2.32          2.41         2.58 o                         
   8   8   1         45.52         50.22         2.90 o                         
   9   8   1         30.99         26.85         5.47 o                         
  10   8   1         17.80         24.47         5.29 o                         
 -11   9   1          0.65          4.63         4.82 o                         
 -10   9   1        543.06        528.91        13.29 o                         
  -9   9   1         17.89         12.00         3.09 o                         
  -8   9   1        830.63        824.22        14.71 o                         
  -7   9   1        143.80        124.42         5.85 o                         
  -6   9   1        308.22        312.69         5.02 o                         
  -5   9   1        297.32        320.53         4.99 o                         
  -4   9   1        640.57        635.28         9.05 o                         
  -3   9   1         83.01        106.56         4.78 o                         
  -2   9   1        289.21        332.19         7.20 o                         
  -1   9   1        686.28        767.03        14.55 o                         
   0   9   1          0.14          5.25         3.56 o                         
   1   9   1        896.52        985.57        17.16 o                         
   2   9   1         53.67         67.46         4.44 o                         
   3   9   1        605.98        645.96        12.17 o                         
   4   9   1        239.52        244.36         5.56 o                         
   5   9   1       1406.38       1420.95        21.21 o                         
   6   9   1        256.78        245.59         5.30 o                         
   7   9   1        431.19        448.99         9.25 o                         
   8   9   1         89.32         88.35         5.32 o                         
   9   9   1          0.87         10.43         5.01 o                         
  10   9   1        257.51        286.64        11.98 o                         
 -10  10   1        260.89        246.48         5.95 o                         
  -9  10   1        105.91        118.20         5.42 o                         
  -8  10   1          1.20          1.72         4.31 o                         
  -7  10   1        853.07        817.93        12.27 o                         
  -6  10   1         45.31         50.36         2.29 o                         
  -5  10   1         84.06         91.91         2.58 o                         
  -4  10   1          2.57          6.25         1.62 o                         
  -3  10   1        455.89        493.99        13.09 o                         
  -2  10   1        148.96        145.42         3.86 o                         
  -1  10   1        934.08       1136.41        21.43 o                         
   0  10   1        217.30        237.80         5.76 o                         
   1  10   1        722.84        832.12        20.88 o                         
   2  10   1        875.35        870.69        14.60 o                         
   3  10   1        189.96        198.42         4.23 o                         
   4  10   1        849.93        860.16        13.34 o                         
   5  10   1        472.78        478.41         7.08 o                         
   6  10   1        119.02        111.01         3.06 o                         
   7  10   1          4.70          3.61         4.16 o                         
   8  10   1        121.19        126.29         8.33 o                         
   9  10   1         63.78         62.65         3.63 o                         
  10  10   1        281.66        327.73        13.15 o                         
 -10  11   1         16.56         23.10         2.16 o                         
  -9  11   1        120.79        111.11        11.35 o                         
  -8  11   1        183.64        176.60         5.51 o                         
  -7  11   1         42.36         38.94         2.68 o                         
  -6  11   1        355.50        355.21         5.63 o                         
  -5  11   1        106.08        107.03         2.78 o                         
  -4  11   1         96.83        102.53         2.59 o                         
  -3  11   1        375.28        378.74         8.12 o                         
  -2  11   1        564.34        596.01        15.68 o                         
  -1  11   1       1328.06       1460.25        26.83 o                         
   0  11   1        475.82        398.41        10.21 o                         
   1  11   1        348.28        384.03        11.57 o                         
   2  11   1         23.13         32.30         2.67 o                         
   3  11   1       1711.22       1668.78        20.58 o                         
   4  11   1        151.62        148.02         3.87 o                         
   5  11   1          1.24          2.18         2.11 o                         
   6  11   1        646.85        614.50         8.73 o                         
   7  11   1         47.25         48.10         4.85 o                         
   8  11   1        152.37        151.80         5.63 o                         
   9  11   1          8.64         13.15         4.35 o                         
 -10  12   1         37.42         31.91         5.94 o                         
  -9  12   1          7.64         12.32         2.51 o                         
  -8  12   1        172.47        160.45         6.47 o                         
  -7  12   1       1589.50       1541.62        36.59 o                         
  -6  12   1          7.34          7.35         2.10 o                         
  -5  12   1         16.65         15.76         2.10 o                         
  -4  12   1         78.24         74.58         2.97 o                         
  -3  12   1        161.98        176.73         6.62 o                         
  -2  12   1        868.58        992.94        27.68 o                         
  -1  12   1         60.71         54.37         2.43 o                         
   0  12   1        738.84        797.75        14.15 o                         
   1  12   1        159.99        183.42         5.43 o                         
   2  12   1        113.95        113.50         3.14 o                         
   3  12   1        173.71        168.13         3.79 o                         
   4  12   1        250.50        252.66         4.43 o                         
   5  12   1          0.10          3.79         1.99 o                         
   6  12   1          1.47          2.17         2.27 o                         
   7  12   1         80.59         74.36         4.01 o                         
   8  12   1         93.88         94.92         4.88 o                         
   9  12   1        269.91        306.38        12.64 o                         
 -10  13   1        163.18        114.80         8.19 o                         
  -9  13   1         84.80         83.39         3.28 o                         
  -8  13   1          0.25          2.01         2.86 o                         
  -7  13   1         30.34         30.46         3.59 o                         
  -6  13   1        126.44        114.57         4.80 o                         
  -5  13   1        544.89        510.52         8.90 o                         
  -4  13   1        278.02        295.22         5.90 o                         
  -3  13   1         19.25         18.09         2.74 o                         
  -2  13   1        232.37        257.34         5.75 o                         
  -1  13   1         16.03         15.56         2.27 o                         
   0  13   1        181.17        136.96         4.78 o                         
   1  13   1        267.85        266.22         5.94 o                         
   2  13   1        602.79        650.84        12.71 o                         
   3  13   1        696.88        720.41        10.86 o                         
   4  13   1        187.61        202.70         6.68 o                         
   5  13   1        286.72        292.16         7.73 o                         
   6  13   1         22.47         28.89         3.15 o                         
   7  13   1         39.45         45.62         6.32 o                         
   8  13   1         12.38         21.79         3.35 o                         
   9  13   1          1.11          3.37         6.64 o                         
  -9  14   1         16.68         11.51         2.72 o                         
  -8  14   1          3.93         10.08         2.72 o                         
  -7  14   1          4.27         10.79         3.20 o                         
  -6  14   1        351.01        345.55         8.72 o                         
  -5  14   1        336.36        342.89         8.71 o                         
  -4  14   1        113.81        100.71         3.53 o                         
  -3  14   1          3.89          9.29         2.58 o                         
  -2  14   1         17.96         20.48         2.61 o                         
  -1  14   1        170.58        179.87         5.76 o                         
   0  14   1         37.94         40.90         2.25 o                         
   1  14   1        447.73        466.01         9.08 o                         
   2  14   1        214.04        231.86         5.13 o                         
   3  14   1        543.79        545.37         7.86 o                         
   4  14   1         74.53         69.36         2.79 o                         
   5  14   1        474.46        451.35        18.95 o                         
   6  14   1        152.26        150.24         5.33 o                         
   7  14   1          6.72          7.88         3.59 o                         
   8  14   1         10.32         13.27         2.79 o                         
   9  14   1         74.66         75.99         5.90 o                         
  -9  15   1         50.30         53.72         4.52 o                         
  -8  15   1          1.31          0.59         2.33 o                         
  -7  15   1        131.07        131.80         5.32 o                         
  -6  15   1          0.01          3.45         3.00 o                         
  -5  15   1         20.16         22.93         3.41 o                         
  -4  15   1         17.00         13.73         2.57 o                         
  -3  15   1        707.02        766.85        11.30 o                         
  -2  15   1         16.97         18.87         2.71 o                         
  -1  15   1         77.38         75.92         3.64 o                         
   0  15   1          5.84         -0.95         2.36 o                         
   1  15   1        728.69        730.80        15.74 o                         
   2  15   1          1.50          3.24         1.82 o                         
   3  15   1        462.88        449.74        10.91 o                         
   4  15   1         10.16         12.04         2.55 o                         
   5  15   1         19.74         17.27         4.27 o                         
   6  15   1         25.70         41.95         4.54 o                         
   7  15   1        212.52        203.99        11.14 o                         
   8  15   1         65.00         69.11         6.64 o                         
  -9  16   1         39.07         31.02         5.61 o                         
  -8  16   1         12.59          9.78         2.08 o                         
  -7  16   1        129.17        134.43         4.54 o                         
  -6  16   1         46.95         39.05         3.30 o                         
  -5  16   1         17.44         17.07         3.30 o                         
  -4  16   1        343.39        320.03         8.17 o                         
  -3  16   1         60.97         64.81         2.79 o                         
  -2  16   1        173.58        190.05         4.56 o                         
  -1  16   1          2.29         -2.32         2.32 o                         
   0  16   1        234.62        237.92         8.64 o                         
   1  16   1         10.32         11.00         2.96 o                         
   2  16   1        118.37        121.71         3.68 o                         
   3  16   1          1.21          3.29         2.88 o                         
   4  16   1        155.22        151.69        11.56 o                         
   5  16   1         50.03         43.08         4.72 o                         
   6  16   1          2.08          5.39         3.38 o                         
   7  16   1         66.61         68.50         3.75 o                         
   8  16   1         10.61          6.04         5.89 o                         
  -8  17   1        107.88        130.13         8.19 o                         
  -7  17   1         28.23         28.87         2.60 o                         
  -6  17   1        109.11        121.81         3.82 o                         
  -5  17   1         29.22         36.78         4.14 o                         
  -4  17   1          6.58          7.18         3.14 o                         
  -3  17   1         85.78         85.38         4.43 o                         
  -2  17   1        185.19        205.44         7.88 o                         
  -1  17   1        121.08        116.56         4.81 o                         
   0  17   1          6.15          8.04         4.03 o                         
   1  17   1          5.07          5.25         3.19 o                         
   2  17   1         54.20         47.62         3.33 o                         
   3  17   1        189.53        170.52        11.79 o                         
   4  17   1        776.89        701.77        25.94 o                         
   5  17   1          0.61          4.66         2.82 o                         
   6  17   1        168.86        160.56         5.84 o                         
   7  17   1         70.57         81.96         3.93 o                         
  -8  18   1        138.26        106.09         6.46 o                         
  -7  18   1        181.13        166.45         5.44 o                         
  -6  18   1         35.45         45.42         2.45 o                         
  -5  18   1          8.96         14.67         2.80 o                         
  -4  18   1        112.50        107.65         4.50 o                         
  -3  18   1        165.34        159.52         5.86 o                         
  -2  18   1         16.13          8.97         3.62 o                         
  -1  18   1        368.30        351.16        10.98 o                         
   0  18   1         95.26         95.02         5.52 o                         
   1  18   1         30.05         32.95         3.61 o                         
   2  18   1        310.70        272.14         9.37 o                         
   3  18   1        385.37        380.46        11.31 o                         
   4  18   1          1.53          7.54         3.32 o                         
   5  18   1        104.60        110.52         4.18 o                         
   6  18   1          3.08          3.39         1.99 o                         
  -7  19   1        159.39        127.57         7.96 o                         
  -6  19   1         26.47         22.72         2.47 o                         
  -5  19   1          0.40          0.61         2.01 o                         
  -4  19   1          0.19          3.42         2.30 o                         
  -3  19   1         23.44         33.64         4.68 o                         
  -2  19   1        211.97        226.22        10.19 o                         
  -1  19   1        218.81        207.49         8.49 o                         
   0  19   1         43.54         62.42        10.18 o                         
   1  19   1         95.79        107.74         4.63 o                         
   2  19   1         38.63         44.75         7.49 o                         
   3  19   1        124.71        138.98         6.36 o                         
   4  19   1        190.61        192.61         4.58 o                         
   5  19   1         19.45         26.49         2.00 o                         
  -6  20   1         89.70         77.49         6.32 o                         
  -5  20   1          4.82          4.41         2.18 o                         
  -4  20   1         15.40         15.33         2.45 o                         
  -3  20   1          0.01          0.51         2.88 o                         
  -2  20   1         84.04         77.08         4.73 o                         
  -1  20   1        116.14         98.16         7.98 o                         
   0  20   1          3.06          7.34         2.80 o                         
   1  20   1        188.17        172.12         5.34 o                         
   2  20   1          8.62         12.95         3.36 o                         
   3  20   1         28.36         39.37         3.60 o                         
   4  20   1          3.49          4.44         2.13 o                         
  -4  21   1        109.25        123.86         6.69 o                         
  -3  21   1          8.21         11.44         2.86 o                         
  -2  21   1          9.16          8.56         3.04 o                         
  -1  21   1        113.73        112.05         4.18 o                         
   0  21   1         95.51         99.54         3.77 o                         
   1  21   1         77.26         87.03         4.33 o                         
   2  21   1         63.58         63.08         3.77 o                         
   3  21   1        107.91        113.84         4.62 o                         
  -2  22   1         15.82         14.69         2.10 o                         
  -1  22   1         37.53         32.55         2.64 o                         
   0  22   1         43.01         43.70         3.36 o                         
   1  22   1         48.39         45.38         4.63 o                         
   2  22   1          6.55          8.56         3.46 o                         
 -12   0   2         62.17         72.25         2.70 o                         
 -11   0   2         14.99         23.83         2.89 o                         
 -10   0   2         23.34         28.00         3.82 o                         
  -9   0   2          2.47          7.37         2.18 o                         
  -8   0   2         18.75         21.09         2.38 o                         
  -7   0   2         15.57         21.44         2.09 o                         
  -6   0   2        843.31        924.82        21.68 o                         
  -5   0   2        427.99        436.50        26.10 o                         
  -4   0   2        986.40        950.74        21.82 o                         
  -3   0   2        670.80        511.49        22.05 o                         
  -2   0   2       9745.60       9233.65       164.35 o                         
  -1   0   2       7948.33       7880.76       140.19 o                         
   0   0   2      50877.79      54458.33       967.51 o                         
   1   0   2      15978.99      15922.25       219.36 o                         
   2   0   2       6612.32       6532.62       116.42 o                         
   3   0   2        395.51        420.24         8.63 o                         
   4   0   2       2446.13       2388.77        45.92 o                         
   5   0   2       1267.76       1241.14        18.27 o                         
   6   0   2          0.18          1.32         2.16 o                         
   7   0   2          6.57         10.29         2.88 o                         
   8   0   2        167.69        182.82         7.33 o                         
   9   0   2        199.72        216.24         5.84 o                         
  10   0   2          0.66          1.65         1.87 o                         
 -12   1   2        208.84        229.84         3.92 o                         
 -11   1   2         20.93         21.02         1.84 o                         
 -10   1   2         65.69         56.91         2.65 o                         
  -9   1   2        239.54        243.25         3.47 o                         
  -8   1   2        209.97        233.23         3.44 o                         
  -7   1   2          2.89          4.09         1.50 o                         
  -6   1   2        647.24        652.53        10.01 o                         
  -5   1   2       2075.20       2052.45        37.26 o                         
  -4   1   2       1045.60       1072.30        19.63 o                         
  -3   1   2         71.23         47.34         2.28 o                         
  -2   1   2        622.13        522.39         6.31 o                         
  -1   1   2      15273.03      15340.76       210.82 o                         
   0   1   2        415.47        393.85         4.55 o                         
   1   1   2      15022.58      14579.55       157.51 o                         
   2   1   2       2941.31       2776.52        35.23 o                         
   3   1   2       2085.12       2076.13        26.65 o                         
   4   1   2        335.92        323.20         5.72 o                         
   5   1   2        546.16        530.35         6.76 o                         
   6   1   2        113.56        107.71         2.40 o                         
   7   1   2        777.00        801.53        10.04 o                         
   8   1   2         23.94         27.83         3.17 o                         
   9   1   2         68.37         80.92         2.33 o                         
  10   1   2         38.89         45.43         1.60 o                         
 -12   2   2         44.64         55.82         3.42 o                         
 -11   2   2         25.35         24.37         1.82 o                         
 -10   2   2        120.18        106.74         2.85 o                         
  -9   2   2         31.39         31.39         1.77 o                         
  -8   2   2        557.31        574.56         6.65 o                         
  -7   2   2          8.17         10.06         1.67 o                         
  -6   2   2       1941.47       2060.74        29.32 o                         
  -5   2   2       1878.29       1676.67        37.38 o                         
  -4   2   2       1575.97       1472.43        48.27 o                         
  -3   2   2       1864.56       1843.72        55.89 o                         
  -2   2   2      19411.81      18882.09       290.59 o                         
  -1   2   2        801.83        751.56         9.71 o                         
   0   2   2       1245.95       1206.55        13.19 o                         
   1   2   2       4570.95       4402.32        55.48 o                         
   2   2   2       5771.88       5636.56        71.04 o                         
   3   2   2       1703.09       1687.11        23.21 o                         
   4   2   2          1.37          5.18         1.50 o                         
   5   2   2         67.51         82.64         2.11 o                         
   6   2   2        513.76        516.28         6.11 o                         
   7   2   2         17.82         19.86         2.04 o                         
   8   2   2        107.94        104.85         4.07 o                         
   9   2   2         19.03         21.32         1.83 o                         
  10   2   2         89.06         90.54         1.94 o                         
 -12   3   2         52.10         53.84         2.85 o                         
 -11   3   2         53.57         57.21         2.04 o                         
 -10   3   2         42.64         47.58         2.07 o                         
  -9   3   2       1327.15       1311.74        13.21 o                         
  -8   3   2        461.53        443.55         7.00 o                         
  -7   3   2         33.26         41.01         2.05 o                         
  -6   3   2         28.36         15.93         1.41 o                         
  -5   3   2        126.51         93.79         3.96 o                         
  -4   3   2        937.24        810.06        27.42 o                         
  -3   3   2        369.65        367.57         8.94 o                         
  -2   3   2       4728.42       4501.54        96.16 o                         
  -1   3   2       1826.27       1800.18        22.84 o                         
   0   3   2       7095.73       6938.35        80.54 o                         
   1   3   2        620.25        609.22         8.84 o                         
   2   3   2       1257.72       1220.86        18.87 o                         
   3   3   2        121.63        147.63         3.25 o                         
   4   3   2          4.45          5.00         1.40 o                         
   5   3   2        513.37        502.68         6.60 o                         
   6   3   2         49.25         52.03         2.06 o                         
   7   3   2         16.36         22.56         2.17 o                         
   8   3   2        131.10        125.28         5.89 o                         
   9   3   2         34.28         43.20         1.93 o                         
  10   3   2          0.83          2.03         1.18 o                         
 -12   4   2         28.04         29.71         4.77 o                         
 -11   4   2        194.29        208.31         3.49 o                         
 -10   4   2        219.34        215.08         3.43 o                         
  -9   4   2         22.01         26.98         1.71 o                         
  -8   4   2        148.20        160.28         3.37 o                         
  -7   4   2        379.18        363.24         5.55 o                         
  -6   4   2        263.09        248.69         4.22 o                         
  -5   4   2          0.64          2.45         2.37 o                         
  -4   4   2         28.60         28.47         2.65 o                         
  -3   4   2       2387.59       2287.31        43.05 o                         
  -2   4   2        973.02       1081.37        19.62 o                         
  -1   4   2        535.67        535.05         6.38 o                         
   0   4   2       2712.15       2527.10        30.48 o                         
   1   4   2        111.46         85.23         2.38 o                         
   2   4   2        207.06        180.75         5.98 o                         
   3   4   2          0.10          2.15         1.65 o                         
   4   4   2          1.44          3.80         1.29 o                         
   5   4   2         49.76         63.31         2.11 o                         
   6   4   2         85.78         92.43         2.41 o                         
   7   4   2        783.37        795.03         9.42 o                         
   8   4   2        540.54        567.94        12.34 o                         
   9   4   2        127.43        163.14         3.13 o                         
  10   4   2        219.40        235.62         3.82 o                         
 -12   5   2          0.07         -3.18         4.12 o                         
 -11   5   2        466.41        463.38         6.26 o                         
 -10   5   2          0.15          4.04         1.77 o                         
  -9   5   2         57.60         53.71         1.99 o                         
  -8   5   2         19.99         23.23         1.74 o                         
  -7   5   2         74.85         82.37         2.32 o                         
  -6   5   2        423.37        415.40         6.22 o                         
  -5   5   2        362.49        365.30        13.76 o                         
  -4   5   2         83.36         67.63         3.38 o                         
  -3   5   2       4987.59       4722.87       128.54 o                         
  -2   5   2        124.93        130.97         3.20 o                         
  -1   5   2        107.38        136.73         1.96 o                         
   0   5   2      13567.38      14202.16       165.03 o                         
   1   5   2          2.04          0.85         1.34 o                         
   2   5   2        404.00        435.00         6.77 o                         
   3   5   2         23.35         20.17         1.77 o                         
   4   5   2       1009.83        974.16        12.32 o                         
   5   5   2        208.95        195.70         3.18 o                         
   6   5   2         96.62         94.42         2.68 o                         
   7   5   2        973.90        931.77        10.79 o                         
   8   5   2         27.65         40.11         2.97 o                         
   9   5   2          0.09          3.38         1.45 o                         
  10   5   2         21.95         25.75         2.57 o                         
 -11   6   2         49.90         47.66         1.45 o                         
 -10   6   2        281.67        289.33         4.05 o                         
  -9   6   2        683.27        667.74         8.46 o                         
  -8   6   2         31.69         29.27         1.48 o                         
  -7   6   2        247.92        269.61         3.82 o                         
  -6   6   2        363.51        359.98         5.19 o                         
  -5   6   2       2378.16       2433.29        50.64 o                         
  -4   6   2        500.25        515.72        11.27 o                         
  -3   6   2        957.31        887.33        14.14 o                         
  -2   6   2         26.22         22.87         1.32 o                         
  -1   6   2       5236.98       5354.21        61.71 o                         
   0   6   2        305.71        315.98         4.03 o                         
   1   6   2        402.08        422.93         6.46 o                         
   2   6   2        201.71        203.52         3.78 o                         
   3   6   2        403.85        430.69         9.83 o                         
   4   6   2        250.28        267.79         4.84 o                         
   5   6   2        355.33        354.70         4.91 o                         
   6   6   2         56.79         50.74         1.85 o                         
   7   6   2         46.68         48.18         2.80 o                         
   8   6   2        207.41        195.34         3.39 o                         
   9   6   2         11.99         12.56         1.32 o                         
  10   6   2         68.07         70.23         7.02 o                         
 -11   7   2          0.90          3.38         1.27 o                         
 -10   7   2        272.21        244.73         3.34 o                         
  -9   7   2         32.04         40.78         2.30 o                         
  -8   7   2       1192.58       1143.57        10.77 o                         
  -7   7   2       1323.33       1341.19        11.11 o                         
  -6   7   2          3.79          9.78         1.40 o                         
  -5   7   2        465.90        509.15         7.45 o                         
  -4   7   2        887.81        954.76        13.77 o                         
  -3   7   2       1296.31       1214.74        23.71 o                         
  -2   7   2        621.00        639.86        10.23 o                         
  -1   7   2         36.20         34.71         1.50 o                         
   0   7   2       2234.71       2363.56        47.96 o                         
   1   7   2        216.46        195.86         3.46 o                         
   2   7   2        357.00        405.89         5.91 o                         
   3   7   2        449.73        437.12         7.18 o                         
   4   7   2          1.69          3.89         1.23 o                         
   5   7   2         28.11         34.65         1.54 o                         
   6   7   2         22.97         26.45         1.65 o                         
   7   7   2        133.08        124.25         4.20 o                         
   8   7   2          8.96         12.74         1.73 o                         
   9   7   2        190.89        185.39         4.18 o                         
  10   7   2        117.96         93.07         7.72 o                         
 -10   8   2        152.73        135.36         3.91 o                         
  -9   8   2        107.77        108.11         5.52 o                         
  -8   8   2       1174.77       1170.78        13.99 o                         
  -7   8   2        215.71        202.55         3.56 o                         
  -6   8   2        627.67        620.83         9.11 o                         
  -5   8   2        708.38        764.05        11.68 o                         
  -4   8   2         42.78         53.44         2.16 o                         
  -3   8   2       3257.46       3486.60        77.01 o                         
  -2   8   2        544.34        538.79        17.51 o                         
  -1   8   2       2341.81       2364.84        53.23 o                         
   0   8   2       1845.61       2118.38        72.26 o                         
   1   8   2        840.70        843.38        19.82 o                         
   2   8   2        910.50        955.26        18.53 o                         
   3   8   2        122.27        113.00         3.78 o                         
   4   8   2       1192.17       1223.35        18.28 o                         
   5   8   2        124.87        113.30         2.68 o                         
   6   8   2         21.10         32.12         2.36 o                         
   7   8   2         47.00         53.24         6.78 o                         
   8   8   2         35.48         45.42         2.46 o                         
   9   8   2        133.61        157.74         8.19 o                         
  10   8   2         20.28         18.62         5.57 o                         
 -11   9   2        222.99        233.86         9.55 o                         
 -10   9   2          6.68          9.22         2.57 o                         
  -9   9   2        101.88        107.59         5.44 o                         
  -8   9   2         12.90          5.33         2.75 o                         
  -7   9   2        234.10        250.96         4.46 o                         
  -6   9   2         62.15         54.04         2.18 o                         
  -5   9   2        181.69        174.82         4.41 o                         
  -4   9   2        260.97        296.33         6.01 o                         
  -3   9   2        323.65        351.21         8.40 o                         
  -2   9   2       1484.44       1654.21        53.37 o                         
  -1   9   2       1021.02       1082.04        25.01 o                         
   0   9   2          1.02          1.54         2.23 o                         
   1   9   2        317.75        380.97         9.75 o                         
   2   9   2        311.50        290.73         6.12 o                         
   3   9   2        753.92        777.02        17.20 o                         
   4   9   2        111.44        107.33         3.66 o                         
   5   9   2       1526.41       1553.87        23.15 o                         
   6   9   2         16.68         11.46         2.42 o                         
   7   9   2         12.10          6.04         5.24 o                         
   8   9   2        102.79         99.93         5.18 o                         
   9   9   2         51.33         55.68         5.38 o                         
 -10  10   2          4.16          9.73         2.40 o                         
  -9  10   2        691.18        684.79        24.49 o                         
  -8  10   2        804.25        789.94        16.37 o                         
  -7  10   2        320.08        336.86         5.45 o                         
  -6  10   2        181.66        184.57         3.62 o                         
  -5  10   2        142.02        132.43         2.91 o                         
  -4  10   2          5.59         10.27         2.31 o                         
  -3  10   2         74.88         80.23         3.75 o                         
  -2  10   2       1127.61       1258.98        28.99 o                         
  -1  10   2         90.72        122.54         7.49 o                         
   0  10   2        456.32        543.28         9.65 o                         
   1  10   2         67.12         67.99         3.88 o                         
   2  10   2        821.84        810.66        11.34 o                         
   3  10   2        207.86        208.94         4.46 o                         
   4  10   2       1661.23       1643.86        27.04 o                         
   5  10   2        142.23        129.70         3.93 o                         
   6  10   2         84.30         73.63         3.50 o                         
   7  10   2         27.68         24.69         4.15 o                         
   8  10   2         12.19         10.11         4.00 o                         
   9  10   2         10.66          8.37         6.08 o                         
 -10  11   2        206.29        211.60         5.58 o                         
  -9  11   2          5.92          9.64         5.38 o                         
  -8  11   2         38.66         36.37         3.51 o                         
  -7  11   2          3.99          4.25         2.14 o                         
  -6  11   2        118.93        121.78         3.31 o                         
  -5  11   2        220.90        211.84         4.20 o                         
  -4  11   2          4.61          2.18         1.93 o                         
  -3  11   2        138.60        135.41         4.36 o                         
  -2  11   2        516.84        534.26        11.66 o                         
  -1  11   2         31.67         32.17         2.32 o                         
   0  11   2         69.21         68.99         2.88 o                         
   1  11   2        382.74        419.24         9.26 o                         
   2  11   2        124.87        101.19         3.11 o                         
   3  11   2         69.00         60.73         2.73 o                         
   4  11   2         10.13         13.00         2.35 o                         
   5  11   2          3.25          6.55         2.30 o                         
   6  11   2        200.44        176.83         7.35 o                         
   7  11   2          0.49          0.42         5.29 o                         
   8  11   2          0.36          2.71         3.06 o                         
   9  11   2          6.23         19.88         6.69 o                         
 -10  12   2         34.04         34.98         2.46 o                         
  -9  12   2         12.92         10.96         6.06 o                         
  -8  12   2        240.49        246.61         6.89 o                         
  -7  12   2         42.01         46.28         3.27 o                         
  -6  12   2        223.23        205.33         4.74 o                         
  -5  12   2        434.74        436.30         8.14 o                         
  -4  12   2       1324.29       1362.31        20.33 o                         
  -3  12   2          0.73          2.22         2.17 o                         
  -2  12   2        106.66        133.88         3.83 o                         
  -1  12   2         45.74         39.28         2.58 o                         
   0  12   2       1210.81       1346.94        19.83 o                         
   1  12   2          6.59          6.74         2.63 o                         
   2  12   2         37.52         40.94         2.24 o                         
   3  12   2         39.37         33.40         2.92 o                         
   4  12   2         27.99         23.66         2.54 o                         
   5  12   2        191.86        203.34         4.71 o                         
   6  12   2        608.95        553.03        15.17 o                         
   7  12   2         98.74        102.13         5.31 o                         
   8  12   2         12.06         11.12         2.90 o                         
   9  12   2          0.02          3.65         6.13 o                         
 -10  13   2         93.15         93.12         4.57 o                         
  -9  13   2         62.63         55.13         4.07 o                         
  -8  13   2        189.57        192.41        12.59 o                         
  -7  13   2        667.17        667.91        14.37 o                         
  -6  13   2         68.02         74.84         4.21 o                         
  -5  13   2          0.39          2.95         2.35 o                         
  -4  13   2        117.62        114.12         3.60 o                         
  -3  13   2         17.30         20.95         2.93 o                         
  -2  13   2        610.87        687.81        12.23 o                         
  -1  13   2        131.54        132.92         3.53 o                         
   0  13   2         25.40         26.49         2.30 o                         
   1  13   2        156.30        172.64         4.90 o                         
   2  13   2          0.31          3.60         2.24 o                         
   3  13   2        202.13        200.81         9.98 o                         
   4  13   2         13.43         13.07         2.53 o                         
   5  13   2        722.40        679.02        14.64 o                         
   6  13   2         12.94          9.14         3.92 o                         
   7  13   2         99.18        101.87         5.04 o                         
   8  13   2         93.60         83.02         4.08 o                         
 -10  14   2          7.91         11.51         6.13 o                         
  -9  14   2         25.11         23.27         3.14 o                         
  -8  14   2          0.92          1.23         2.81 o                         
  -7  14   2        100.71         97.63         4.52 o                         
  -6  14   2         42.27         45.58         3.73 o                         
  -5  14   2         33.22         38.07         2.82 o                         
  -4  14   2         48.08         42.83         2.84 o                         
  -3  14   2       2469.04       2706.76        50.13 o                         
  -2  14   2        179.58        198.89         5.10 o                         
  -1  14   2         30.18         26.47         2.18 o                         
   0  14   2        178.53        201.66         5.86 o                         
   1  14   2          0.19          0.86         2.29 o                         
   2  14   2        261.87        244.33         5.27 o                         
   3  14   2         83.32         78.89         3.14 o                         
   4  14   2        402.92        405.42         8.30 o                         
   5  14   2         94.54         71.74         4.20 o                         
   6  14   2          8.70          8.04         3.81 o                         
   7  14   2         28.97         27.38         3.32 o                         
   8  14   2        123.43        112.12         7.49 o                         
  -9  15   2          2.30          1.11         2.65 o                         
  -8  15   2         40.67         51.47         3.18 o                         
  -7  15   2        275.92        261.90        10.39 o                         
  -6  15   2        431.41        399.83        14.86 o                         
  -5  15   2          4.11          3.50         3.20 o                         
  -4  15   2        370.93        353.14         6.86 o                         
  -3  15   2       1017.92       1046.94        20.95 o                         
  -2  15   2        874.14        938.01        16.80 o                         
  -1  15   2        302.76        269.38         5.02 o                         
   0  15   2        214.40        212.82         7.92 o                         
   1  15   2       1151.00       1171.75        34.73 o                         
   2  15   2          8.62         12.41         2.34 o                         
   3  15   2        103.06        110.10         4.35 o                         
   4  15   2          4.33          9.39         3.26 o                         
   5  15   2        459.08        449.48        12.89 o                         
   6  15   2         78.20         88.44         4.44 o                         
   7  15   2         25.13         27.83         2.44 o                         
  -9  16   2          0.37          1.50         6.50 o                         
  -8  16   2         14.74         11.37         3.21 o                         
  -7  16   2         55.29         45.37         3.39 o                         
  -6  16   2          2.98          1.47         3.86 o                         
  -5  16   2       2095.24       2066.59        38.89 o                         
  -4  16   2        617.48        561.32        12.63 o                         
  -3  16   2          0.02          0.54         2.38 o                         
  -2  16   2       1013.76        979.75        15.20 o                         
  -1  16   2        628.85        625.24        22.94 o                         
   0  16   2        242.81        244.94         8.56 o                         
   1  16   2       1830.26       1766.51        29.97 o                         
   2  16   2         57.93         58.07         3.44 o                         
   3  16   2        159.04        125.68         7.16 o                         
   4  16   2        342.35        348.39        13.46 o                         
   5  16   2        416.42        401.19        12.04 o                         
   6  16   2        302.19        314.62         8.95 o                         
   7  16   2         42.21         39.07         3.18 o                         
  -8  17   2         50.84         63.82         6.64 o                         
  -7  17   2         22.55         29.35         2.80 o                         
  -6  17   2         31.80         27.73         7.27 o                         
  -5  17   2        167.84        140.79         7.89 o                         
  -4  17   2        376.41        394.07        16.89 o                         
  -3  17   2        384.88        338.83        10.79 o                         
  -2  17   2          8.08          4.49         3.33 o                         
  -1  17   2          6.73          7.44         5.29 o                         
   2  17   2        177.78        177.79         8.26 o                         
   3  17   2        144.39        141.07         9.40 o                         
   4  17   2         50.01         44.06         3.45 o                         
   5  17   2        270.88        269.05         7.21 o                         
   6  17   2         12.79         13.79         2.55 o                         
  -8  18   2        336.13        323.08        12.92 o                         
  -7  18   2          1.28          3.10         1.84 o                         
  -6  18   2         22.05         24.95         2.52 o                         
  -5  18   2        198.38        193.79         4.94 o                         
  -4  18   2         26.64         27.06         3.23 o                         
  -3  18   2          0.88          4.31         2.73 o                         
  -2  18   2        161.24        159.77         6.87 o                         
  -1  18   2          2.46          2.76         6.08 o                         
   0  18   2          7.39          8.09         5.75 o                         
   1  18   2        147.87        133.63         5.29 o                         
   2  18   2         49.25         51.25         4.55 o                         
   3  18   2         39.90         40.02         5.38 o                         
   4  18   2        134.83        158.27         5.16 o                         
   5  18   2         57.42         42.57         2.68 o                         
  -7  19   2          6.76          9.64         6.18 o                         
  -6  19   2          6.76          6.34         1.98 o                         
  -5  19   2        207.41        225.70         6.00 o                         
  -4  19   2          0.65          4.56         2.55 o                         
  -3  19   2          0.12         -0.94         3.52 o                         
  -2  19   2        153.81        164.96         6.81 o                         
  -1  19   2          4.14          3.79         5.52 o                         
   0  19   2         75.69         82.69         5.34 o                         
   1  19   2          7.04         11.55         3.95 o                         
   2  19   2        130.78        110.06         9.22 o                         
   3  19   2          9.69         11.07         3.73 o                         
   4  19   2          2.35          2.96         2.17 o                         
   5  19   2         36.60         37.43         4.12 o                         
  -6  20   2          0.74         -0.96         3.37 o                         
  -5  20   2        139.21        147.87         5.30 o                         
  -4  20   2          2.63          8.65         2.36 o                         
  -3  20   2         83.96         92.20         6.99 o                         
  -2  20   2        219.09        260.18        11.35 o                         
  -1  20   2         11.98         16.46         3.78 o                         
   0  20   2        172.24        175.99         6.85 o                         
   1  20   2          2.72          0.70         5.15 o                         
   2  20   2          0.45          5.29         4.87 o                         
   3  20   2          0.01          9.62         3.65 o                         
   4  20   2         46.72         44.60         3.03 o                         
  -4  21   2         32.12         33.97         4.44 o                         
  -3  21   2          7.29          7.83         2.72 o                         
  -2  21   2         81.55         74.72         3.42 o                         
  -1  21   2          4.82          9.24         2.56 o                         
   0  21   2         67.15         72.16         6.29 o                         
   1  21   2        145.68        152.08         8.28 o                         
   2  21   2         44.35         48.24         3.30 o                         
   3  21   2         51.93         47.30         4.30 o                         
  -3  22   2         11.77         14.13         3.32 o                         
  -2  22   2          2.32          4.17         2.50 o                         
  -1  22   2        287.76        295.62         6.69 o                         
   0  22   2         58.82         67.52         4.70 o                         
   1  22   2         39.92         38.55         4.26 o                         
 -12   1   3          5.42          9.49         1.37 o                         
 -11   1   3        256.22        289.14         5.60 o                         
 -10   1   3          4.42          8.65         2.44 o                         
  -9   1   3          4.94          5.32         1.52 o                         
  -8   1   3       1108.95       1144.68        13.60 o                         
  -7   1   3         97.34         95.37         2.86 o                         
  -6   1   3         18.70         15.35         3.07 o                         
  -5   1   3        915.57        808.07        21.23 o                         
  -4   1   3       2240.23       2074.67        29.30 o                         
  -3   1   3        169.44        138.55         2.81 o                         
  -2   1   3      12016.30      11773.53       181.35 o                         
  -1   1   3       9723.69       9638.08       120.84 o                         
   0   1   3         21.59         23.43         1.42 o                         
   1   1   3       2307.45       2071.33        21.55 o                         
   2   1   3        474.24        419.87         5.59 o                         
   3   1   3       3508.24       3364.35        47.42 o                         
   4   1   3       1561.22       1493.39        16.12 o                         
   5   1   3        806.48        865.85         8.27 o                         
   6   1   3        110.98        107.05         2.28 o                         
   7   1   3        239.15        235.88         5.18 o                         
   8   1   3        132.62        136.78         4.32 o                         
   9   1   3          4.70          8.49         1.49 o                         
  10   1   3          6.56          5.71         3.29 o                         
 -12   2   3         48.63         54.71         1.67 o                         
 -11   2   3        181.59        194.83         3.12 o                         
 -10   2   3          4.89          2.92         1.97 o                         
  -9   2   3          9.36          6.98         1.54 o                         
  -8   2   3          2.74          5.43         1.56 o                         
  -7   2   3       1402.59       1379.39        17.02 o                         
  -6   2   3        168.33        156.19         4.19 o                         
  -5   2   3         10.06         10.92         1.65 o                         
  -4   2   3        102.66         81.27         3.97 o                         
  -3   2   3       1151.96       1098.71        17.97 o                         
  -2   2   3        852.89        876.88        13.95 o                         
  -1   2   3        311.65        311.14         4.83 o                         
   0   2   3         20.03         16.25         1.14 o                         
   1   2   3        310.80        323.07         5.04 o                         
   2   2   3       4873.87       4707.60        55.05 o                         
   3   2   3        245.42        264.33         4.32 o                         
   4   2   3        790.54        757.20         8.20 o                         
   5   2   3         41.70         50.46         1.64 o                         
   6   2   3         91.22         72.48         2.02 o                         
   7   2   3        614.91        627.13        10.30 o                         
   8   2   3          0.04          4.66         2.75 o                         
   9   2   3         18.93         17.77         1.50 o                         
  10   2   3         64.50         52.92         3.44 o                         
 -12   3   3        120.71        132.15         2.68 o                         
 -11   3   3          1.54          6.22         1.48 o                         
 -10   3   3        280.49        288.78         4.82 o                         
  -9   3   3        265.40        245.88         3.67 o                         
  -8   3   3          8.03          7.30         1.47 o                         
  -7   3   3        105.40        118.85         2.69 o                         
  -6   3   3        273.16        251.31         4.66 o                         
  -5   3   3        107.65        120.18         4.46 o                         
  -4   3   3         86.77         73.24         2.36 o                         
  -3   3   3       5008.01       4646.27       131.31 o                         
  -2   3   3        285.50        250.99         4.63 o                         
  -1   3   3       2855.70       2747.66        35.65 o                         
   0   3   3       4877.90       4637.50        53.01 o                         
   1   3   3          1.91          1.93         1.21 o                         
   2   3   3        891.17        888.19        10.88 o                         
   3   3   3        110.50         88.74         1.89 o                         
   4   3   3         88.59         84.42         1.79 o                         
   5   3   3         58.51         37.26         2.10 o                         
   6   3   3       1384.89       1367.10        14.44 o                         
   7   3   3        217.63        226.44         5.52 o                         
   8   3   3        109.33        115.33         3.90 o                         
   9   3   3          0.34          4.01         1.37 o                         
  10   3   3          1.10          6.03         3.38 o                         
 -12   4   3        129.29        134.02         3.48 o                         
 -11   4   3        491.86        542.56         6.48 o                         
 -10   4   3          4.24          4.34         1.63 o                         
  -9   4   3        132.69        118.48         2.31 o                         
  -8   4   3         26.29         23.36         1.71 o                         
  -7   4   3        102.50        100.64         2.20 o                         
  -6   4   3        383.44        394.78         5.92 o                         
  -5   4   3          1.42          4.51         1.81 o                         
  -4   4   3         66.32         70.75         2.36 o                         
  -3   4   3       2300.56       2268.27        40.84 o                         
  -2   4   3       2529.34       2509.67        41.66 o                         
  -1   4   3       1636.43       1657.84        22.43 o                         
   0   4   3        487.56        472.61         6.40 o                         
   1   4   3          0.88          1.79         1.14 o                         
   2   4   3       1739.78       1616.40        31.45 o                         
   3   4   3         75.25         62.18         1.69 o                         
   4   4   3         20.48         18.08         1.51 o                         
   5   4   3         66.20         64.35         2.09 o                         
   6   4   3        689.36        703.60         8.02 o                         
   7   4   3        447.86        425.76         7.52 o                         
   8   4   3        300.10        338.61         7.28 o                         
   9   4   3          4.45          9.60         1.32 o                         
 -12   5   3          7.95          7.92         2.54 o                         
 -11   5   3         48.22         58.52         1.75 o                         
 -10   5   3         54.31         47.99         1.88 o                         
  -9   5   3         64.58         66.92         1.97 o                         
  -8   5   3          0.00          1.22         1.58 o                         
  -7   5   3        243.27        250.49         3.72 o                         
  -6   5   3         14.73         17.08         2.14 o                         
  -5   5   3       1026.97       1080.63        32.05 o                         
  -4   5   3        622.06        588.62         9.86 o                         
  -3   5   3       1446.99       1476.45        26.88 o                         
  -2   5   3       1634.46       1726.35        22.37 o                         
  -1   5   3         76.73         74.48         3.48 o                         
   0   5   3       2830.42       2915.61        36.89 o                         
   1   5   3        540.67        565.78         8.51 o                         
   2   5   3        531.16        562.71         8.63 o                         
   3   5   3       1689.18       1718.77        16.58 o                         
   4   5   3         95.81        108.13         2.11 o                         
   5   5   3          7.03          9.97         1.54 o                         
   6   5   3          0.14          4.66         1.67 o                         
   7   5   3          0.04          4.87         2.08 o                         
   8   5   3         47.31         48.70         2.81 o                         
   9   5   3          4.73          3.44         1.15 o                         
 -11   6   3         87.21         82.10         1.86 o                         
 -10   6   3        108.06        111.76         2.80 o                         
  -9   6   3         18.89         15.24         1.63 o                         
  -8   6   3        351.84        347.00         4.30 o                         
  -7   6   3        201.56        207.32         2.79 o                         
  -6   6   3          0.00          1.60         1.39 o                         
  -5   6   3         70.86         73.94         2.37 o                         
  -4   6   3         31.89         24.59         1.57 o                         
  -3   6   3        827.16        801.12        12.89 o                         
  -2   6   3        596.52        660.03        10.76 o                         
  -1   6   3       2961.47       2886.81        36.42 o                         
   0   6   3       4353.58       4337.35        70.70 o                         
   1   6   3         35.29         17.31         2.25 o                         
   2   6   3          0.07          1.26         1.54 o                         
   3   6   3        197.74        213.56         3.02 o                         
   4   6   3         76.53         71.27         1.83 o                         
   5   6   3         22.44         20.83         1.57 o                         
   6   6   3         10.62         18.60         1.66 o                         
   7   6   3         16.23         22.72         2.48 o                         
   8   6   3        247.17        240.41         3.62 o                         
   9   6   3        113.44        107.04         3.49 o                         
 -11   7   3         35.01         32.85         1.63 o                         
 -10   7   3        979.64        928.28         9.94 o                         
  -9   7   3         18.61         26.69         2.19 o                         
  -8   7   3         98.03         86.08         2.03 o                         
  -7   7   3        172.23        149.14         2.32 o                         
  -6   7   3        557.71        585.90         6.53 o                         
  -5   7   3        874.12        880.11        13.33 o                         
  -4   7   3         56.39         48.18         1.78 o                         
  -3   7   3        677.39        659.22        12.58 o                         
  -2   7   3        783.82        798.42        12.97 o                         
  -1   7   3        707.26        676.61         9.14 o                         
   0   7   3        449.61        458.64         7.81 o                         
   1   7   3       2950.55       3034.58        38.50 o                         
   2   7   3         16.63         16.34         1.75 o                         
   3   7   3        551.28        557.37         5.94 o                         
   4   7   3         10.43         10.09         1.31 o                         
   5   7   3         10.44         11.74         1.51 o                         
   6   7   3        592.45        588.69         7.68 o                         
   7   7   3        221.89        233.02         4.81 o                         
   8   7   3        300.02        302.23         5.70 o                         
   9   7   3         78.07         68.05        16.31 o                         
 -11   8   3          9.46          6.99         2.03 o                         
 -10   8   3          6.13          7.79         2.28 o                         
  -9   8   3        658.21        675.23        14.03 o                         
  -8   8   3        128.29        120.55         3.00 o                         
  -7   8   3        216.95        224.30         5.08 o                         
  -6   8   3        163.71        170.34         4.08 o                         
  -5   8   3        290.23        272.48         6.66 o                         
  -4   8   3        508.49        543.12        13.65 o                         
  -3   8   3        193.68        195.04         5.51 o                         
  -2   8   3        321.55        371.61        14.18 o                         
  -1   8   3        226.58        238.04         7.81 o                         
   0   8   3       3115.57       3209.33        57.88 o                         
   1   8   3        364.95        415.53         6.89 o                         
   2   8   3         68.98         73.86         3.02 o                         
   3   8   3       1080.11       1081.42        16.25 o                         
   4   8   3        204.55        208.02         3.58 o                         
   5   8   3          2.84          5.73         2.18 o                         
   6   8   3        419.13        412.29         8.43 o                         
   7   8   3          3.69         11.21         4.87 o                         
   8   8   3         19.96         23.02         5.33 o                         
   9   8   3         54.94         56.57         6.88 o                         
 -11   9   3        222.62        260.67         9.22 o                         
 -10   9   3         88.79         81.45         3.68 o                         
  -9   9   3        377.33        377.25        11.14 o                         
  -8   9   3        114.88        118.80         3.64 o                         
  -7   9   3        354.45        361.15         6.75 o                         
  -6   9   3         15.89         10.61         2.50 o                         
  -5   9   3        872.00        838.37        14.46 o                         
  -4   9   3         33.37         33.42         3.51 o                         
  -3   9   3        447.69        466.00         9.90 o                         
  -2   9   3       2470.06       2642.97        59.02 o                         
  -1   9   3         36.71         39.66         2.96 o                         
   0   9   3       3037.74       3155.76        44.33 o                         
   1   9   3       1022.04        980.00        16.49 o                         
   2   9   3        777.34        799.21        11.25 o                         
   3   9   3          1.26          4.48         1.92 o                         
   4   9   3       1786.64       1770.79        23.70 o                         
   5   9   3        443.15        414.59         8.56 o                         
   6   9   3       1074.41       1080.07        26.22 o                         
   7   9   3         33.63         32.47         5.85 o                         
   8   9   3         26.48         32.94         5.01 o                         
   9   9   3          7.67         17.78         6.78 o                         
 -11  10   3        176.28        182.11         8.68 o                         
 -10  10   3          2.30          2.71         2.46 o                         
  -9  10   3        353.73        339.81        15.70 o                         
  -8  10   3          4.20          6.51         2.64 o                         
  -7  10   3        624.02        580.97         9.76 o                         
  -6  10   3        237.24        239.01         5.77 o                         
  -5  10   3         23.83         24.62         2.57 o                         
  -4  10   3          4.36          4.67         2.39 o                         
  -3  10   3        348.52        324.27         9.17 o                         
  -2  10   3          2.95          3.95         3.95 o                         
  -1  10   3        619.74        690.63        11.08 o                         
   0  10   3         16.35         16.58         2.05 o                         
   1  10   3        530.55        585.30        10.68 o                         
   2  10   3          6.24          6.32         2.04 o                         
   3  10   3         10.76         12.66         2.05 o                         
   4  10   3        366.52        352.12         6.36 o                         
   5  10   3        394.22        417.86         7.69 o                         
   6  10   3         50.29         54.48         3.64 o                         
   7  10   3        104.84        105.83         5.39 o                         
   8  10   3          0.71          4.35         4.02 o                         
   9  10   3         35.15         25.59         5.38 o                         
 -10  11   3         13.94         14.47         2.59 o                         
  -9  11   3         72.21         63.35         6.36 o                         
  -8  11   3        169.04        151.47         6.58 o                         
  -7  11   3        240.78        218.28         4.97 o                         
  -6  11   3         61.80         68.50         3.71 o                         
  -5  11   3         12.50         13.38         3.15 o                         
  -4  11   3         40.04         39.29         2.77 o                         
  -3  11   3         24.97         28.08         3.64 o                         
  -2  11   3          0.45          0.85         3.24 o                         
  -1  11   3       1305.24       1407.21        20.54 o                         
   0  11   3        902.47        981.81        14.84 o                         
   1  11   3        481.31        510.04         8.92 o                         
   2  11   3        152.37        143.35         3.95 o                         
   3  11   3        388.94        383.65         7.36 o                         
   4  11   3        399.78        354.39         7.17 o                         
   5  11   3        719.06        681.96        11.15 o                         
   6  11   3          1.01          1.72         3.91 o                         
   7  11   3         89.18         96.72         5.04 o                         
   8  11   3         72.07         62.83         5.90 o                         
 -10  12   3        125.94        123.52         3.90 o                         
  -9  12   3          0.31          3.23         3.55 o                         
  -8  12   3        262.69        290.91        15.51 o                         
  -7  12   3        833.21        799.90        14.18 o                         
  -6  12   3          0.00         -0.27         2.47 o                         
  -5  12   3        812.98        833.42        14.99 o                         
  -4  12   3        421.29        399.22         8.06 o                         
  -3  12   3        432.68        449.68        10.12 o                         
  -2  12   3         46.23         49.48         4.38 o                         
  -1  12   3       1138.02       1160.43        15.87 o                         
   0  12   3         37.41         49.09         2.74 o                         
   1  12   3       1614.18       1742.93        23.19 o                         
   2  12   3        104.08        107.24         3.67 o                         
   3  12   3        824.90        778.77        14.07 o                         
   4  12   3          1.76          5.16         2.18 o                         
   5  12   3        112.06        112.44         4.05 o                         
   6  12   3         83.23         85.34         7.58 o                         
   7  12   3         61.58         64.96         4.15 o                         
   8  12   3        244.37        243.66        10.67 o                         
 -10  13   3          7.32          9.50         1.88 o                         
  -9  13   3        225.73        218.26        10.90 o                         
  -8  13   3          7.20          4.19         3.40 o                         
  -7  13   3        112.98        111.45         8.89 o                         
  -6  13   3         11.24         15.63         2.92 o                         
  -5  13   3       1684.10       1665.11        27.68 o                         
  -4  13   3         77.33         76.63         4.43 o                         
  -3  13   3        949.04       1023.56        20.25 o                         
  -2  13   3        618.94        647.27        14.39 o                         
  -1  13   3       1104.26       1133.58        22.88 o                         
   0  13   3       3270.43       3449.49        63.32 o                         
   1  13   3       1928.59       1857.01        27.08 o                         
   2  13   3         84.87         80.16         3.14 o                         
   3  13   3        171.18        175.14         4.91 o                         
   4  13   3        645.76        566.73        15.38 o                         
   5  13   3         65.54         51.42         5.09 o                         
   6  13   3        213.72        201.59         7.10 o                         
   7  13   3          0.00          5.33         2.22 o                         
   8  13   3        195.65        186.65         8.75 o                         
 -10  14   3         12.05          7.69         3.68 o                         
  -9  14   3         88.42         83.01         4.30 o                         
  -8  14   3          6.43          8.64         2.86 o                         
  -7  14   3         56.66         49.26         4.61 o                         
  -6  14   3         13.43         18.23         3.25 o                         
  -5  14   3        232.85        253.24         6.45 o                         
  -4  14   3         11.53          9.16         2.80 o                         
  -3  14   3        713.66        755.89        15.70 o                         
  -2  14   3        230.74        237.25         5.20 o                         
  -1  14   3         99.61         98.70         3.37 o                         
   0  14   3         72.52         81.56         4.06 o                         
   1  14   3         42.16         46.35         3.11 o                         
   2  14   3        164.17        164.65         5.76 o                         
   3  14   3         29.35         25.59         5.85 o                         
   4  14   3        130.85        125.77         5.01 o                         
   5  14   3         17.86         11.67         3.36 o                         
   6  14   3          9.06          8.51         2.56 o                         
   7  14   3         12.52         16.54         2.03 o                         
  -9  15   3         24.85         28.37         5.59 o                         
  -8  15   3          0.39          0.79         2.51 o                         
  -7  15   3        284.14        296.30         9.36 o                         
  -6  15   3          0.08          1.15         4.11 o                         
  -5  15   3          3.21         10.92         5.20 o                         
  -4  15   3        140.33        146.13         4.68 o                         
  -3  15   3        410.11        446.54         9.10 o                         
  -2  15   3        155.10        165.01         5.34 o                         
  -1  15   3          3.26          9.11         3.32 o                         
   0  15   3        908.30        971.21        23.91 o                         
   1  15   3        366.64        347.91         7.53 o                         
   2  15   3        451.51        450.86        17.88 o                         
   3  15   3         52.98         55.36         4.96 o                         
   4  15   3          1.07          4.79         2.94 o                         
   5  15   3         64.47         73.54         2.95 o                         
   6  15   3          0.01          5.90         2.14 o                         
   7  15   3         14.05         15.81         4.21 o                         
  -9  16   3         21.98         21.68         5.10 o                         
  -8  16   3         78.36         84.76         3.36 o                         
  -7  16   3          0.63          1.42         2.82 o                         
  -6  16   3         51.78         49.74         4.85 o                         
  -5  16   3         43.72         50.76         4.94 o                         
  -4  16   3         84.71         90.70         4.36 o                         
  -3  16   3          1.72          7.47         3.07 o                         
  -2  16   3          9.83         10.95         2.40 o                         
  -1  16   3         19.02         17.15         3.99 o                         
   0  16   3        328.68        320.31         7.01 o                         
   1  16   3          0.38          4.93         3.18 o                         
   2  16   3         48.09         45.94         6.92 o                         
   3  16   3        545.34        537.38        14.88 o                         
   4  16   3         95.30         89.28         5.27 o                         
   5  16   3          0.05          3.48         2.78 o                         
   6  16   3          0.34          3.05         2.14 o                         
  -9  17   3          0.05          1.08         4.96 o                         
  -8  17   3         35.59         46.28         2.78 o                         
  -7  17   3         44.26         49.17         2.73 o                         
  -6  17   3         55.49         60.54         3.81 o                         
  -5  17   3        235.45        237.78         6.88 o                         
  -4  17   3          6.17          7.48         2.79 o                         
  -3  17   3        210.45        216.20         7.13 o                         
  -2  17   3         82.24         72.19         7.25 o                         
  -1  17   3         91.71         83.09         6.32 o                         
   0  17   3         38.70         35.90         9.78 o                         
   1  17   3          0.86          0.28         4.11 o                         
   2  17   3        127.57        111.69         8.80 o                         
   3  17   3         56.59         69.75         4.94 o                         
   4  17   3         93.75        110.33         9.87 o                         
   5  17   3          0.84          0.28         3.79 o                         
  -8  18   3         42.49         33.92         6.88 o                         
  -7  18   3         23.50         26.25         1.86 o                         
  -6  18   3         68.34         67.22         3.72 o                         
  -5  18   3         49.06         52.48         3.65 o                         
  -4  18   3        183.11        185.46         5.70 o                         
  -3  18   3          0.23         -0.41         2.23 o                         
  -2  18   3          0.44          1.36         6.03 o                         
  -1  18   3          0.16          2.70         4.12 o                         
   0  18   3        176.67        189.47         7.68 o                         
   1  18   3        255.91        248.22         8.73 o                         
   2  18   3        560.08        550.84        14.73 o                         
   3  18   3        535.22        525.00        14.00 o                         
   4  18   3         39.35         41.60         2.69 o                         
   5  18   3          0.35          0.19         3.13 o                         
  -7  19   3        442.54        461.42        16.86 o                         
  -6  19   3          0.36          1.94         1.58 o                         
  -5  19   3         82.48         87.28         3.80 o                         
  -4  19   3         38.11         43.15         4.09 o                         
  -3  19   3         54.80         56.40         4.35 o                         
  -2  19   3         45.96         57.45         6.83 o                         
  -1  19   3         94.52         90.41         5.30 o                         
   0  19   3        282.82        281.63         9.17 o                         
   1  19   3         13.89         10.95         5.43 o                         
   2  19   3        270.88        253.88         8.08 o                         
   3  19   3        226.09        226.49         7.19 o                         
   4  19   3         87.32         77.25        14.41 o                         
  -6  20   3         26.53         21.85         3.56 o                         
  -5  20   3          0.45         -1.08         4.02 o                         
  -4  20   3         15.89         18.85         4.87 o                         
  -3  20   3        349.59        368.95        27.01 o                         
  -2  20   3         25.72         27.05         2.90 o                         
  -1  20   3         96.97         92.81         5.03 o                         
   0  20   3          8.52          9.15         3.52 o                         
   1  20   3         92.82         86.33        13.50 o                         
   2  20   3         91.03        102.39         4.47 o                         
   3  20   3         65.32         53.57         4.68 o                         
  -4  21   3         60.92         61.48         5.10 o                         
  -3  21   3         18.94         17.90         2.91 o                         
  -2  21   3         59.08         73.17         3.52 o                         
  -1  21   3         26.90         31.05         2.62 o                         
   0  21   3         14.60         15.77         4.21 o                         
   1  21   3         11.08         20.77         4.16 o                         
   2  21   3         15.24         28.12         3.84 o                         
  -2  22   3        130.91        120.63         6.27 o                         
  -1  22   3        268.03        279.42        10.86 o                         
 -12   0   4         68.46         67.61         2.28 o                         
 -11   0   4        688.87        725.17        14.73 o                         
 -10   0   4        822.89        779.96        19.65 o                         
  -9   0   4         78.64         87.70         3.70 o                         
  -8   0   4        370.53        338.30         6.31 o                         
  -7   0   4         14.77         18.79         2.46 o                         
  -6   0   4       5062.95       5341.60        74.26 o                         
  -5   0   4        323.01        339.75         8.64 o                         
  -4   0   4      10563.93      10041.19       217.70 o                         
  -3   0   4        109.92         99.96         4.76 o                         
  -2   0   4          3.34         11.17         2.69 o                         
  -1   0   4       1565.47       1591.31        28.89 o                         
   0   0   4        305.08        317.64         7.37 o                         
   1   0   4       2423.70       2406.46        43.50 o                         
   2   0   4       1480.42       1447.66        20.79 o                         
   3   0   4       2149.17       2009.81        26.22 o                         
   4   0   4        330.49        336.11         5.65 o                         
   5   0   4        140.12        138.07         3.49 o                         
   6   0   4        224.09        216.70         6.30 o                         
   7   0   4         60.29         69.71         6.04 o                         
   8   0   4          1.94          2.16         3.35 o                         
   9   0   4          4.21          4.01         1.83 o                         
 -12   1   4         69.23         73.73         1.77 o                         
 -11   1   4        162.51        162.92         4.00 o                         
 -10   1   4         49.67         40.19         3.09 o                         
  -9   1   4        607.09        576.66         6.81 o                         
  -8   1   4        944.39        920.64        10.00 o                         
  -7   1   4        503.26        529.89         6.09 o                         
  -6   1   4        756.91        695.56         7.91 o                         
  -5   1   4         27.51         53.40         2.44 o                         
  -4   1   4          0.04          0.90         1.68 o                         
  -3   1   4       4433.03       4663.00        63.84 o                         
  -2   1   4       1603.01       1543.35        24.32 o                         
  -1   1   4        296.73        288.97         4.22 o                         
   0   1   4          0.12         -1.32         1.32 o                         
   1   1   4       1515.08       1434.60        18.63 o                         
   2   1   4       2015.55       2016.50        20.33 o                         
   3   1   4         57.24         68.11         2.31 o                         
   4   1   4       2083.86       2073.81        18.48 o                         
   5   1   4        152.80        156.21         2.77 o                         
   6   1   4        553.77        541.91         8.51 o                         
   7   1   4        628.51        664.15        12.07 o                         
   8   1   4         19.40         21.66         2.52 o                         
   9   1   4         72.50         82.74         2.06 o                         
 -12   2   4         37.74         42.25         1.84 o                         
 -11   2   4        357.05        396.45         5.18 o                         
 -10   2   4        181.15        169.12         4.77 o                         
  -9   2   4         28.73         29.41         1.86 o                         
  -8   2   4        289.82        275.22         3.84 o                         
  -7   2   4        569.58        651.99         7.24 o                         
  -6   2   4       1411.23       1458.26        17.76 o                         
  -5   2   4         50.31         48.16         2.16 o                         
  -4   2   4        153.87        147.56         5.03 o                         
  -3   2   4       2394.38       2235.98        31.07 o                         
  -2   2   4        211.63        210.43         4.14 o                         
  -1   2   4        164.77        131.80         2.77 o                         
   0   2   4        589.22        633.73        10.00 o                         
   1   2   4        301.53        256.67         4.93 o                         
   2   2   4       5006.38       4945.09        51.22 o                         
   3   2   4        608.08        606.49         7.13 o                         
   4   2   4        115.48        110.32         2.51 o                         
   5   2   4        214.01        198.15         3.15 o                         
   6   2   4          7.82         11.40         2.48 o                         
   7   2   4          0.87          2.94         2.77 o                         
   8   2   4         13.23         15.26         2.40 o                         
   9   2   4          6.91          9.23         2.48 o                         
 -12   3   4         32.52         35.17         1.46 o                         
 -11   3   4         65.64         64.26         1.91 o                         
 -10   3   4         81.45         84.72         3.62 o                         
  -9   3   4         88.01         84.93         2.41 o                         
  -8   3   4         80.31         80.00         2.18 o                         
  -7   3   4         27.96         29.74         1.67 o                         
  -6   3   4          0.46          1.54         1.53 o                         
  -5   3   4        649.84        622.63        11.44 o                         
  -4   3   4        938.03        871.61        14.17 o                         
  -3   3   4        808.13        790.13        12.83 o                         
  -2   3   4        299.94        266.99         4.44 o                         
  -1   3   4         30.17         31.46         1.79 o                         
   0   3   4        305.22        298.77         6.00 o                         
   1   3   4         65.07         56.88         2.21 o                         
   2   3   4         62.58         76.31         1.87 o                         
   3   3   4         12.99         10.82         1.41 o                         
   4   3   4       2197.73       2261.09        21.88 o                         
   5   3   4        120.22        119.46         2.61 o                         
   6   3   4         71.50         59.81         2.95 o                         
   7   3   4        191.74        203.21         5.44 o                         
   8   3   4         63.68         66.05         3.91 o                         
   9   3   4         12.63         15.50         2.43 o                         
 -12   4   4          0.72          4.22         1.28 o                         
 -11   4   4        153.56        158.26         2.65 o                         
 -10   4   4          0.27          1.79         2.13 o                         
  -9   4   4          7.88          8.57         1.72 o                         
  -8   4   4         14.08         15.81         1.71 o                         
  -7   4   4        236.04        247.36         3.55 o                         
  -6   4   4        638.36        589.67         7.23 o                         
  -5   4   4        260.28        256.90         5.94 o                         
  -4   4   4        146.68        185.32         5.46 o                         
  -3   4   4        645.44        651.41        10.53 o                         
  -2   4   4        353.31        360.23         5.67 o                         
  -1   4   4          3.54          6.46         1.57 o                         
   0   4   4         46.01         49.88         1.66 o                         
   1   4   4        879.94        825.15        15.58 o                         
   2   4   4        155.12        157.66         2.46 o                         
   3   4   4         52.63         44.14         1.43 o                         
   4   4   4        133.94        138.50         3.61 o                         
   5   4   4          8.99          8.53         1.74 o                         
   6   4   4        319.89        315.74         8.86 o                         
   7   4   4          0.02          1.23         2.56 o                         
   8   4   4        262.85        270.22         5.53 o                         
   9   4   4        147.24        139.40         4.25 o                         
 -12   5   4         35.45         37.66         1.46 o                         
 -11   5   4          0.00         -0.24         1.45 o                         
 -10   5   4       1342.48       1362.17        14.30 o                         
  -9   5   4         11.50         11.56         1.57 o                         
  -8   5   4         15.48         19.61         1.69 o                         
  -7   5   4        331.11        321.30         4.07 o                         
  -6   5   4        282.44        282.03         4.03 o                         
  -5   5   4        562.09        566.28         9.91 o                         
  -4   5   4        744.66        702.83         9.58 o                         
  -3   5   4          0.42          4.26         2.19 o                         
  -2   5   4         13.09         18.05         1.65 o                         
  -1   5   4       2783.70       2784.02        39.32 o                         
   0   5   4        733.26        692.52        12.32 o                         
   1   5   4         63.71         64.43         2.99 o                         
   2   5   4       1138.64        995.76        10.41 o                         
   3   5   4        254.67        236.13         3.16 o                         
   4   5   4        527.17        537.37         6.02 o                         
   5   5   4         56.44         50.64         2.02 o                         
   6   5   4         65.45         59.07         2.94 o                         
   7   5   4          0.00          2.99         2.46 o                         
   8   5   4         81.70         93.37         2.00 o                         
   9   5   4         42.75         29.37         3.61 o                         
 -12   6   4         31.96         25.81         2.47 o                         
 -11   6   4         38.61         39.56         1.70 o                         
 -10   6   4         91.39         91.41         2.32 o                         
  -9   6   4        313.16        288.18         4.18 o                         
  -8   6   4        340.07        334.28         4.19 o                         
  -7   6   4         93.44         78.17         1.85 o                         
  -6   6   4          3.63          3.29         1.29 o                         
  -5   6   4         99.27        104.81         2.31 o                         
  -4   6   4         85.16         91.61         2.28 o                         
  -3   6   4          2.13          6.13         2.40 o                         
  -2   6   4       1103.84       1173.87        16.75 o                         
  -1   6   4          4.70         12.19         1.58 o                         
   0   6   4       2665.60       2820.25        43.96 o                         
   1   6   4          5.78         10.40         1.15 o                         
   2   6   4         34.77         24.68         1.36 o                         
   3   6   4        146.08        133.61         2.17 o                         
   4   6   4        108.41        106.19         2.21 o                         
   5   6   4        473.07        459.51         5.66 o                         
   6   6   4        303.90        271.01         4.97 o                         
   7   6   4        237.38        255.86         4.92 o                         
   8   6   4         53.88         53.84         1.66 o                         
   9   6   4          7.41         12.40         6.08 o                         
 -11   7   4          8.38         10.09         1.26 o                         
 -10   7   4        268.14        257.20         4.62 o                         
  -9   7   4        197.76        191.78         3.46 o                         
  -8   7   4        822.25        786.57         8.67 o                         
  -7   7   4        130.47        135.23         2.59 o                         
  -6   7   4        331.22        367.96         4.95 o                         
  -5   7   4        576.61        563.26         6.52 o                         
  -4   7   4         44.41         46.41         1.84 o                         
  -3   7   4        726.27        761.37        11.44 o                         
  -2   7   4        181.95        213.49         3.42 o                         
  -1   7   4         50.93         58.06         1.61 o                         
   0   7   4         97.35         97.62         3.30 o                         
   1   7   4          9.67          4.46         1.21 o                         
   2   7   4         25.43         34.97         1.32 o                         
   3   7   4         70.56         64.85         1.64 o                         
   4   7   4          6.02          6.55         1.43 o                         
   5   7   4          0.06          1.15         1.49 o                         
   6   7   4        218.13        223.95         4.32 o                         
   7   7   4         34.59         34.64         2.32 o                         
   8   7   4          4.99          6.03         1.51 o                         
 -11   8   4         38.16         37.59         2.71 o                         
 -10   8   4         73.15         63.95         3.46 o                         
  -9   8   4        756.15        678.66        14.55 o                         
  -8   8   4        391.22        418.71         7.28 o                         
  -7   8   4       1477.75       1472.97        21.81 o                         
  -6   8   4       1161.85       1136.19        15.39 o                         
  -5   8   4        618.62        642.25        11.25 o                         
  -4   8   4        329.36        335.98         6.59 o                         
  -3   8   4        834.20        952.46        15.87 o                         
  -2   8   4        192.47        203.60         4.09 o                         
  -1   8   4        263.64        282.37         6.91 o                         
   0   8   4          4.55          7.41         1.96 o                         
   1   8   4        441.67        462.85         8.74 o                         
   2   8   4        155.39        152.16         3.81 o                         
   3   8   4        162.56        160.30         3.04 o                         
   4   8   4          2.53          2.32         2.05 o                         
   5   8   4        279.56        259.36         6.15 o                         
   6   8   4        884.04        897.88        17.97 o                         
   7   8   4         90.13         84.92         5.47 o                         
   8   8   4        135.41        143.78         5.16 o                         
 -11   9   4          3.45          4.47         1.55 o                         
 -10   9   4        175.06        179.65         5.31 o                         
  -9   9   4        304.90        283.79         9.21 o                         
  -8   9   4       2445.47       2274.72        36.73 o                         
  -7   9   4         92.91        108.26         3.89 o                         
  -6   9   4        454.10        476.67         9.35 o                         
  -5   9   4       1152.20       1105.32        18.61 o                         
  -4   9   4          1.39          2.48         2.08 o                         
  -3   9   4       1328.52       1398.99        30.38 o                         
  -2   9   4         70.25         85.29         2.69 o                         
  -1   9   4        409.40        421.79         7.14 o                         
   0   9   4        189.48        203.34         4.31 o                         
   1   9   4         68.39         74.33         3.22 o                         
   2   9   4          2.11          5.54         2.44 o                         
   3   9   4        652.22        657.74        10.77 o                         
   4   9   4         19.14         16.63         5.04 o                         
   5   9   4        596.35        628.86        16.62 o                         
   6   9   4         83.76         82.67         7.44 o                         
   7   9   4         14.16         17.26         2.86 o                         
   8   9   4        108.48        112.35         4.58 o                         
 -11  10   4          1.25          0.11         2.09 o                         
 -10  10   4         91.30         97.10         3.39 o                         
  -9  10   4        309.35        292.11         9.28 o                         
  -8  10   4        155.70        151.21         5.15 o                         
  -7  10   4        175.02        171.93         4.85 o                         
  -6  10   4        300.92        284.65         6.85 o                         
  -5  10   4        343.63        360.22         6.05 o                         
  -4  10   4       1066.14       1094.09        18.35 o                         
  -3  10   4        602.56        585.09        13.01 o                         
  -2  10   4        490.43        553.12        13.80 o                         
  -1  10   4        131.24        128.50         3.95 o                         
   0  10   4        119.05        143.98         3.60 o                         
   1  10   4         61.69         65.71         3.92 o                         
   2  10   4        291.91        321.57         7.91 o                         
   3  10   4        258.32        248.13         6.04 o                         
   4  10   4        235.14        245.15         7.43 o                         
   5  10   4       1008.55        987.13        24.31 o                         
   6  10   4         94.22         94.21         5.15 o                         
   7  10   4         31.79         36.02         4.87 o                         
   8  10   4          7.15         14.32         5.89 o                         
 -11  11   4          7.12          3.60         5.38 o                         
 -10  11   4        160.47        162.91         4.81 o                         
  -9  11   4        192.50        190.48         7.20 o                         
  -8  11   4         19.39         20.37         3.54 o                         
  -7  11   4        354.54        340.56         6.05 o                         
  -6  11   4          3.84          4.15         2.16 o                         
  -5  11   4         15.62         17.19         2.18 o                         
  -4  11   4         26.07         32.89         2.82 o                         
  -3  11   4        342.28        338.27        10.19 o                         
  -2  11   4         34.52         42.88         2.20 o                         
  -1  11   4         89.74         97.03         2.65 o                         
   0  11   4          4.58          6.00         2.16 o                         
   1  11   4       1115.77       1114.65        16.94 o                         
   2  11   4         28.73         32.39         2.93 o                         
   3  11   4        115.68        116.13         5.27 o                         
   4  11   4          0.22         -1.37         3.73 o                         
   5  11   4         62.02         53.01         4.43 o                         
   6  11   4         20.98         21.94         3.00 o                         
   7  11   4          3.79          4.45         2.74 o                         
 -10  12   4         14.10         13.28         2.41 o                         
  -9  12   4         40.09         40.27         4.13 o                         
  -8  12   4        201.82        213.65         7.87 o                         
  -7  12   4         66.25         65.83         3.89 o                         
  -6  12   4          2.73          4.71         2.80 o                         
  -5  12   4          0.02          2.25         2.68 o                         
  -4  12   4        207.61        199.14         6.91 o                         
  -3  12   4          1.03          2.20         2.45 o                         
  -2  12   4         81.04         96.53         3.31 o                         
  -1  12   4        161.46        180.33         4.72 o                         
   0  12   4        210.22        218.11         4.79 o                         
   1  12   4       1422.82       1428.45        21.24 o                         
   2  12   4          5.16          7.47         2.33 o                         
   3  12   4        313.19        329.02         7.27 o                         
   4  12   4         19.69          5.95         3.07 o                         
   5  12   4         55.81         51.32         6.18 o                         
   6  12   4         33.53         33.72         2.43 o                         
   7  12   4        104.31         84.74         3.76 o                         
 -10  13   4         22.90         20.81         3.55 o                         
  -9  13   4         32.11         41.09         3.90 o                         
  -8  13   4        998.51        974.91        34.15 o                         
  -7  13   4        403.88        396.95        11.96 o                         
  -6  13   4        157.09        171.11         5.68 o                         
  -5  13   4        137.29        148.68         4.63 o                         
  -4  13   4        224.25        210.33         6.27 o                         
  -3  13   4       1030.30       1045.42        20.97 o                         
  -2  13   4         62.27         61.88         2.65 o                         
  -1  13   4        667.30        700.49        18.07 o                         
   0  13   4        375.45        370.56         7.78 o                         
   1  13   4         87.30         80.39         3.21 o                         
   2  13   4        125.56        120.64         4.02 o                         
   3  13   4         21.93         28.47         3.89 o                         
   4  13   4        746.61        704.44        16.91 o                         
   5  13   4        111.47        107.14         3.54 o                         
   6  13   4         84.46         74.36         3.15 o                         
   7  13   4          1.23         -0.94         3.98 o                         
 -10  14   4         66.00         69.88         7.46 o                         
  -9  14   4        376.36        380.37         8.47 o                         
  -8  14   4         14.34          9.21         3.66 o                         
  -7  14   4        584.85        590.95        15.94 o                         
  -6  14   4         23.61         19.17         4.35 o                         
  -5  14   4         41.65         40.46         3.51 o                         
  -4  14   4         79.09         65.78         4.23 o                         
  -3  14   4        253.54        254.09         7.15 o                         
  -2  14   4          0.39          0.75         2.80 o                         
  -1  14   4         16.34         19.47         4.03 o                         
   0  14   4        684.62        645.72        12.08 o                         
   1  14   4          0.48         -1.08         2.69 o                         
   2  14   4        615.98        585.73        15.46 o                         
   3  14   4         59.29         53.86         3.75 o                         
   4  14   4        188.98        195.77         5.86 o                         
   5  14   4        147.05        147.09         3.91 o                         
   6  14   4          1.52          1.66         1.88 o                         
  -9  15   4         84.19         91.32         3.33 o                         
  -8  15   4        576.07        593.50        15.31 o                         
  -7  15   4         47.08         38.83         6.41 o                         
  -6  15   4         52.24         50.39         4.95 o                         
  -5  15   4        116.01        103.68         8.47 o                         
  -4  15   4         30.21         38.67         3.71 o                         
  -3  15   4        897.07        845.12        28.84 o                         
  -2  15   4        135.51        149.29         4.94 o                         
  -1  15   4       1282.28       1254.40        25.56 o                         
   0  15   4        829.76        817.17        16.94 o                         
   1  15   4        120.36        127.71         5.70 o                         
   2  15   4         59.16         65.23         3.72 o                         
   3  15   4          0.07          4.80         2.82 o                         
   4  15   4        135.03        125.04         4.42 o                         
   5  15   4        106.66         99.47         3.46 o                         
  -9  16   4        158.60        175.91         5.79 o                         
  -8  16   4         26.36         20.57         2.68 o                         
  -7  16   4         60.90         59.15         3.03 o                         
  -6  16   4         83.91         81.30         6.64 o                         
  -5  16   4         79.98         87.07         4.62 o                         
  -4  16   4       1691.60       1702.86        32.83 o                         
  -3  16   4        162.46        149.08         7.58 o                         
  -2  16   4        525.08        525.23        20.04 o                         
  -1  16   4       1286.82       1245.29        41.80 o                         
   0  16   4        297.77        277.38        12.21 o                         
   1  16   4        450.18        458.98        13.65 o                         
   2  16   4        240.91        224.48         8.00 o                         
   3  16   4         73.51         73.27         4.83 o                         
   4  16   4        398.20        384.05         8.42 o                         
   5  16   4        180.52        171.97        10.08 o                         
  -9  17   4         44.30         42.53         5.57 o                         
  -8  17   4        120.00        125.07         3.57 o                         
  -7  17   4          0.06          2.46         1.88 o                         
  -6  17   4        289.75        305.79         6.61 o                         
  -5  17   4        167.70        145.28         6.73 o                         
  -4  17   4        339.48        354.39         7.61 o                         
  -3  17   4         73.63         72.31         3.55 o                         
  -2  17   4         71.39         73.61         7.58 o                         
  -1  17   4        443.10        476.52        13.59 o                         
   0  17   4       2143.11       2119.41        49.14 o                         
   1  17   4         85.25         85.96         8.45 o                         
   2  17   4        660.83        605.42        20.27 o                         
   3  17   4        154.92        154.91         6.13 o                         
   4  17   4          9.52          8.85         2.68 o                         
  -8  18   4        130.35        140.24         8.24 o                         
  -7  18   4        144.72        168.54         7.45 o                         
  -6  18   4        548.21        637.08        12.78 o                         
  -5  18   4         96.70         96.14         3.87 o                         
  -4  18   4          1.58          7.66         2.95 o                         
  -3  18   4        143.45        160.28        15.02 o                         
  -2  18   4        198.54        184.67         7.12 o                         
  -1  18   4         11.60         19.21         2.99 o                         
   0  18   4          1.17          7.36         2.84 o                         
   1  18   4         84.84         70.88         4.47 o                         
   2  18   4        135.07        130.32         5.46 o                         
   3  18   4         20.68         21.27         3.09 o                         
   4  18   4         50.41         45.66         3.60 o                         
  -7  19   4         55.58         49.08         6.64 o                         
  -6  19   4          9.08          5.38         1.79 o                         
  -5  19   4         23.82         25.33         2.59 o                         
  -4  19   4        168.61        142.24         4.64 o                         
  -3  19   4        127.76        125.62         6.74 o                         
  -2  19   4          7.48          4.14         2.47 o                         
  -1  19   4          0.01          1.19         3.60 o                         
   0  19   4          0.08          1.73         4.73 o                         
   1  19   4         50.59         48.56         5.66 o                         
   2  19   4          7.43         14.74         4.44 o                         
   3  19   4          1.61         -1.64         3.04 o                         
  -5  20   4        130.73        133.97         7.11 o                         
  -4  20   4        167.94        158.61        26.44 o                         
  -3  20   4          5.63          7.84         2.98 o                         
  -2  20   4         55.42         74.07         4.21 o                         
  -1  20   4          4.42          8.09         2.33 o                         
   0  20   4          0.18         -2.53         3.84 o                         
   1  20   4         25.11         24.56         4.35 o                         
   2  20   4        113.50        132.19         6.69 o                         
  -4  21   4          8.77         16.70         3.56 o                         
  -3  21   4          2.33          0.23         3.60 o                         
  -2  21   4         14.38         15.61         1.88 o                         
  -1  21   4          0.08          7.77         3.56 o                         
   0  21   4         30.60         35.60         3.98 o                         
 -13   1   5         59.57         48.46         6.59 o                         
 -12   1   5         19.35         27.67         1.39 o                         
 -11   1   5          7.03          7.64         2.31 o                         
 -10   1   5         48.90         48.33         3.25 o                         
  -9   1   5          6.08          8.54         1.79 o                         
  -8   1   5        117.77        126.90         2.64 o                         
  -7   1   5        562.80        574.89         6.92 o                         
  -6   1   5         30.62         31.64         1.62 o                         
  -5   1   5       2675.72       2635.33        29.34 o                         
  -4   1   5       1291.93       1188.14        19.13 o                         
  -3   1   5       2551.98       2477.06        51.19 o                         
  -2   1   5       1060.58       1034.36        16.72 o                         
  -1   1   5         52.09         51.65         1.72 o                         
   0   1   5         91.14         80.63         3.84 o                         
   1   1   5        728.20        713.44         8.05 o                         
   2   1   5         11.48         10.07         1.58 o                         
   3   1   5       1245.18       1331.95        14.65 o                         
   4   1   5        286.35        286.44         4.58 o                         
   5   1   5        310.25        322.61         4.99 o                         
   6   1   5         46.38         48.13         2.86 o                         
   7   1   5         95.15        107.92         3.61 o                         
   8   1   5         11.22         11.13         1.78 o                         
 -13   2   5          0.01          1.12         4.44 o                         
 -12   2   5         24.16         26.71         1.42 o                         
 -11   2   5         25.12         25.07         2.29 o                         
 -10   2   5        114.87        103.63         4.86 o                         
  -9   2   5        577.95        531.23         6.76 o                         
  -8   2   5         51.88         48.20         2.07 o                         
  -7   2   5          7.67          9.60         1.51 o                         
  -6   2   5         89.89         76.67         1.94 o                         
  -5   2   5        396.54        433.31         5.23 o                         
  -4   2   5         12.50         15.24         1.91 o                         
  -3   2   5        590.34        567.79         9.64 o                         
  -2   2   5        775.49        730.42        16.82 o                         
  -1   2   5         11.97         16.76         1.80 o                         
   0   2   5          1.28          0.97         1.61 o                         
   1   2   5          7.98          5.16         1.56 o                         
   2   2   5        212.48        224.44         3.52 o                         
   3   2   5          3.85          2.95         1.55 o                         
   4   2   5       1243.98       1257.84        14.06 o                         
   5   2   5        319.79        319.27         5.30 o                         
   6   2   5         75.26         69.96         3.94 o                         
   7   2   5         10.78         13.51         2.48 o                         
   8   2   5          8.20         11.85         1.32 o                         
 -12   3   5        257.43        276.57         3.84 o                         
 -11   3   5         63.90         59.82         1.92 o                         
 -10   3   5        533.39        550.03         9.36 o                         
  -9   3   5         16.30         24.26         1.97 o                         
  -8   3   5        893.03        824.48        10.15 o                         
  -7   3   5          1.72          1.67         1.54 o                         
  -6   3   5        467.11        464.75         6.43 o                         
  -5   3   5       2995.06       3041.28        33.76 o                         
  -4   3   5        609.20        635.96         9.59 o                         
  -3   3   5        731.88        744.20        11.03 o                         
  -2   3   5        145.90        140.30         3.17 o                         
  -1   3   5        869.44        797.86        10.49 o                         
   0   3   5        655.13        672.32        12.03 o                         
   1   3   5       1494.04       1449.86        17.39 o                         
   2   3   5        451.52        404.10         4.85 o                         
   3   3   5        263.52        233.68         3.42 o                         
   4   3   5        528.93        497.79         6.05 o                         
   5   3   5        165.17        178.93         6.72 o                         
   6   3   5        765.42        714.85        11.40 o                         
   7   3   5        213.25        222.01         4.46 o                         
   8   3   5          1.31          3.47         1.22 o                         
 -12   4   5         11.97         15.98         1.20 o                         
 -11   4   5        451.26        511.91         5.98 o                         
 -10   4   5          3.87          2.34         2.38 o                         
  -9   4   5        388.13        351.06         4.93 o                         
  -8   4   5         14.63         15.20         1.90 o                         
  -7   4   5         22.74         21.25         1.64 o                         
  -6   4   5          0.87          3.49         1.70 o                         
  -5   4   5        774.22        780.03         9.26 o                         
  -4   4   5        217.51        232.89         3.51 o                         
  -3   4   5        248.58        252.49         5.84 o                         
  -2   4   5       2301.43       2248.64        28.91 o                         
  -1   4   5        362.81        373.75         6.10 o                         
   0   4   5        602.14        549.11        11.77 o                         
   1   4   5       1175.13       1223.36        13.25 o                         
   2   4   5          9.34         13.88         1.41 o                         
   3   4   5        192.13        185.61         2.99 o                         
   4   4   5        307.92        300.80         4.39 o                         
   5   4   5        171.62        165.52         4.65 o                         
   6   4   5         62.15         74.19         2.96 o                         
   7   4   5         74.91         77.91         2.63 o                         
   8   4   5         22.59         22.75         1.95 o                         
 -12   5   5        105.02        108.35         2.46 o                         
 -11   5   5          5.71          6.79         1.52 o                         
 -10   5   5         33.45         40.09         2.13 o                         
  -9   5   5         23.98         25.72         2.12 o                         
  -8   5   5         10.87         12.17         1.78 o                         
  -7   5   5        203.01        209.50         3.29 o                         
  -6   5   5         27.38         27.11         1.78 o                         
  -5   5   5         43.83         45.44         1.82 o                         
  -4   5   5         93.03         97.88         2.02 o                         
  -3   5   5        778.73        849.88        16.10 o                         
  -2   5   5       1775.32       1934.19        27.28 o                         
  -1   5   5         11.36         10.52         1.69 o                         
   0   5   5       1935.77       1879.17        18.09 o                         
   1   5   5         24.98         28.80         1.47 o                         
   2   5   5        333.72        332.28         4.39 o                         
   3   5   5        174.10        183.97         2.97 o                         
   4   5   5          0.60          1.77         1.73 o                         
   5   5   5         87.34         83.95         3.46 o                         
   6   5   5          0.01         -1.46         2.41 o                         
   7   5   5         59.47         56.71         2.28 o                         
   8   5   5          1.99          3.08         2.24 o                         
 -12   6   5         10.86         11.40         1.64 o                         
 -11   6   5         86.21         74.97         1.92 o                         
 -10   6   5        234.95        215.37         3.73 o                         
  -9   6   5         38.26         36.36         2.14 o                         
  -8   6   5         84.27         97.17         3.07 o                         
  -7   6   5        782.05        757.47         8.77 o                         
  -6   6   5          0.08          2.69         1.21 o                         
  -5   6   5        160.85        139.24         2.48 o                         
  -4   6   5        815.02        850.27        11.60 o                         
  -3   6   5          5.96          6.72         1.56 o                         
  -2   6   5        431.35        415.67         7.57 o                         
  -1   6   5       1466.26       1473.95        16.69 o                         
   0   6   5        280.18        266.92         3.40 o                         
   1   6   5        332.42        331.79         4.26 o                         
   2   6   5        129.13        115.77         2.22 o                         
   3   6   5          3.45          2.97         1.52 o                         
   4   6   5         51.61         54.03         2.05 o                         
   5   6   5        174.43        154.39         4.79 o                         
   6   6   5        313.15        293.53         8.17 o                         
   7   6   5         29.88         26.77         1.83 o                         
   8   6   5         28.61         29.24         6.41 o                         
 -12   7   5         13.99         14.36         4.12 o                         
 -11   7   5        454.29        468.14         5.38 o                         
 -10   7   5         11.21         11.97         2.00 o                         
  -9   7   5        207.16        205.85         5.22 o                         
  -8   7   5        241.88        225.54         3.77 o                         
  -7   7   5         64.46         53.28         1.68 o                         
  -6   7   5        453.51        460.05         6.43 o                         
  -5   7   5         22.85         34.05         1.50 o                         
  -4   7   5        502.38        529.57        12.07 o                         
  -3   7   5        427.36        412.70         6.65 o                         
  -2   7   5         43.19         33.30         2.03 o                         
  -1   7   5        406.25        403.43         5.22 o                         
   0   7   5        387.73        409.24         4.33 o                         
   1   7   5        166.95        191.87         2.79 o                         
   2   7   5        231.18        262.77         3.55 o                         
   3   7   5          7.62          9.60         1.57 o                         
   4   7   5        494.57        480.21         6.29 o                         
   5   7   5          2.82          5.40         1.97 o                         
   6   7   5         62.50         68.28         3.05 o                         
   7   7   5        209.00        209.70         5.94 o                         
   8   7   5          8.31         12.63         5.99 o                         
 -11   8   5         45.57         47.48         2.60 o                         
 -10   8   5         16.58         19.46         2.87 o                         
  -9   8   5         13.08         14.74         6.04 o                         
  -8   8   5        195.15        187.97         7.75 o                         
  -7   8   5        138.24        132.28         3.55 o                         
  -6   8   5         57.43         56.85         2.58 o                         
  -5   8   5        260.90        276.72         4.78 o                         
  -4   8   5         87.38         89.47         4.09 o                         
  -3   8   5        381.78        380.61         8.42 o                         
  -2   8   5         28.81         25.80         2.13 o                         
  -1   8   5        530.82        538.89         8.70 o                         
   0   8   5          7.00          8.95         1.74 o                         
   1   8   5        194.20        191.16         4.31 o                         
   2   8   5        150.98        144.77         3.62 o                         
   3   8   5         13.98         12.99         2.59 o                         
   4   8   5        543.89        581.69        30.83 o                         
   5   8   5         49.03         40.10         3.31 o                         
   6   8   5         24.09         20.17         6.34 o                         
   7   8   5        188.96        202.54         6.27 o                         
 -11   9   5        172.98        187.01         3.91 o                         
 -10   9   5         28.07         26.05         6.53 o                         
  -9   9   5         69.77         70.20         3.90 o                         
  -8   9   5        152.81        157.41         9.22 o                         
  -7   9   5          0.04         -1.11         2.44 o                         
  -6   9   5        135.05        142.11         3.78 o                         
  -5   9   5         30.85         34.98         2.01 o                         
  -4   9   5         96.27         97.44         3.00 o                         
  -3   9   5        930.12        917.01        13.91 o                         
  -2   9   5          5.83          2.75         1.54 o                         
  -1   9   5        291.51        299.10         5.25 o                         
   0   9   5       1340.60       1334.88        18.11 o                         
   1   9   5         47.50         50.54         2.50 o                         
   2   9   5        436.51        397.85        10.72 o                         
   3   9   5        250.93        253.24         7.07 o                         
   4   9   5        229.80        218.75         8.15 o                         
   5   9   5          8.01         10.28         3.82 o                         
   6   9   5        163.54        159.91         4.78 o                         
   7   9   5          0.09          2.16         2.46 o                         
 -11  10   5        146.79        153.78         4.15 o                         
 -10  10   5        656.26        672.05        11.85 o                         
  -9  10   5          7.11          7.06         3.20 o                         
  -8  10   5        643.23        626.16        23.22 o                         
  -7  10   5          3.90          4.81         2.30 o                         
  -6  10   5        504.67        486.23         7.71 o                         
  -5  10   5         37.18         40.83         2.36 o                         
  -4  10   5         12.12          8.81         2.09 o                         
  -3  10   5        356.31        329.20         6.08 o                         
  -2  10   5         65.48         66.32         2.41 o                         
  -1  10   5        174.00        183.30         3.83 o                         
   0  10   5         12.91         10.58         2.20 o                         
   1  10   5        394.60        378.29         7.85 o                         
   2  10   5         10.99         13.87         2.50 o                         
   3  10   5        209.26        222.90         6.63 o                         
   4  10   5        184.21        173.22         6.37 o                         
   5  10   5         75.11         86.05         4.07 o                         
   6  10   5         12.99         16.03         2.47 o                         
   7  10   5         13.97         15.44         2.60 o                         
 -11  11   5         10.34         11.75         2.77 o                         
 -10  11   5          9.00         14.51         2.41 o                         
  -9  11   5        143.58        154.84         3.90 o                         
  -8  11   5        196.74        193.04         6.56 o                         
  -7  11   5        264.88        212.48         5.34 o                         
  -6  11   5       1718.59       1644.31        24.25 o                         
  -5  11   5        797.47        762.43        13.77 o                         
  -4  11   5        228.91        236.88         5.03 o                         
  -3  11   5          1.30          1.96         2.10 o                         
  -2  11   5        735.84        754.83        10.07 o                         
  -1  11   5        334.69        313.61         6.04 o                         
   0  11   5       1962.71       2073.71        30.10 o                         
   1  11   5        139.00        127.76         3.72 o                         
   2  11   5       1527.85       1520.08        23.85 o                         
   3  11   5        327.58        329.28        11.51 o                         
   4  11   5        279.95        267.84         7.19 o                         
   5  11   5        112.22        101.26         3.53 o                         
   6  11   5          0.59          1.42         2.08 o                         
 -10  12   5         23.95         35.91         3.86 o                         
  -9  12   5         15.96         24.86         2.99 o                         
  -8  12   5        159.09        176.10         6.98 o                         
  -7  12   5        165.86        160.01        11.42 o                         
  -6  12   5          0.02          0.78         2.36 o                         
  -5  12   5       1111.32       1066.34        20.18 o                         
  -4  12   5        432.90        443.84         7.91 o                         
  -3  12   5        313.08        306.18         6.09 o                         
  -2  12   5          3.04          3.15         1.89 o                         
  -1  12   5        671.82        687.77        11.14 o                         
   0  12   5         87.78         84.88         3.33 o                         
   1  12   5       1432.56       1430.15        21.36 o                         
   2  12   5         45.18         52.47         2.87 o                         
   3  12   5        371.62        381.32         8.46 o                         
   4  12   5        111.63        105.36         5.41 o                         
   5  12   5          5.56          7.01         2.12 o                         
   6  12   5         20.85         26.49         1.96 o                         
 -10  13   5         40.58         48.20         3.84 o                         
  -9  13   5          2.16          5.49         2.52 o                         
  -8  13   5        105.17        108.92         8.28 o                         
  -7  13   5          9.11          5.24         3.97 o                         
  -6  13   5        129.51        115.90         6.95 o                         
  -5  13   5        904.54        908.41        16.34 o                         
  -4  13   5         44.18         45.88         3.21 o                         
  -3  13   5        566.29        581.10        10.74 o                         
  -2  13   5        782.02        808.66        14.71 o                         
  -1  13   5         19.11         16.12         2.64 o                         
   0  13   5        964.70        978.83        15.26 o                         
   1  13   5        777.60        765.43        12.28 o                         
   2  13   5        132.03        132.68         5.10 o                         
   3  13   5         76.98         71.78         3.34 o                         
   4  13   5         79.34         74.05         4.77 o                         
   5  13   5         32.80         36.51         2.69 o                         
   6  13   5          8.64         10.29         2.34 o                         
 -10  14   5        131.13        120.45         7.16 o                         
  -9  14   5          1.71          3.42         2.30 o                         
  -8  14   5        139.63        128.49         5.78 o                         
  -7  14   5         31.05         31.83         4.30 o                         
  -6  14   5        234.14        233.49         6.88 o                         
  -5  14   5        219.61        195.70        15.63 o                         
  -4  14   5         69.77         71.74         3.96 o                         
  -3  14   5        399.18        409.60         7.54 o                         
  -2  14   5        476.59        469.88        10.83 o                         
  -1  14   5        573.59        598.15        21.89 o                         
   0  14   5         16.71          9.36         2.74 o                         
   1  14   5        120.07        128.67        11.44 o                         
   2  14   5          8.63          7.72         2.46 o                         
   3  14   5          3.03          5.43         2.74 o                         
   4  14   5          1.17          2.91         2.49 o                         
   5  14   5          0.98          0.48         1.92 o                         
  -9  15   5         13.07         16.33         2.18 o                         
  -8  15   5         11.44         15.88         2.69 o                         
  -7  15   5        173.65        165.37         6.62 o                         
  -6  15   5        164.54        172.64         8.97 o                         
  -5  15   5         38.09         44.82         4.38 o                         
  -4  15   5          0.77          6.76         5.18 o                         
  -3  15   5        155.61        153.22         6.63 o                         
  -2  15   5        780.72        794.14        28.33 o                         
  -1  15   5        106.38         99.38         7.53 o                         
   0  15   5        827.33        796.74        16.59 o                         
   1  15   5        404.85        365.97        10.83 o                         
   2  15   5         16.27         14.64         2.86 o                         
   3  15   5          3.45          6.68         4.35 o                         
   4  15   5        128.11        124.36         3.91 o                         
   5  15   5          0.17          3.98         2.76 o                         
  -9  16   5         41.66         37.01         3.52 o                         
  -8  16   5        165.10        168.95         4.02 o                         
  -7  16   5        156.76        182.56         6.53 o                         
  -6  16   5         20.06         15.87         3.27 o                         
  -5  16   5         26.67         34.35         3.19 o                         
  -4  16   5        382.52        387.16         8.16 o                         
  -3  16   5        524.00        520.44        34.38 o                         
  -2  16   5          2.94          2.30         3.65 o                         
  -1  16   5          0.02          0.97         3.78 o                         
   0  16   5         91.42         96.35         4.38 o                         
   1  16   5          0.35          1.59         5.01 o                         
   2  16   5         30.19         30.70         2.78 o                         
   3  16   5          7.91          6.58         2.55 o                         
   4  16   5         13.86         11.34         2.38 o                         
  -8  17   5         60.16         56.10         2.98 o                         
  -7  17   5        452.68        453.53        10.29 o                         
  -6  17   5         98.30        103.42         3.61 o                         
  -5  17   5         14.22         25.65         3.22 o                         
  -4  17   5        432.56        456.57        10.43 o                         
  -3  17   5         35.09         36.45         3.22 o                         
  -2  17   5        757.51        740.32        16.49 o                         
  -1  17   5        744.60        739.20        15.30 o                         
   0  17   5        143.37        142.20         8.47 o                         
   1  17   5        260.20        251.47         7.80 o                         
   2  17   5          1.20          3.79         4.58 o                         
   3  17   5         42.66         37.94         4.49 o                         
   4  17   5         70.78         79.17         5.24 o                         
  -7  18   5          7.58         10.03         1.82 o                         
  -6  18   5         10.23         11.05         2.17 o                         
  -5  18   5          7.18         10.02         3.18 o                         
  -4  18   5        299.10        303.84        11.98 o                         
  -3  18   5         55.16         52.33         3.29 o                         
  -2  18   5        223.57        212.21         5.88 o                         
  -1  18   5        172.78        192.59         7.01 o                         
   0  18   5          2.12          6.12         3.27 o                         
   1  18   5         78.51         74.60         7.63 o                         
   2  18   5        301.06        293.74        11.89 o                         
   3  18   5        250.55        254.42        10.16 o                         
  -6  19   5          2.17          7.30         2.28 o                         
  -5  19   5        130.55        128.91         7.14 o                         
  -4  19   5         80.51         83.62         4.10 o                         
  -3  19   5        102.69        101.79        13.92 o                         
  -2  19   5          0.22         -1.54         2.26 o                         
  -1  19   5         78.47         92.84         4.24 o                         
   0  19   5        156.28        132.22         4.70 o                         
   1  19   5         99.29         86.51         5.66 o                         
   3  19   5         61.48         61.95         5.38 o                         
  -5  20   5          2.95          6.92         3.13 o                         
  -4  20   5          4.96         10.07         3.02 o                         
  -3  20   5         88.11         87.49         6.60 o                         
  -2  20   5         16.78         23.87         4.73 o                         
  -1  20   5          7.48          7.97         2.15 o                         
   0  20   5          4.22         11.65         3.42 o                         
   2  20   5          0.14          4.35         5.61 o                         
  -3  21   5         10.55         14.69         3.56 o                         
  -2  21   5         24.70         20.77         2.53 o                         
   1  21   5         65.68         52.45         5.38 o                         
 -13   0   6         64.23         65.48         6.78 o                         
 -12   0   6         17.45         12.58         1.76 o                         
 -11   0   6          4.26          4.21         6.64 o                         
 -10   0   6       1368.61       1375.62        32.59 o                         
  -9   0   6        738.05        732.81        11.88 o                         
  -8   0   6         93.85         71.07         3.15 o                         
  -7   0   6         49.41         47.55         2.41 o                         
  -6   0   6       1073.22       1074.40        14.59 o                         
  -5   0   6       3167.39       3008.59        38.70 o                         
  -4   0   6       3489.94       3497.76        44.76 o                         
  -3   0   6       7824.79       7960.08       100.72 o                         
  -2   0   6        610.61        596.56         8.42 o                         
  -1   0   6       2085.47       1888.71        26.89 o                         
   0   0   6        282.51        309.94         5.47 o                         
   1   0   6        211.12        214.71         4.77 o                         
   2   0   6        255.28        233.81         5.84 o                         
   3   0   6        157.30        153.61         4.05 o                         
   4   0   6         38.65         33.63         3.13 o                         
   5   0   6       1818.84       1800.77        42.73 o                         
   6   0   6        112.20        101.34         5.03 o                         
   7   0   6         19.94         18.51         2.88 o                         
 -13   1   6         12.31         12.75         2.67 o                         
 -12   1   6          3.01          3.37         1.16 o                         
 -11   1   6        517.18        485.04         8.28 o                         
 -10   1   6        250.63        226.32         5.98 o                         
  -9   1   6         99.78         91.21         2.58 o                         
  -8   1   6        351.48        299.69         4.21 o                         
  -7   1   6       1055.52       1092.04        10.59 o                         
  -6   1   6        121.61        102.53         1.96 o                         
  -5   1   6       1159.40       1210.19        11.41 o                         
  -4   1   6        295.11        334.27         3.55 o                         
  -3   1   6         53.59         55.98         1.59 o                         
  -2   1   6        968.40       1030.29         9.75 o                         
  -1   1   6         50.64         42.73         1.41 o                         
   0   1   6          7.46         10.49         1.35 o                         
   1   1   6        336.03        328.37         3.77 o                         
   2   1   6          0.04          0.20         1.50 o                         
   3   1   6         62.87         55.35         2.20 o                         
   4   1   6        126.12        108.30         2.86 o                         
   5   1   6        368.89        357.28         6.68 o                         
   6   1   6        199.66        194.68         6.58 o                         
   7   1   6        205.62        198.39         4.57 o                         
 -13   2   6          8.86          8.67         2.40 o                         
 -12   2   6         13.50         21.93         1.24 o                         
 -11   2   6          3.28          6.06         1.89 o                         
 -10   2   6        524.86        500.79         8.72 o                         
  -9   2   6        144.38        130.61         3.24 o                         
  -8   2   6       1395.74       1334.21        14.84 o                         
  -7   2   6        102.71         93.34         2.33 o                         
  -6   2   6         13.75         13.84         1.45 o                         
  -5   2   6        150.61        165.10         2.42 o                         
  -4   2   6          6.08         11.92         1.15 o                         
  -3   2   6        170.58        187.07         2.45 o                         
  -2   2   6        366.28        424.17         4.44 o                         
  -1   2   6          6.52          9.18         1.32 o                         
   0   2   6        338.09        327.45         3.83 o                         
   1   2   6        620.26        653.35         6.91 o                         
   2   2   6        182.32        173.70         3.06 o                         
   3   2   6        455.64        459.85         6.00 o                         
   4   2   6         63.02         59.57         2.23 o                         
   5   2   6       1038.13        992.78        13.88 o                         
   6   2   6         23.94         18.57         2.53 o                         
   7   2   6          2.47         -0.40         1.79 o                         
 -12   3   6         68.48         75.16         1.63 o                         
 -11   3   6         21.36         19.38         1.82 o                         
 -10   3   6        431.39        426.74         7.72 o                         
  -9   3   6        113.10        112.27         2.58 o                         
  -8   3   6          5.83         13.02         1.98 o                         
  -7   3   6         48.82         55.56         1.99 o                         
  -6   3   6         19.42         20.26         1.33 o                         
  -5   3   6        151.76        173.96         2.49 o                         
  -4   3   6        338.59        354.81         3.61 o                         
  -3   3   6       1273.89       1334.53        12.45 o                         
  -2   3   6         30.35         33.01         1.35 o                         
  -1   3   6        179.44        168.21         2.38 o                         
   0   3   6          5.32          6.44         1.33 o                         
   1   3   6         91.06         99.95         1.82 o                         
   2   3   6        213.85        212.07         3.08 o                         
   3   3   6         17.49         13.67         1.81 o                         
   4   3   6        100.45        110.94         4.61 o                         
   5   3   6        277.47        281.90         5.13 o                         
   6   3   6         14.66         16.16         2.09 o                         
   7   3   6         55.98         47.31         2.15 o                         
 -12   4   6         85.03         91.18         1.74 o                         
 -11   4   6        243.59        262.87         3.65 o                         
 -10   4   6          0.27          2.90         1.88 o                         
  -9   4   6        109.77        111.41         3.00 o                         
  -8   4   6        657.70        628.94         7.66 o                         
  -7   4   6        208.75        199.18         3.10 o                         
  -6   4   6        319.27        256.43         3.21 o                         
  -5   4   6        805.70        746.16         7.69 o                         
  -4   4   6        548.06        563.38         5.45 o                         
  -3   4   6       1410.36       1438.53        12.83 o                         
  -2   4   6        581.68        562.05         6.18 o                         
  -1   4   6          0.32          2.53         1.19 o                         
   0   4   6        191.58        212.77         2.85 o                         
   1   4   6         79.49         78.29         1.79 o                         
   2   4   6        353.08        343.87         4.07 o                         
   3   4   6        262.48        263.57         4.02 o                         
   4   4   6        293.60        284.23         6.39 o                         
   5   4   6         78.65         84.29         2.80 o                         
   6   4   6        136.05        140.01         3.12 o                         
   7   4   6         22.34         22.08         1.71 o                         
 -12   5   6        109.51        108.22         1.63 o                         
 -11   5   6        296.40        313.94         3.84 o                         
 -10   5   6          2.70          2.72         1.84 o                         
  -9   5   6        325.56        307.18         5.03 o                         
  -8   5   6        224.42        204.60         3.46 o                         
  -7   5   6        351.48        326.97         3.92 o                         
  -6   5   6          0.56          1.79         1.30 o                         
  -5   5   6         30.07         25.45         1.30 o                         
  -4   5   6       2055.84       2021.15        18.55 o                         
  -3   5   6         26.87         28.30         1.25 o                         
  -2   5   6          0.06          1.96         1.16 o                         
  -1   5   6        704.06        727.13         7.45 o                         
   0   5   6         74.86         77.63         2.00 o                         
   1   5   6        147.88        151.81         4.08 o                         
   2   5   6        243.82        250.94         3.65 o                         
   3   5   6        165.20        173.65         3.69 o                         
   4   5   6         12.76         12.29         2.61 o                         
   5   5   6         49.73         41.28         2.30 o                         
   6   5   6        117.93        127.42         2.88 o                         
   7   5   6         11.16         15.32         2.44 o                         
 -12   6   6          2.09          1.61         1.50 o                         
 -11   6   6         19.39         22.94         1.37 o                         
 -10   6   6        272.27        280.51         5.13 o                         
  -9   6   6        113.34        107.57         2.87 o                         
  -8   6   6          2.00          5.23         1.57 o                         
  -7   6   6         56.32         57.10         1.76 o                         
  -6   6   6          1.28          4.50         1.32 o                         
  -5   6   6         68.08         63.87         2.12 o                         
  -4   6   6          1.70          5.87         1.14 o                         
  -3   6   6        100.31         94.06         1.61 o                         
  -2   6   6       1039.97       1133.92        11.14 o                         
  -1   6   6        223.53        237.26         2.90 o                         
   0   6   6        319.59        337.18         3.67 o                         
   1   6   6         68.03         74.10         1.93 o                         
   2   6   6          5.16          6.53         1.49 o                         
   3   6   6         17.29         23.95         1.70 o                         
   4   6   6         39.53         40.63         2.40 o                         
   5   6   6          2.24          2.51         2.08 o                         
   6   6   6        163.01        174.54         3.31 o                         
   7   6   6         89.90         77.75         8.02 o                         
 -12   7   6          1.29          8.70         5.33 o                         
 -11   7   6         12.57         14.11         1.23 o                         
 -10   7   6        343.40        341.36         4.91 o                         
  -9   7   6        124.11        143.57         4.83 o                         
  -8   7   6       1117.19       1063.43        10.86 o                         
  -7   7   6        437.70        416.47         4.68 o                         
  -6   7   6        485.12        475.98         5.88 o                         
  -5   7   6          2.05          5.57         1.09 o                         
  -4   7   6       1238.11       1255.68        12.31 o                         
  -3   7   6          9.09         10.53         1.07 o                         
  -2   7   6          8.26          9.19         1.14 o                         
  -1   7   6          0.96          1.86         1.15 o                         
   0   7   6         10.37         15.64         1.21 o                         
   1   7   6          0.22          4.52         1.33 o                         
   2   7   6         15.72         13.29         1.55 o                         
   3   7   6        389.31        370.89         5.27 o                         
   4   7   6         74.55         69.95         2.42 o                         
   5   7   6        121.44        108.78         3.04 o                         
   6   7   6        100.06        100.19         3.78 o                         
   7   7   6        132.36         87.65         5.99 o                         
 -12   8   6          8.89          7.58         4.54 o                         
 -11   8   6         23.07         35.74         2.14 o                         
 -10   8   6        305.46        300.42         5.76 o                         
  -9   8   6        877.30        921.39        32.50 o                         
  -8   8   6          9.95          5.97         3.58 o                         
  -7   8   6       2479.16       2502.90        46.37 o                         
  -6   8   6        101.08        119.51         3.45 o                         
  -5   8   6        365.04        394.52         8.00 o                         
  -4   8   6         22.34         35.66         2.59 o                         
  -3   8   6         19.47         24.47         2.29 o                         
  -2   8   6         11.49         10.87         2.05 o                         
  -1   8   6        541.95        576.91         9.42 o                         
   0   8   6          7.19          7.13         2.17 o                         
   1   8   6        247.45        232.37         4.48 o                         
   2   8   6        234.33        222.67         5.62 o                         
   3   8   6         77.21         75.01         5.32 o                         
   4   8   6        270.24        246.74         5.80 o                         
   5   8   6         10.42         12.49         2.61 o                         
   6   8   6        155.80        150.20         5.23 o                         
 -11   9   6         36.18         38.10         2.26 o                         
 -10   9   6          5.86          6.04         2.40 o                         
  -9   9   6        204.16        233.63         6.67 o                         
  -8   9   6       2173.40       1966.41        64.26 o                         
  -7   9   6         13.40         11.55         2.42 o                         
  -6   9   6       1120.23       1140.62        17.28 o                         
  -5   9   6        149.49        160.29         4.43 o                         
  -4   9   6          2.72          1.09         2.36 o                         
  -3   9   6         60.86         66.09         2.88 o                         
  -2   9   6          2.43          2.22         2.36 o                         
  -1   9   6         29.32         31.90         2.73 o                         
   0   9   6        566.30        567.77        10.57 o                         
   1   9   6         86.91         81.08         3.65 o                         
   2   9   6         57.28         49.58         3.23 o                         
   3   9   6        216.14        227.08         7.29 o                         
   4   9   6         42.83         38.25         4.67 o                         
   5   9   6         14.36         11.08         2.58 o                         
   6   9   6         15.40         21.85         2.02 o                         
 -11  10   6          4.23          8.40         1.74 o                         
 -10  10   6        134.02        132.60         4.52 o                         
  -9  10   6         17.14         13.91         3.22 o                         
  -8  10   6        335.48        330.19         7.16 o                         
  -7  10   6        123.61        120.08         4.98 o                         
  -6  10   6        123.27        114.37         3.87 o                         
  -5  10   6         11.83         14.65         2.47 o                         
  -4  10   6        787.77        812.62        12.91 o                         
  -3  10   6        313.43        327.56         6.92 o                         
  -2  10   6         18.69         24.60         2.68 o                         
  -1  10   6          4.13          3.16         2.57 o                         
   0  10   6         11.33         15.41         2.71 o                         
   1  10   6          5.37          7.69         2.80 o                         
   2  10   6          0.04         -0.58         3.83 o                         
   3  10   6         29.19         35.50         3.51 o                         
   4  10   6         40.71         34.15         3.88 o                         
   5  10   6          2.47          1.45         2.95 o                         
   6  10   6         32.80         39.24         2.79 o                         
 -11  11   6         79.69         80.38         6.41 o                         
 -10  11   6          1.22          3.69         2.28 o                         
  -9  11   6         63.70         75.94         3.72 o                         
  -8  11   6         40.10         45.37         3.23 o                         
  -7  11   6         11.37         12.91         3.77 o                         
  -6  11   6          4.30          8.04         3.23 o                         
  -5  11   6        929.89        965.71        16.74 o                         
  -4  11   6          0.00          2.16         2.17 o                         
  -3  11   6          0.49          3.36         2.22 o                         
  -2  11   6          1.16         -0.25         2.51 o                         
  -1  11   6        267.81        274.91         5.63 o                         
   0  11   6        130.91        122.36         4.07 o                         
   1  11   6         19.71         23.37         2.88 o                         
   2  11   6         19.81         31.02         4.52 o                         
   3  11   6         84.93         78.48         4.78 o                         
   4  11   6         14.03         10.87         2.81 o                         
   5  11   6         15.39         19.06         2.92 o                         
   6  11   6         68.77         67.61         4.91 o                         
 -10  12   6         11.99         10.69         1.96 o                         
  -9  12   6          0.04          0.57         2.07 o                         
  -8  12   6          2.55          2.36         3.58 o                         
  -7  12   6         32.62         31.44         3.36 o                         
  -6  12   6        151.18        161.08         6.56 o                         
  -5  12   6         13.25         16.59         2.76 o                         
  -4  12   6        334.78        342.11         6.63 o                         
  -3  12   6         17.56         18.34         2.43 o                         
  -2  12   6        109.72         96.12         4.38 o                         
  -1  12   6         56.71         55.46         3.16 o                         
   0  12   6        308.86        291.68         5.91 o                         
   1  12   6          0.00          3.84         3.65 o                         
   2  12   6         72.26         59.81         3.63 o                         
   3  12   6        156.86        143.31         5.98 o                         
   4  12   6         21.70         30.28         2.81 o                         
   5  12   6         81.03         78.05         4.66 o                         
 -10  13   6          2.28          3.74         2.00 o                         
  -9  13   6         27.02         30.75         3.07 o                         
  -8  13   6        105.06         97.98         3.39 o                         
  -7  13   6        149.46        158.93         6.06 o                         
  -6  13   6        193.10        179.83         7.18 o                         
  -5  13   6          3.10          4.10         3.73 o                         
  -4  13   6        835.39        902.47        14.19 o                         
  -3  13   6        298.96        310.62         8.78 o                         
  -2  13   6          6.08          8.27         2.89 o                         
  -1  13   6         61.37         62.03         3.21 o                         
   0  13   6          0.00          2.23         3.22 o                         
   1  13   6         24.24         24.39         3.12 o                         
   2  13   6         18.97         20.47         3.62 o                         
   3  13   6         50.86         41.60         3.14 o                         
   4  13   6          7.92         10.59         3.09 o                         
   5  13   6         66.21         67.55         3.86 o                         
 -10  14   6        171.76        154.53         8.14 o                         
  -9  14   6        397.17        372.87        19.92 o                         
  -8  14   6         70.89         93.27         3.76 o                         
  -7  14   6        439.65        398.50        12.31 o                         
  -6  14   6         17.78         20.00         2.64 o                         
  -5  14   6         34.47         43.70         3.82 o                         
  -4  14   6         10.06          9.56         2.94 o                         
  -3  14   6        390.97        381.04        16.05 o                         
  -2  14   6         99.22        118.65         8.19 o                         
  -1  14   6        615.16        597.90        11.07 o                         
   0  14   6        333.10        316.63         7.86 o                         
   1  14   6          5.17          3.52         3.26 o                         
   2  14   6         23.46         23.02         3.51 o                         
   3  14   6         34.77         42.57         2.90 o                         
   4  14   6        216.93        210.00         6.30 o                         
   5  14   6        119.15        101.12         5.90 o                         
  -9  15   6         72.26         72.44         3.05 o                         
  -8  15   6          1.74          2.55         1.95 o                         
  -7  15   6         35.61         42.35         2.79 o                         
  -6  15   6       1051.19       1079.95        21.30 o                         
  -5  15   6        156.65        155.18         4.63 o                         
  -4  15   6          5.56          9.77         3.76 o                         
  -3  15   6        961.52        951.69        33.40 o                         
  -2  15   6        152.91        149.83         9.08 o                         
  -1  15   6        910.52        887.37        40.40 o                         
   0  15   6          5.81          6.61         2.69 o                         
   1  15   6         86.39         81.44         4.46 o                         
   2  15   6         35.78         42.84         3.42 o                         
   3  15   6        121.18        106.50         4.96 o                         
   4  15   6         84.48         80.06         5.99 o                         
  -9  16   6         55.97         48.85         6.22 o                         
  -8  16   6        167.45        152.04         5.29 o                         
  -7  16   6          4.44          3.30         2.10 o                         
  -6  16   6         47.17         45.87         2.86 o                         
  -5  16   6         91.24         86.94         4.10 o                         
  -4  16   6         29.68         27.83         7.18 o                         
  -3  16   6         98.06         92.17         5.13 o                         
  -2  16   6         27.21         21.27         4.82 o                         
  -1  16   6        855.66        795.82        19.72 o                         
   0  16   6          5.93          5.99         4.49 o                         
   1  16   6        369.88        355.08         9.91 o                         
   2  16   6          7.21          6.22         3.18 o                         
   3  16   6         58.42         53.43         4.82 o                         
   4  16   6          9.69          7.34         4.91 o                         
  -8  17   6         18.11         17.97         5.38 o                         
  -7  17   6         17.26         34.12         5.78 o                         
  -6  17   6          0.70          3.25         2.41 o                         
  -5  17   6        105.99        102.77         6.48 o                         
  -4  17   6         37.20         47.14         3.95 o                         
  -3  17   6         66.68         63.63         7.81 o                         
  -2  17   6          5.26         -1.31         3.32 o                         
  -1  17   6          3.00          3.18         3.02 o                         
   0  17   6         86.47         82.33         4.20 o                         
   1  17   6        195.40        181.59         5.88 o                         
   2  17   6        265.19        271.45        10.90 o                         
   3  17   6         12.34         16.14         5.66 o                         
  -7  18   6        315.52        314.18        12.12 o                         
  -6  18   6        439.13        426.51        12.59 o                         
  -5  18   6         54.03         60.33         3.64 o                         
  -4  18   6          3.94          6.68         3.95 o                         
  -3  18   6          4.65          7.18         2.94 o                         
  -2  18   6        145.60        131.11         8.00 o                         
  -1  18   6          3.43          0.47         3.84 o                         
   0  18   6          1.15          3.46         2.46 o                         
   2  18   6          1.44          8.51         5.71 o                         
  -6  19   6          5.52          0.14         4.21 o                         
  -5  19   6          7.23         13.70         2.32 o                         
  -4  19   6        141.99        128.34         8.61 o                         
  -3  19   6         60.05         55.65         5.08 o                         
  -2  19   6         71.99         66.44         4.96 o                         
  -1  19   6         21.51         16.42         3.32 o                         
   0  19   6        160.31        147.12         6.18 o                         
   2  19   6        120.72        103.42         6.36 o                         
  -3  20   6         17.60         12.54         4.21 o                         
  -2  20   6        118.03         92.23         5.24 o                         
  -1  20   6         21.47         21.85         3.04 o                         
   1  20   6        107.94         90.22         5.80 o                         
 -13   1   7          7.77          4.99         2.07 o                         
 -12   1   7         55.05         54.68         1.33 o                         
 -11   1   7         71.01         73.30         2.05 o                         
 -10   1   7         38.65         41.16         2.11 o                         
  -9   1   7        216.81        219.01         3.79 o                         
  -8   1   7         40.33         35.29         1.91 o                         
  -7   1   7        721.60        710.98         6.76 o                         
  -6   1   7        166.41        148.37         2.18 o                         
  -5   1   7        551.44        543.57         4.92 o                         
  -4   1   7        325.44        323.57         3.25 o                         
  -3   1   7         58.91         56.85         1.74 o                         
  -2   1   7        105.33         97.24         1.64 o                         
  -1   1   7        312.79        337.83         4.37 o                         
   0   1   7        316.90        304.04         3.53 o                         
   1   1   7         10.96         15.51         1.51 o                         
   2   1   7        206.33        206.11         3.74 o                         
   3   1   7          9.85         11.87         2.75 o                         
   4   1   7          3.87          4.83         2.45 o                         
   5   1   7         10.59          9.13         2.55 o                         
   6   1   7          2.62          2.78         1.86 o                         
   7   1   7         16.46         14.90         3.03 o                         
 -13   2   7          4.62          0.47         4.82 o                         
 -12   2   7         21.69         24.61         1.12 o                         
 -11   2   7        132.41        130.30         2.62 o                         
 -10   2   7          1.25          2.53         1.72 o                         
  -9   2   7        679.46        668.64         8.16 o                         
  -8   2   7        828.03        783.26         7.72 o                         
  -7   2   7        212.54        207.38         2.88 o                         
  -6   2   7        308.55        291.80         3.27 o                         
  -5   2   7         28.40         35.36         1.30 o                         
  -4   2   7        288.37        265.17         2.80 o                         
  -3   2   7        497.42        486.42         5.59 o                         
  -2   2   7        232.53        227.50         2.60 o                         
  -1   2   7        182.27        162.15         3.15 o                         
   0   2   7         63.01         62.56         1.75 o                         
   1   2   7        143.11        152.10         2.93 o                         
   2   2   7        115.58        127.51         2.79 o                         
   3   2   7         18.55         22.31         3.59 o                         
   4   2   7          4.69          5.03         2.11 o                         
   5   2   7         92.71         97.66         3.47 o                         
   6   2   7         28.83         32.02         2.09 o                         
 -12   3   7          0.95          3.94         1.02 o                         
 -11   3   7          7.89          6.05         1.60 o                         
 -10   3   7        252.07        246.30         3.70 o                         
  -9   3   7        363.52        347.19         4.95 o                         
  -8   3   7        268.55        260.32         3.38 o                         
  -7   3   7         25.76         19.07         1.52 o                         
  -6   3   7        174.24        172.47         2.35 o                         
  -5   3   7        177.69        181.16         2.19 o                         
  -4   3   7        139.44        167.00         1.98 o                         
  -3   3   7          3.67          4.00         1.10 o                         
  -2   3   7        164.59        171.06         2.11 o                         
  -1   3   7         36.39         42.98         1.49 o                         
   0   3   7        116.65        112.94         2.53 o                         
   1   3   7        296.61        289.68         5.23 o                         
   2   3   7        122.58        131.19         2.80 o                         
   3   3   7          2.82          7.47         3.16 o                         
   4   3   7        932.49        962.44        13.47 o                         
   5   3   7         22.88         19.65         1.93 o                         
   6   3   7        193.34        186.98         4.02 o                         
 -12   4   7          1.43          2.37         0.95 o                         
 -11   4   7         58.15         65.89         1.80 o                         
 -10   4   7         68.84         65.28         2.10 o                         
  -9   4   7        149.66        153.80         3.07 o                         
  -8   4   7        680.23        634.62         6.46 o                         
  -7   4   7        671.56        661.11         6.37 o                         
  -6   4   7        111.88        113.08         2.25 o                         
  -5   4   7         14.86         21.82         1.18 o                         
  -4   4   7        116.75        122.85         1.69 o                         
  -3   4   7        242.44        235.47         2.56 o                         
  -2   4   7         15.27         15.19         1.27 o                         
  -1   4   7         99.64        110.93         1.86 o                         
   0   4   7       1972.23       1973.88        18.37 o                         
   1   4   7        579.79        569.65         7.01 o                         
   2   4   7         15.11         19.41         1.99 o                         
   3   4   7        319.67        324.70         8.06 o                         
   4   4   7          2.15          3.96         2.05 o                         
   5   4   7        201.57        198.36         5.57 o                         
   6   4   7         26.34         23.12         1.77 o                         
 -12   5   7          7.46          5.86         1.02 o                         
 -11   5   7         32.27         25.98         1.44 o                         
 -10   5   7         34.79         39.85         2.23 o                         
  -9   5   7          2.24          3.54         2.08 o                         
  -8   5   7          0.65          1.36         1.54 o                         
  -7   5   7        526.91        509.48         5.14 o                         
  -6   5   7        323.96        297.05         3.39 o                         
  -5   5   7          6.45          4.80         1.09 o                         
  -4   5   7        201.39        193.59         2.53 o                         
  -3   5   7        144.38        148.76         2.04 o                         
  -2   5   7        515.90        543.68         5.39 o                         
  -1   5   7          7.54         10.45         1.22 o                         
   0   5   7        116.36        128.88         2.34 o                         
   1   5   7        689.25        686.91         7.77 o                         
   2   5   7        108.38        100.53         2.48 o                         
   3   5   7         90.59        107.26         3.16 o                         
   4   5   7          0.70          3.27         2.07 o                         
   5   5   7         76.45         89.49         2.75 o                         
 -12   6   7          1.22          1.34         1.50 o                         
 -11   6   7         60.61         67.31         2.05 o                         
 -10   6   7        178.67        175.39         4.46 o                         
  -9   6   7         40.37         37.46         2.29 o                         
  -8   6   7          0.77          4.09         1.39 o                         
  -7   6   7        667.42        669.95         6.42 o                         
  -6   6   7         10.70         17.96         1.33 o                         
  -5   6   7          0.96          3.82         1.29 o                         
  -4   6   7        544.43        554.88         5.15 o                         
  -3   6   7         34.30         47.45         1.33 o                         
  -2   6   7         84.78         89.86         1.79 o                         
  -1   6   7         65.41         58.14         1.63 o                         
   0   6   7        687.19        698.00         7.39 o                         
   1   6   7        151.71        157.66         2.78 o                         
   2   6   7         78.44         72.38         2.17 o                         
   3   6   7        588.10        608.08         9.08 o                         
   4   6   7          0.86          3.00         2.01 o                         
   5   6   7        146.73        154.93         3.08 o                         
   6   6   7          5.29          7.49         2.90 o                         
 -12   7   7         41.28         34.67         6.22 o                         
 -11   7   7          1.11          3.22         1.23 o                         
 -10   7   7         34.49         33.62         1.47 o                         
  -9   7   7         42.36         37.33         1.68 o                         
  -8   7   7        476.88        462.82         5.32 o                         
  -7   7   7        267.28        256.45         3.09 o                         
  -6   7   7        125.59        121.32         2.02 o                         
  -5   7   7         34.46         32.80         1.51 o                         
  -4   7   7        228.97        206.27         3.26 o                         
  -3   7   7         59.75         58.73         1.42 o                         
  -2   7   7         40.34         41.23         1.51 o                         
  -1   7   7        104.53        100.23         2.14 o                         
   0   7   7        446.09        411.58         4.77 o                         
   1   7   7         10.43         11.16         1.55 o                         
   2   7   7          6.25          7.28         2.16 o                         
   3   7   7         28.94         28.51         2.40 o                         
   4   7   7         26.48         24.54         2.57 o                         
   5   7   7         59.29         61.63         2.69 o                         
 -12   8   7          0.35         -1.17         5.10 o                         
 -11   8   7        257.97        265.40         5.43 o                         
 -10   8   7          1.43          2.31         2.22 o                         
  -9   8   7         15.58         20.17         2.77 o                         
  -8   8   7        212.85        219.71         5.52 o                         
  -7   8   7          9.35         12.66         3.45 o                         
  -6   8   7         23.24         26.09         2.77 o                         
  -5   8   7        409.02        386.06        11.31 o                         
  -4   8   7          0.17          2.06         2.75 o                         
  -3   8   7          0.01          1.44         3.00 o                         
  -2   8   7         48.15         48.89         3.55 o                         
  -1   8   7         29.42         30.36         3.07 o                         
   0   8   7        251.66        247.11         6.86 o                         
   1   8   7        345.87        321.21         8.23 o                         
   2   8   7         75.94         76.35         6.88 o                         
   3   8   7          0.03          5.92         2.75 o                         
   4   8   7         13.43          9.08         3.42 o                         
   5   8   7          2.72          1.79         2.61 o                         
 -11   9   7         78.22         70.14         2.91 o                         
 -10   9   7         30.58         32.11         2.26 o                         
  -9   9   7        102.84        108.59         4.37 o                         
  -8   9   7        274.35        290.78         9.69 o                         
  -7   9   7          0.31          3.96         6.95 o                         
  -6   9   7         24.54         21.77         2.72 o                         
  -5   9   7        356.54        343.26         7.20 o                         
  -4   9   7         68.76         70.60         3.33 o                         
  -3   9   7        170.68        186.91         5.76 o                         
  -2   9   7        889.55        874.01        17.65 o                         
  -1   9   7        388.69        374.87         9.02 o                         
   0   9   7         31.14         31.73         3.58 o                         
   1   9   7         14.22         15.32         3.83 o                         
   2   9   7         33.37         30.39         3.51 o                         
   3   9   7        220.04        234.77        11.42 o                         
   4   9   7          0.16          3.54         3.27 o                         
   5   9   7          0.66          4.45         2.53 o                         
 -11  10   7         20.10         23.30         2.50 o                         
 -10  10   7         32.33         38.70         3.47 o                         
  -9  10   7         18.82         20.14         2.92 o                         
  -8  10   7         19.30         14.49         3.29 o                         
  -7  10   7         11.97         11.13         2.51 o                         
  -6  10   7         95.11        102.27         3.70 o                         
  -5  10   7        787.01        752.74        12.01 o                         
  -4  10   7         90.76        100.15         5.67 o                         
  -3  10   7        275.63        280.18         9.87 o                         
  -2  10   7        154.10        153.70         5.32 o                         
  -1  10   7         12.68         10.58         3.78 o                         
   0  10   7          5.55          5.32         3.04 o                         
   1  10   7         45.32         41.04         7.06 o                         
   2  10   7        311.98        322.83         8.12 o                         
   3  10   7         25.61         27.65         5.47 o                         
   4  10   7         10.13          8.75         3.16 o                         
   5  10   7         48.65         44.47         3.29 o                         
 -10  11   7          6.79          6.02         1.85 o                         
  -9  11   7         14.82         19.96         2.72 o                         
  -8  11   7        371.22        379.45        20.55 o                         
  -7  11   7         92.98         84.12         6.05 o                         
  -6  11   7        348.41        320.21         9.73 o                         
  -5  11   7        574.49        585.96        16.41 o                         
  -4  11   7         38.48         32.70         2.86 o                         
  -3  11   7         11.91         14.08         3.14 o                         
  -2  11   7        383.31        390.14        30.21 o                         
  -1  11   7       1292.83       1283.39        30.55 o                         
   0  11   7        752.91        762.65        19.52 o                         
   1  11   7        247.74        251.73         8.42 o                         
   2  11   7        768.95        759.52        15.61 o                         
   3  11   7        112.61        108.34         7.46 o                         
   4  11   7         49.68         56.51         3.62 o                         
   5  11   7          5.69          8.70         5.57 o                         
 -10  12   7        121.24        116.59         4.01 o                         
  -9  12   7         19.82         23.97         2.57 o                         
  -8  12   7         81.32         95.49         4.27 o                         
  -7  12   7         63.35         51.83         5.94 o                         
  -6  12   7        125.68        129.96         4.80 o                         
  -5  12   7        860.94        814.81        22.39 o                         
  -4  12   7         43.30         44.69         4.51 o                         
  -3  12   7        130.37        116.03         8.16 o                         
  -2  12   7         85.92        101.29         7.91 o                         
  -1  12   7        111.88        112.44         5.90 o                         
   0  12   7          2.76          5.20         3.74 o                         
   1  12   7        248.48        249.84         8.32 o                         
   2  12   7        306.20        308.28        13.20 o                         
   3  12   7         75.43        101.06         4.68 o                         
   4  12   7        104.31         92.40         4.68 o                         
 -10  13   7         13.83         16.33         4.68 o                         
  -9  13   7         14.47         14.37         2.12 o                         
  -8  13   7         13.63         18.32         2.23 o                         
  -7  13   7         36.57         44.95         4.35 o                         
  -6  13   7         34.55         33.12         2.89 o                         
  -5  13   7          1.56          4.41         3.72 o                         
  -4  13   7        154.31        144.96         8.56 o                         
  -3  13   7         57.86         62.56         7.91 o                         
  -2  13   7         90.06         91.92         4.90 o                         
  -1  13   7         76.97         74.33         4.84 o                         
   0  13   7         11.88         16.18         3.63 o                         
   1  13   7        357.98        345.36        14.13 o                         
   2  13   7        304.35        316.49         9.28 o                         
   3  13   7         92.13        106.37         4.58 o                         
   4  13   7         13.99          6.04         5.47 o                         
  -9  14   7         12.58         13.44         2.60 o                         
  -8  14   7          6.95         14.31         2.35 o                         
  -7  14   7         22.99         28.18         2.86 o                         
  -6  14   7         32.66         45.35         4.84 o                         
  -5  14   7        162.92        168.50         5.34 o                         
  -4  14   7        157.34        157.03         9.41 o                         
  -3  14   7        114.10        115.90         7.72 o                         
  -2  14   7          7.03          6.59         3.20 o                         
  -1  14   7        131.15        136.93         5.75 o                         
   0  14   7        588.34        556.75        20.23 o                         
   1  14   7          7.36         12.83         3.31 o                         
   2  14   7          1.23         -1.82         5.57 o                         
   3  14   7         80.58         94.60         3.97 o                         
   4  14   7          4.19          6.83         5.61 o                         
  -9  15   7         42.95         39.16         5.75 o                         
  -8  15   7        242.73        254.39         8.28 o                         
  -7  15   7        135.87        114.97         5.16 o                         
  -6  15   7         81.28         87.67         4.73 o                         
  -5  15   7          5.31          8.33         5.01 o                         
  -4  15   7        245.24        248.54         8.04 o                         
  -3  15   7        280.69        294.94        11.93 o                         
  -2  15   7        429.00        441.68        17.13 o                         
  -1  15   7          4.37          4.26         3.79 o                         
   0  15   7          0.10          3.61         2.93 o                         
   1  15   7         30.07         33.62         3.11 o                         
   2  15   7         45.94         45.59         5.15 o                         
   3  15   7          1.10         -0.47         5.66 o                         
  -8  16   7         11.07         14.22         5.10 o                         
  -7  16   7         23.10         26.66         3.05 o                         
  -6  16   7          1.56          4.58         4.30 o                         
  -5  16   7         84.72         80.05         6.32 o                         
  -4  16   7        303.20        286.01        12.75 o                         
  -3  16   7        153.38        140.45         5.70 o                         
  -2  16   7          5.70          3.92         3.23 o                         
  -1  16   7          0.11         -0.28         4.40 o                         
   0  16   7        124.12        127.46         7.02 o                         
   1  16   7         23.53         27.30         2.20 o                         
   2  16   7         87.34         83.29         6.69 o                         
   3  16   7         23.24         28.40         5.61 o                         
  -7  17   7         50.82         49.69         5.29 o                         
  -6  17   7        149.25        144.64         7.21 o                         
  -5  17   7        131.98        149.78         7.67 o                         
  -4  17   7        181.51        182.80         6.05 o                         
  -3  17   7         23.69         27.98         4.73 o                         
  -2  17   7         90.28         79.40         5.99 o                         
  -1  17   7         63.81         64.19         5.24 o                         
   0  17   7         80.01         73.08         5.01 o                         
   1  17   7         11.78          5.38         5.05 o                         
   2  17   7        135.83        139.08         8.28 o                         
  -6  18   7         18.90         19.51         4.91 o                         
  -5  18   7          0.22         -0.19         3.32 o                         
  -4  18   7          1.17         -1.87         3.46 o                         
  -3  18   7        275.16        268.36        10.86 o                         
  -2  18   7         91.13         96.10         5.80 o                         
  -1  18   7         83.36         92.74         5.29 o                         
   0  18   7          4.00          9.31         3.56 o                         
   1  18   7         14.40         16.00         6.50 o                         
  -5  19   7          3.62          5.24         4.82 o                         
  -4  19   7         44.82         49.08         6.04 o                         
  -3  19   7          1.71          1.92         4.87 o                         
  -2  19   7          5.96         11.37         4.96 o                         
  -1  19   7          3.37          1.26         3.98 o                         
   0  19   7          2.33          6.69         6.27 o                         
  -4  20   7          8.43          0.56         4.77 o                         
  -3  20   7          2.02          0.65         4.82 o                         
 -12   0   8          3.33          2.09         1.83 o                         
 -11   0   8         56.72         65.63         2.55 o                         
 -10   0   8         11.78         21.87         2.33 o                         
  -9   0   8          0.97          8.15         3.38 o                         
  -8   0   8         98.28         88.49         3.18 o                         
  -7   0   8         23.68         17.88         2.41 o                         
  -6   0   8        782.57        783.14        10.44 o                         
  -5   0   8       1503.06       1517.88        17.58 o                         
  -4   0   8         91.81         80.00         2.51 o                         
  -3   0   8       1511.06       1558.71        17.92 o                         
  -2   0   8        563.82        541.72         8.15 o                         
  -1   0   8         65.49         56.80         2.32 o                         
   0   0   8        256.66        245.98         4.69 o                         
   1   0   8        771.02        819.50        14.46 o                         
   2   0   8        265.46        283.24        17.55 o                         
   3   0   8          4.47          8.49         4.04 o                         
   4   0   8         23.81         31.59         4.44 o                         
   5   0   8        258.57        268.67         7.50 o                         
 -12   1   8         76.97         77.97         1.52 o                         
 -11   1   8          0.65          1.70         1.34 o                         
 -10   1   8         47.27         39.55         1.73 o                         
  -9   1   8       1063.21       1006.14        13.14 o                         
  -8   1   8          9.80         15.40         1.64 o                         
  -7   1   8        622.45        635.42         6.22 o                         
  -6   1   8        465.49        452.80         4.71 o                         
  -5   1   8         69.71         72.76         1.76 o                         
  -4   1   8       1570.75       1628.31        13.68 o                         
  -3   1   8         37.48         34.37         1.43 o                         
  -2   1   8        419.35        418.78         4.32 o                         
  -1   1   8          2.63          3.88         1.33 o                         
   0   1   8        691.80        713.37         7.67 o                         
   1   1   8        269.61        271.39         4.47 o                         
   2   1   8        242.61        238.46         4.34 o                         
   3   1   8         49.16         53.07         2.88 o                         
   4   1   8        389.73        391.48         7.58 o                         
   5   1   8         32.75         38.53         2.16 o                         
 -12   2   8          1.83          4.09         1.17 o                         
 -11   2   8          5.85          4.36         1.30 o                         
 -10   2   8         15.74         20.24         2.16 o                         
  -9   2   8        161.58        163.34         3.62 o                         
  -8   2   8        259.40        236.63         3.24 o                         
  -7   2   8       1841.98       1773.58        15.47 o                         
  -6   2   8        151.44        154.33         2.50 o                         
  -5   2   8        395.48        382.10         3.95 o                         
  -4   2   8        269.95        278.43         3.12 o                         
  -3   2   8          9.32         16.11         1.33 o                         
  -2   2   8        462.86        476.35         5.15 o                         
  -1   2   8        319.83        350.92         3.98 o                         
   0   2   8         53.33         56.43         2.21 o                         
   1   2   8         44.52         46.77         2.08 o                         
   2   2   8          0.97          4.12         2.18 o                         
   3   2   8        195.42        184.26         3.91 o                         
   4   2   8         48.40         58.26         2.56 o                         
   5   2   8        120.23         98.70         2.84 o                         
 -12   3   8         35.80         38.93         1.33 o                         
 -11   3   8          3.57          7.42         1.36 o                         
 -10   3   8         92.75        100.34         2.77 o                         
  -9   3   8        509.56        504.94         7.35 o                         
  -8   3   8         13.48         13.60         1.52 o                         
  -7   3   8        416.22        418.55         4.47 o                         
  -6   3   8        163.20        162.77         2.49 o                         
  -5   3   8        237.07        248.52         2.96 o                         
  -4   3   8        285.11        269.91         3.05 o                         
  -3   3   8          4.13          8.66         1.23 o                         
  -2   3   8         83.53         81.13         1.98 o                         
  -1   3   8         13.63         12.77         1.54 o                         
   0   3   8        311.53        329.25         4.20 o                         
   1   3   8        112.34        114.26         2.82 o                         
   2   3   8         97.81        107.36         4.59 o                         
   3   3   8         94.49        102.87         3.00 o                         
   4   3   8         99.46         95.43         2.62 o                         
   5   3   8          1.82          1.25         1.64 o                         
 -12   4   8          1.89          4.05         1.23 o                         
 -11   4   8        113.20        106.68         2.00 o                         
 -10   4   8        141.50        150.99         3.26 o                         
  -9   4   8         10.00         12.36         2.09 o                         
  -8   4   8         37.30         45.22         1.92 o                         
  -7   4   8        194.00        202.15         2.69 o                         
  -6   4   8          0.01          2.03         1.39 o                         
  -5   4   8         86.87         93.61         1.84 o                         
  -4   4   8        340.14        318.78         3.40 o                         
  -3   4   8        538.68        544.33         5.14 o                         
  -2   4   8        428.38        436.47         4.82 o                         
  -1   4   8         90.70         85.21         2.18 o                         
   0   4   8        100.63        105.23         2.30 o                         
   1   4   8         12.96         20.60         2.72 o                         
   2   4   8         24.11         27.32         2.34 o                         
   3   4   8         12.79         17.07         2.27 o                         
   4   4   8          1.19          1.60         1.64 o                         
   5   4   8         19.98         24.19         1.69 o                         
 -12   5   8          2.73          9.42         1.75 o                         
 -11   5   8         22.08         20.33         1.30 o                         
 -10   5   8          9.71         12.51         1.56 o                         
  -9   5   8         22.99         25.19         1.61 o                         
  -8   5   8        233.77        228.49         3.20 o                         
  -7   5   8        250.59        252.72         3.04 o                         
  -6   5   8         17.91         19.40         1.54 o                         
  -5   5   8        116.26        117.94         1.91 o                         
  -4   5   8         27.98         31.53         1.37 o                         
  -3   5   8        521.84        533.65         5.42 o                         
  -2   5   8        141.13        144.00         2.27 o                         
  -1   5   8         37.19         42.83         1.90 o                         
   0   5   8        506.48        542.29         6.08 o                         
   1   5   8        432.70        413.85         9.42 o                         
   2   5   8         17.73         27.12         3.20 o                         
   3   5   8         31.29         24.25         2.53 o                         
   4   5   8         42.86         45.39         1.95 o                         
 -12   6   8          0.05          5.38         5.99 o                         
 -11   6   8        117.03        104.87         1.93 o                         
 -10   6   8        350.82        356.32         4.06 o                         
  -9   6   8        138.34        150.50         2.48 o                         
  -8   6   8         89.05        106.90         2.19 o                         
  -7   6   8         68.56         65.55         1.74 o                         
  -6   6   8         21.79         23.74         1.54 o                         
  -5   6   8         37.79         44.86         1.68 o                         
  -4   6   8        274.35        267.42         3.24 o                         
  -3   6   8        117.01        117.88         2.03 o                         
  -2   6   8          7.68         12.32         1.39 o                         
  -1   6   8        300.20        262.67         3.89 o                         
   0   6   8        122.19        129.22         2.68 o                         
   1   6   8         10.31         12.54         2.53 o                         
   2   6   8        121.93        132.88         3.29 o                         
   3   6   8         39.85         46.11         2.34 o                         
   4   6   8        107.17        117.00         3.67 o                         
 -12   7   8        100.72        121.19         7.53 o                         
 -11   7   8         20.67         22.29         1.57 o                         
 -10   7   8         40.50         49.95         1.48 o                         
  -9   7   8        117.09        106.34         3.76 o                         
  -8   7   8        225.17        216.71         3.69 o                         
  -7   7   8         75.01         77.51         2.78 o                         
  -6   7   8         76.79         64.44         2.00 o                         
  -5   7   8          9.98          6.64         1.49 o                         
  -4   7   8          2.43          4.63         1.29 o                         
  -3   7   8        233.80        253.62         3.55 o                         
  -2   7   8         56.99         59.61         1.73 o                         
  -1   7   8          8.27          8.88         1.69 o                         
   0   7   8          0.41          2.47         2.05 o                         
   1   7   8          5.34          5.23         1.84 o                         
   2   7   8         29.26         30.95         2.07 o                         
   3   7   8         39.66         53.55         2.12 o                         
   4   7   8        108.67        110.76         4.88 o                         
 -11   8   8         49.01         61.51         4.84 o                         
 -10   8   8          2.65          4.65         3.05 o                         
  -9   8   8        102.65        113.35         6.36 o                         
  -8   8   8        145.26        140.97         4.77 o                         
  -7   8   8        535.13        513.63        20.04 o                         
  -6   8   8        648.55        607.74        12.96 o                         
  -5   8   8        416.18        392.94         9.32 o                         
  -4   8   8         97.15        107.82         5.56 o                         
  -3   8   8        107.11        114.44         4.69 o                         
  -2   8   8        160.49        168.18         7.99 o                         
  -1   8   8        100.59         98.13         5.57 o                         
   0   8   8         15.46         25.38         3.29 o                         
   1   8   8        126.22        125.50         5.82 o                         
   2   8   8         13.12         15.35         3.31 o                         
   3   8   8        101.02        101.72         4.90 o                         
   4   8   8        128.76        119.74         4.51 o                         
 -11   9   8         55.75         67.28         6.04 o                         
 -10   9   8          6.86          9.42         2.42 o                         
  -9   9   8          2.33          4.19         2.64 o                         
  -8   9   8         23.24         20.12         4.80 o                         
  -7   9   8        402.65        370.94        13.25 o                         
  -6   9   8        196.96        198.82         8.56 o                         
  -5   9   8        383.70        359.46         8.68 o                         
  -4   9   8        220.45        211.30         9.80 o                         
  -3   9   8         71.55         72.74         4.06 o                         
  -2   9   8          4.56          3.62         2.94 o                         
  -1   9   8        184.98        175.47        10.01 o                         
   0   9   8          0.71          4.14         3.19 o                         
   1   9   8          0.25         -2.39         3.08 o                         
   2   9   8          2.43          4.63         5.15 o                         
   3   9   8        244.01        219.77         7.06 o                         
   4   9   8        133.01        150.63         6.43 o                         
 -11  10   8         13.97         18.81         5.19 o                         
 -10  10   8         15.37         18.31         1.90 o                         
  -9  10   8         72.90         71.80         5.14 o                         
  -7  10   8         57.75         49.04         3.33 o                         
  -6  10   8        984.19        938.42        22.83 o                         
  -5  10   8         57.83         44.17         6.20 o                         
  -4  10   8         57.89         63.22         4.92 o                         
  -3  10   8         31.66         24.41         4.22 o                         
  -2  10   8         95.79         73.49         4.95 o                         
  -1  10   8         94.70         94.60         5.49 o                         
   0  10   8         45.74         45.20         4.53 o                         
   1  10   8        450.29        457.45        12.64 o                         
   2  10   8          0.20          2.29         3.58 o                         
   3  10   8          5.82          5.99         2.89 o                         
   4  10   8          7.96          1.12         5.61 o                         
 -10  11   8         22.30         25.28         2.09 o                         
  -9  11   8          0.02          2.68         2.30 o                         
  -8  11   8          5.95          9.29         7.23 o                         
  -7  11   8         13.26         13.69         2.68 o                         
  -6  11   8         93.15         84.15         7.16 o                         
  -5  11   8        105.81        110.00         5.27 o                         
  -4  11   8         49.76         54.78         3.67 o                         
  -3  11   8         91.66         77.17         4.78 o                         
  -2  11   8          0.44          3.79         4.54 o                         
  -1  11   8         40.78         50.39         4.47 o                         
   0  11   8         74.37         81.50         5.01 o                         
   1  11   8          4.48          5.52         4.91 o                         
   2  11   8          7.60          8.93         3.49 o                         
   3  11   8         23.44         19.98         2.84 o                         
   4  11   8        111.08        120.73         7.86 o                         
 -10  12   8        112.72        126.25         8.07 o                         
  -9  12   8         22.31         26.36         2.34 o                         
  -8  12   8         28.88         24.04         3.35 o                         
  -7  12   8         49.29         55.86         4.08 o                         
  -6  12   8          1.47          6.01         2.53 o                         
  -5  12   8        235.36        217.53         5.98 o                         
  -4  12   8        197.54        201.38        18.95 o                         
  -3  12   8        217.84        209.08        10.11 o                         
  -2  12   8         17.18          9.72         3.03 o                         
  -1  12   8        169.69        171.81         6.64 o                         
   0  12   8          5.58         10.85         5.01 o                         
   1  12   8        171.64        161.68         5.00 o                         
   2  12   8         44.42         52.81         3.62 o                         
   3  12   8          0.08         -2.04         2.62 o                         
  -9  13   8         45.09         44.02         2.82 o                         
  -8  13   8          1.06          1.05         2.75 o                         
  -7  13   8        391.08        399.06         8.85 o                         
  -6  13   8         64.67         58.53         6.27 o                         
  -5  13   8         70.66         72.65         7.35 o                         
  -4  13   8         43.54         53.20         6.97 o                         
  -3  13   8          1.72          2.83         3.21 o                         
  -2  13   8         28.59         28.06         3.11 o                         
  -1  13   8        129.30        121.33         7.30 o                         
   0  13   8        109.54        110.47         5.03 o                         
   1  13   8        186.00        189.64         9.34 o                         
   2  13   8          2.66         10.59         5.03 o                         
   3  13   8         18.78         11.98         6.08 o                         
  -9  14   8         25.87         35.14         4.73 o                         
  -8  14   8         89.95         76.17         3.50 o                         
  -7  14   8        238.77        219.04         6.81 o                         
  -6  14   8         19.03         31.46         3.46 o                         
  -5  14   8          9.94         19.13         5.01 o                         
  -4  14   8        172.72        182.30         9.45 o                         
  -3  14   8          0.01          1.00         2.96 o                         
  -2  14   8         73.33         67.00         5.43 o                         
  -1  14   8          7.50          6.51         3.53 o                         
   0  14   8        227.88        215.72         5.59 o                         
   1  14   8         24.34         31.40         3.05 o                         
   2  14   8          2.00          5.47         5.47 o                         
   3  14   8         99.66         86.20         5.66 o                         
  -8  15   8         80.31         79.82         5.61 o                         
  -7  15   8          0.10         -3.74         3.74 o                         
  -6  15   8        162.44        149.13         7.81 o                         
  -5  15   8         83.52         89.36         6.36 o                         
  -4  15   8         32.25         36.87         5.24 o                         
  -3  15   8         35.15         36.56         3.67 o                         
  -2  15   8        109.93         94.56         4.25 o                         
  -1  15   8          0.01         -2.03         2.55 o                         
   0  15   8        115.08        109.30         3.54 o                         
   1  15   8          4.47         -0.37         4.35 o                         
   2  15   8        255.25        228.05        10.44 o                         
  -7  16   8         54.12         43.00         5.01 o                         
  -6  16   8         14.05         20.21         4.07 o                         
  -5  16   8         23.63         31.58         4.54 o                         
  -4  16   8        134.16        122.59         6.93 o                         
  -3  16   8         11.72         11.32         4.30 o                         
  -2  16   8         37.28         35.04         4.73 o                         
  -1  16   8         82.57         88.62         5.66 o                         
   0  16   8          4.39          8.20         3.46 o                         
   1  16   8        317.65        332.65        12.97 o                         
  -6  17   8         19.03         17.59         5.01 o                         
  -5  17   8         38.99         38.13         4.35 o                         
  -4  17   8         77.96         67.89         5.22 o                         
  -3  17   8         19.07         18.62         4.02 o                         
  -2  17   8         82.04         82.63         5.52 o                         
  -1  17   8        156.31        159.62         5.37 o                         
   0  17   8          3.95          0.98         5.75 o                         
  -6  18   8          7.04         11.70         5.85 o                         
  -5  18   8          0.17         -3.02         3.91 o                         
  -4  18   8          5.21         10.29         5.47 o                         
  -3  18   8         20.14         19.28         5.85 o                         
  -2  18   8        242.07        214.87        10.44 o                         
  -1  18   8          2.04          6.92         5.71 o                         
  -4  19   8          1.47          5.80         4.58 o                         
  -3  19   8         10.11         15.49         4.54 o                         
 -12   1   9         13.43         22.21         1.82 o                         
 -11   1   9         72.30         73.58         1.65 o                         
 -10   1   9          5.97         11.72         1.50 o                         
  -9   1   9        310.23        314.95         3.94 o                         
  -8   1   9         30.25         32.74         1.78 o                         
  -7   1   9        227.60        198.97         2.80 o                         
  -6   1   9          7.46          9.07         1.60 o                         
  -5   1   9         32.77         37.76         1.70 o                         
  -4   1   9        960.07        962.10         8.50 o                         
  -3   1   9        716.27        748.88         7.32 o                         
  -2   1   9        217.64        206.35         3.25 o                         
  -1   1   9          3.06          9.00         2.06 o                         
   0   1   9         95.87        111.44         4.87 o                         
   1   1   9         88.93         93.42         3.27 o                         
   2   1   9         31.24         34.84         3.25 o                         
   3   1   9         11.19         16.52         2.30 o                         
   4   1   9         26.54         33.12         2.65 o                         
 -12   2   9         33.63         33.35         1.85 o                         
 -11   2   9          1.89          4.63         1.32 o                         
 -10   2   9         76.48         86.67         1.94 o                         
  -9   2   9         15.13         18.39         1.78 o                         
  -8   2   9        897.32        893.64        11.75 o                         
  -7   2   9         91.32         94.55         2.90 o                         
  -6   2   9        405.41        416.13         4.65 o                         
  -5   2   9         27.25         32.76         1.67 o                         
  -4   2   9          5.26          8.70         1.36 o                         
  -3   2   9        163.63        168.04         2.55 o                         
  -2   2   9        300.54        315.94         4.23 o                         
  -1   2   9         88.98         88.41         2.72 o                         
   0   2   9         32.73         36.66         3.64 o                         
   1   2   9         11.25         12.32         2.09 o                         
   2   2   9          0.83          7.18         2.44 o                         
   3   2   9         21.02         19.95         2.26 o                         
   4   2   9        175.35        164.08         5.00 o                         
 -12   3   9          2.32          5.38         2.10 o                         
 -11   3   9         27.77         35.34         1.46 o                         
 -10   3   9          9.13          9.07         1.49 o                         
  -9   3   9        268.24        265.48         3.65 o                         
  -8   3   9         13.54         18.60         2.17 o                         
  -7   3   9        369.80        367.43         4.63 o                         
  -6   3   9        156.73        160.46         2.63 o                         
  -5   3   9        817.43        834.44         8.05 o                         
  -4   3   9        162.73        174.64         2.42 o                         
  -3   3   9          1.46          2.20         1.63 o                         
  -2   3   9        271.26        283.14         3.93 o                         
  -1   3   9        172.82        170.21         4.28 o                         
   0   3   9        699.41        684.49        12.30 o                         
   1   3   9         27.10         30.28         2.29 o                         
   2   3   9        104.58        103.74         2.88 o                         
   3   3   9        253.05        250.39         4.70 o                         
   4   3   9          0.77          3.25         2.99 o                         
 -12   4   9          0.30         -0.65         2.28 o                         
 -11   4   9         24.31         23.99         1.32 o                         
 -10   4   9         84.64         77.96         1.99 o                         
  -9   4   9        142.71        135.20         2.93 o                         
  -8   4   9       1306.09       1247.26        17.06 o                         
  -7   4   9        585.53        596.60         6.66 o                         
  -6   4   9        309.50        292.33         3.61 o                         
  -5   4   9        162.58        146.07         2.52 o                         
  -4   4   9         39.72         41.09         1.69 o                         
  -3   4   9          6.76          9.13         1.54 o                         
  -2   4   9          0.47          4.43         1.59 o                         
  -1   4   9         88.39         95.97         2.94 o                         
   0   4   9        488.23        507.16         9.57 o                         
   1   4   9        271.16        267.13         4.86 o                         
   2   4   9        111.28        117.20         2.94 o                         
   3   4   9         33.70         36.59         2.14 o                         
 -12   5   9          7.02          8.23         6.13 o                         
 -11   5   9         16.42         21.68         1.20 o                         
 -10   5   9         15.53         23.64         1.78 o                         
  -9   5   9         22.05         21.76         2.33 o                         
  -8   5   9         18.57         25.98         1.80 o                         
  -7   5   9          2.10          1.51         1.61 o                         
  -6   5   9         30.20         23.33         1.91 o                         
  -5   5   9         40.46         32.78         1.65 o                         
  -4   5   9        177.25        177.67         2.83 o                         
  -3   5   9          0.10          3.84         1.49 o                         
  -2   5   9          1.95          5.81         1.75 o                         
  -1   5   9        141.19        155.28         4.16 o                         
   0   5   9         61.95         67.99         3.17 o                         
   1   5   9        156.40        164.51         4.41 o                         
   2   5   9        376.62        406.83         7.74 o                         
   3   5   9         13.44         22.10         1.92 o                         
 -12   6   9         26.90         28.16         5.29 o                         
 -11   6   9         15.76         14.87         1.15 o                         
 -10   6   9         40.76         48.62         1.59 o                         
  -9   6   9        158.37        153.75         2.75 o                         
  -8   6   9         47.45         55.68         1.93 o                         
  -7   6   9          0.00         -0.25         2.14 o                         
  -6   6   9         37.50         41.85         2.31 o                         
  -5   6   9        239.63        255.83         3.48 o                         
  -4   6   9         15.49         23.37         1.56 o                         
  -3   6   9        275.80        283.57         3.51 o                         
  -2   6   9        116.34        121.94         3.92 o                         
  -1   6   9        256.16        251.39         4.31 o                         
   0   6   9         42.28         45.02         2.83 o                         
   1   6   9        176.11        152.86         5.86 o                         
   2   6   9         26.98         31.80         2.31 o                         
   3   6   9        182.31        152.80         4.00 o                         
 -11   7   9         99.38         78.83         2.86 o                         
 -10   7   9         10.33         12.88         1.34 o                         
  -9   7   9         27.62         31.68         1.51 o                         
  -8   7   9         10.40         19.30         2.07 o                         
  -7   7   9        132.38        127.05         2.97 o                         
  -6   7   9        174.94        173.17         3.66 o                         
  -5   7   9         62.08         56.29         2.14 o                         
  -4   7   9        103.84         93.72         3.17 o                         
  -3   7   9        124.45        127.51         2.65 o                         
  -2   7   9        363.65        327.84         6.80 o                         
  -1   7   9          7.32          4.24         2.09 o                         
   0   7   9         58.65         59.06         2.60 o                         
   1   7   9          3.97          8.73         2.47 o                         
   2   7   9         51.39         58.37         2.46 o                         
   3   7   9        104.60        105.95         4.11 o                         
 -11   8   9          0.42         -0.14         5.47 o                         
 -10   8   9          2.70          1.40         3.72 o                         
  -9   8   9          0.40         -0.46         4.14 o                         
  -8   8   9        217.76        213.55         6.92 o                         
  -7   8   9         16.05         25.63         2.96 o                         
  -6   8   9         33.55         34.30         3.99 o                         
  -5   8   9        155.87        147.41         6.37 o                         
  -4   8   9        113.83        111.77         5.27 o                         
  -3   8   9         96.51         86.65         4.97 o                         
  -2   8   9        121.47        136.91         4.82 o                         
  -1   8   9          3.07          7.14         2.96 o                         
   0   8   9         63.02         60.94         4.58 o                         
   1   8   9         25.48         23.62         3.62 o                         
   2   8   9         16.86         18.87         3.11 o                         
   3   8   9         38.93         45.00         3.79 o                         
 -11   9   9         11.51         10.95         5.80 o                         
 -10   9   9        225.71        232.54         9.69 o                         
  -9   9   9         95.23         88.00         8.19 o                         
  -8   9   9         11.49         18.49         6.01 o                         
  -7   9   9        560.59        557.20        11.76 o                         
  -6   9   9        762.50        703.47        14.45 o                         
  -5   9   9         12.15         15.94         3.94 o                         
  -4   9   9         38.76         44.41         4.08 o                         
  -3   9   9         19.40         20.61         3.83 o                         
  -2   9   9         62.85         49.88         3.48 o                         
  -1   9   9          6.71          6.56         2.91 o                         
   0   9   9        268.64        266.00        11.98 o                         
   1   9   9          0.87          5.76         3.42 o                         
   2   9   9         64.94         67.19         3.69 o                         
   3   9   9         16.41         18.06         5.71 o                         
 -10  10   9        172.72        187.51         8.52 o                         
  -9  10   9          7.34          8.58         2.70 o                         
  -8  10   9         48.73         43.50         3.65 o                         
  -7  10   9          1.36          6.64         3.30 o                         
  -6  10   9        209.90        212.61         5.89 o                         
  -5  10   9        186.74        159.93         8.89 o                         
  -4  10   9         49.22         50.93         3.46 o                         
  -3  10   9        298.39        280.70         7.21 o                         
  -2  10   9        638.86        665.49        17.05 o                         
  -1  10   9          1.73          4.96         5.19 o                         
   0  10   9         47.52         48.99         3.29 o                         
   1  10   9          5.94          4.04         3.01 o                         
   2  10   9          2.43          1.52         5.15 o                         
   3  10   9          2.71          0.51         5.99 o                         
 -10  11   9        113.38        117.68         6.83 o                         
  -9  11   9          0.87          7.74         2.41 o                         
  -8  11   9         94.93         92.21         4.34 o                         
  -7  11   9        273.57        286.93         6.80 o                         
  -6  11   9        237.63        211.57        20.15 o                         
  -5  11   9          1.50          2.62         2.70 o                         
  -4  11   9       1266.28       1206.89        23.31 o                         
  -3  11   9        149.50        147.23         5.32 o                         
  -2  11   9        172.95        159.00         8.70 o                         
  -1  11   9        182.69        183.43         5.34 o                         
   0  11   9         51.18         52.52         3.17 o                         
   1  11   9        248.89        251.81        10.67 o                         
   2  11   9         63.05         64.77         3.50 o                         
   3  11   9          2.00          6.13         4.73 o                         
  -9  12   9         11.92         10.71         2.32 o                         
  -8  12   9         65.04         63.39         3.54 o                         
  -7  12   9         77.15         74.23         3.07 o                         
  -6  12   9         77.52         80.42         4.05 o                         
  -5  12   9         95.94         80.87         5.52 o                         
  -4  12   9          9.98         18.24         3.24 o                         
  -3  12   9         12.97         17.41         7.70 o                         
  -2  12   9        298.85        287.79         7.51 o                         
  -1  12   9         83.47         81.33         3.54 o                         
   0  12   9         85.57         87.34         3.45 o                         
   1  12   9          3.80         -1.18         3.32 o                         
   2  12   9         24.50         34.71         6.27 o                         
  -9  13   9         56.71         52.87         5.10 o                         
  -8  13   9          2.71          1.14         2.31 o                         
  -7  13   9        134.11        136.85         5.00 o                         
  -6  13   9        215.69        210.86         9.50 o                         
  -5  13   9          1.36          3.44         2.64 o                         
  -4  13   9        337.92        328.28         7.54 o                         
  -3  13   9         12.06          8.86         2.92 o                         
  -2  13   9          9.12          9.98         2.44 o                         
  -1  13   9         77.14         77.52         3.22 o                         
   0  13   9        180.46        175.55         5.57 o                         
   1  13   9          3.62          5.38         2.88 o                         
   2  13   9         89.89         85.02         5.71 o                         
  -8  14   9         20.06         33.03         3.84 o                         
  -7  14   9         19.86         23.20         3.79 o                         
  -6  14   9         32.40         51.42         4.77 o                         
  -5  14   9          3.77          3.30         2.81 o                         
  -4  14   9        146.22        144.44         4.33 o                         
  -3  14   9          3.69          3.88         2.64 o                         
  -2  14   9         48.11         47.05         2.64 o                         
  -1  14   9          0.03          0.32         1.97 o                         
   0  14   9        146.38        134.00         5.22 o                         
   1  14   9         12.87         12.73         5.89 o                         
  -7  15   9        125.32        126.93         4.36 o                         
  -6  15   9         18.02         25.34         2.63 o                         
  -5  15   9          0.50          2.98         2.54 o                         
  -4  15   9         60.44         63.72         5.19 o                         
  -3  15   9         12.67         13.66         4.02 o                         
  -2  15   9          5.91          5.23         2.35 o                         
  -1  15   9         15.43         18.50         2.88 o                         
   0  15   9          0.17          6.69         4.96 o                         
  -7  16   9         28.96         28.68         4.82 o                         
  -6  16   9         67.19         67.38         4.52 o                         
  -5  16   9        425.71        428.20        10.84 o                         
  -4  16   9         32.50         37.71         5.15 o                         
  -3  16   9         40.99         43.93         5.43 o                         
  -2  16   9         62.22         73.60         6.60 o                         
  -1  16   9          4.63         14.41         4.68 o                         
  -6  17   9         75.83         79.31         5.52 o                         
  -5  17   9         29.16         39.39         6.04 o                         
  -4  17   9         10.00          2.90         6.08 o                         
  -3  17   9         13.52         13.52         6.27 o                         
  -2  17   9         87.02         59.29         5.80 o                         
 -12   0  10        105.00        102.06         4.90 o                         
 -11   0  10         34.51         29.41         2.24 o                         
 -10   0  10          5.42          6.30         2.09 o                         
  -9   0  10        370.68        382.84         8.79 o                         
  -8   0  10          1.44          2.31         2.86 o                         
  -7   0  10          3.33          1.72         3.16 o                         
  -6   0  10          0.52          1.09         2.69 o                         
  -5   0  10         91.61         79.10         3.71 o                         
  -4   0  10        446.54        451.41        10.80 o                         
  -3   0  10        333.77        330.53         7.81 o                         
  -2   0  10          0.49          0.38         2.86 o                         
  -1   0  10        207.88        229.16        11.65 o                         
   0   0  10        239.90        242.73        11.18 o                         
   1   0  10        247.18        244.24        10.81 o                         
   2   0  10         12.96         12.44         3.93 o                         
 -12   1  10        112.91        138.74         4.21 o                         
 -11   1  10         48.11         51.66         1.62 o                         
 -10   1  10          2.83          5.64         1.56 o                         
  -9   1  10         48.83         58.56         2.81 o                         
  -8   1  10         20.37         27.47         1.97 o                         
  -7   1  10        267.09        267.82         4.59 o                         
  -6   1  10         63.15         62.06         2.21 o                         
  -5   1  10        537.67        551.49         7.31 o                         
  -4   1  10        514.82        510.91         7.27 o                         
  -3   1  10        123.71        129.30         2.82 o                         
  -2   1  10        247.99        253.75         6.88 o                         
  -1   1  10        280.90        309.53         7.69 o                         
   0   1  10         16.88         19.82         2.81 o                         
   1   1  10          1.29          1.20         3.19 o                         
   2   1  10        118.88        134.85         4.88 o                         
 -12   2  10          4.56          5.78         2.43 o                         
 -11   2  10         50.28         50.09         1.60 o                         
 -10   2  10          2.88          3.34         1.53 o                         
  -9   2  10         20.04         16.60         2.20 o                         
  -8   2  10         65.43         73.71         2.89 o                         
  -7   2  10       1347.95       1357.55        16.98 o                         
  -6   2  10         79.06         86.36         2.71 o                         
  -5   2  10         70.19         77.16         2.45 o                         
  -4   2  10         43.47         47.45         2.45 o                         
  -3   2  10        192.82        197.50         4.53 o                         
  -2   2  10        245.51        243.83         6.14 o                         
  -1   2  10        588.54        622.48        10.01 o                         
   0   2  10        210.09        230.64         5.17 o                         
   1   2  10          1.44          2.35         3.16 o                         
   2   2  10          4.08          6.90         2.55 o                         
 -11   3  10         42.26         48.82         1.78 o                         
 -10   3  10        174.67        204.29         3.11 o                         
  -9   3  10         41.78         43.82         2.26 o                         
  -8   3  10         33.98         34.64         2.10 o                         
  -7   3  10        484.70        488.39         6.60 o                         
  -6   3  10        225.52        226.70         4.11 o                         
  -5   3  10        287.91        294.61         4.54 o                         
  -4   3  10         25.82         25.76         2.26 o                         
  -3   3  10         17.33         16.24         2.41 o                         
  -2   3  10        122.99        128.13         4.24 o                         
  -1   3  10         31.40         30.10         3.01 o                         
   0   3  10          0.07          0.61         2.09 o                         
   1   3  10        184.02        197.62         4.61 o                         
   2   3  10         98.39        106.13         4.07 o                         
 -11   4  10         23.86         26.73         1.59 o                         
 -10   4  10          9.45          8.46         1.42 o                         
  -9   4  10        248.39        252.24         3.71 o                         
  -8   4  10          4.60          8.19         2.93 o                         
  -7   4  10         90.71         97.55         2.61 o                         
  -6   4  10        185.41        184.50         5.01 o                         
  -5   4  10        266.04        262.34         4.18 o                         
  -4   4  10        415.21        413.28         6.63 o                         
  -3   4  10         70.49         68.17         2.87 o                         
  -2   4  10        178.49        187.79         4.76 o                         
  -1   4  10          0.03         -3.29         3.29 o                         
   0   4  10         85.13         81.99         3.04 o                         
   1   4  10         17.30         16.25         2.03 o                         
   2   4  10         14.95         18.93         2.43 o                         
 -11   5  10         65.64         69.35         2.79 o                         
 -10   5  10         87.17         71.94         2.00 o                         
  -9   5  10        362.88        379.48         5.50 o                         
  -8   5  10        124.98        127.48         4.39 o                         
  -7   5  10          3.63          8.44         1.81 o                         
  -6   5  10         21.12         20.96         2.40 o                         
  -5   5  10        607.06        637.93         8.09 o                         
  -4   5  10         10.12         12.28         3.03 o                         
  -3   5  10          1.82          4.65         1.95 o                         
  -2   5  10        183.62        185.18         4.94 o                         
  -1   5  10         14.92         13.23         2.71 o                         
   0   5  10          1.32          1.45         2.04 o                         
   1   5  10         69.38         83.86         2.76 o                         
   2   5  10         95.45         91.35         3.41 o                         
 -11   6  10         30.67         27.64         3.04 o                         
 -10   6  10         22.07         32.11         1.61 o                         
  -9   6  10         25.70         35.36         1.80 o                         
  -8   6  10         18.56         34.36         1.93 o                         
  -7   6  10        145.82        153.50         4.22 o                         
  -6   6  10        200.64        182.89         3.83 o                         
  -5   6  10        325.16        317.97         6.68 o                         
  -4   6  10         78.84         83.36         4.06 o                         
  -3   6  10        113.51        122.89         3.02 o                         
  -2   6  10         81.83         96.16         2.72 o                         
  -1   6  10        170.60        160.36         4.35 o                         
   0   6  10        197.24        195.42         4.44 o                         
   1   6  10          6.93          7.93         1.75 o                         
   2   6  10         22.32         24.70         3.60 o                         
 -11   7  10          5.61         10.85         6.08 o                         
 -10   7  10        301.20        296.99         7.65 o                         
  -9   7  10         17.22         17.97         1.47 o                         
  -8   7  10        189.08        185.52         3.52 o                         
  -7   7  10         33.52         34.86         2.22 o                         
  -6   7  10          0.02          0.49         3.46 o                         
  -5   7  10         90.88        100.33         3.55 o                         
  -4   7  10          2.89          9.93         1.83 o                         
  -3   7  10         49.56         63.33         3.43 o                         
  -2   7  10         13.87         12.86         2.43 o                         
  -1   7  10         30.00         38.44         3.51 o                         
   0   7  10         54.51         53.25         2.35 o                         
   1   7  10         86.29         75.99         3.75 o                         
   2   7  10        107.23        105.94         5.90 o                         
 -11   8  10        157.41        131.32         6.93 o                         
 -10   8  10          4.53          3.84         5.01 o                         
  -9   8  10          3.22          9.73         4.40 o                         
  -8   8  10         18.60         21.02         4.96 o                         
  -7   8  10         48.85         34.67         5.10 o                         
  -6   8  10         31.24         24.94         5.05 o                         
  -5   8  10          4.68          6.53         3.18 o                         
  -4   8  10        184.86        194.43         9.92 o                         
  -3   8  10        200.78        216.00        10.48 o                         
  -2   8  10        118.22        140.84         8.14 o                         
  -1   8  10         61.41         52.29         3.70 o                         
   0   8  10         81.40         91.65         4.26 o                         
   1   8  10         20.12         16.37         4.40 o                         
   2   8  10         25.98         37.66         5.19 o                         
 -10   9  10          2.73         -4.02         5.66 o                         
  -9   9  10          5.21          6.46         4.07 o                         
  -8   9  10          0.56          6.64         2.78 o                         
  -7   9  10         97.44         81.18         4.33 o                         
  -6   9  10         15.07         14.26         2.94 o                         
  -5   9  10        268.79        251.65         7.62 o                         
  -4   9  10         40.07         52.15         5.97 o                         
  -3   9  10         73.23         62.32         4.24 o                         
  -2   9  10         43.29         43.09         3.84 o                         
  -1   9  10         46.61         48.09         3.43 o                         
   0   9  10         76.83         81.49         3.86 o                         
   1   9  10          1.72          2.82         2.15 o                         
   2   9  10         27.70         18.48         5.05 o                         
 -10  10  10          6.86          5.10         5.80 o                         
  -9  10  10          6.37         10.11         4.54 o                         
  -8  10  10         21.56         17.36         4.40 o                         
  -7  10  10         96.64         90.88         4.02 o                         
  -6  10  10         86.43         89.18         2.99 o                         
  -5  10  10         58.65         40.51         2.77 o                         
  -4  10  10         47.50         41.95         3.71 o                         
  -3  10  10          5.59          8.30         4.40 o                         
  -2  10  10         76.51         73.20         4.17 o                         
  -1  10  10         14.87          7.91         2.66 o                         
   0  10  10         16.71         13.39         2.53 o                         
   1  10  10         43.32         38.41         4.26 o                         
  -9  11  10         17.96         28.73         5.85 o                         
  -8  11  10          9.92          9.36         3.79 o                         
  -7  11  10          0.79          3.36         2.00 o                         
  -6  11  10         39.28         30.87         2.36 o                         
  -5  11  10         69.01         76.46         3.27 o                         
  -4  11  10         71.37         76.54         4.05 o                         
  -3  11  10         29.00         29.69         4.21 o                         
  -2  11  10         30.99         32.03         3.18 o                         
  -1  11  10          0.55         -0.69         2.35 o                         
   0  11  10          0.00          1.07         2.57 o                         
   1  11  10          4.49          7.58         4.82 o                         
  -7  12  10         57.93         48.16         2.58 o                         
  -6  12  10          2.21          3.03         2.18 o                         
  -5  12  10        114.76         99.23         3.33 o                         
  -4  12  10          5.15          6.75         2.56 o                         
  -3  12  10          0.21          6.46         2.64 o                         
  -2  12  10          1.63          3.99         2.54 o                         
  -1  12  10        117.59        102.15         5.52 o                         
   0  12  10         26.18         16.89         3.56 o                         
  -7  13  10         58.57         50.48         3.65 o                         
  -6  13  10         25.81         34.14         2.55 o                         
  -5  13  10          0.28         -0.84         1.99 o                         
  -4  13  10         14.74         20.58         4.07 o                         
  -3  13  10          4.24         11.88         2.42 o                         
  -2  13  10          0.31         -0.28         2.71 o                         
  -6  14  10         77.40         84.31         4.49 o                         
  -5  14  10          0.32          5.75         3.13 o                         
  -4  14  10         17.17         17.08         3.70 o                         
  -3  14  10          8.93         10.25         4.63 o                         
  -6  15  10          4.13          0.75         4.26 o                         
  -5  15  10         10.96         16.28         5.05 o                         
  -4  15  10         12.76         13.85         5.29 o                         
  -3  15  10         69.95         53.85         6.36 o                         
 -11   1  11          4.33          5.80         2.34 o                         
 -10   1  11         53.24         62.52         2.64 o                         
  -9   1  11         47.80         47.98         3.67 o                         
  -8   1  11         18.78         20.43         2.17 o                         
  -7   1  11        137.57        139.36         3.91 o                         
  -6   1  11         33.49         32.12         3.27 o                         
  -5   1  11         35.60         33.74         2.13 o                         
  -4   1  11         58.81         51.15         2.27 o                         
  -3   1  11        131.24        137.01         4.40 o                         
  -2   1  11         20.25         27.52         2.31 o                         
  -1   1  11         29.21         32.08         3.34 o                         
   0   1  11         46.53         42.46         5.19 o                         
   1   1  11         66.01         61.11         2.93 o                         
 -11   2  11          0.71          1.62         2.85 o                         
 -10   2  11        117.42        117.78         2.61 o                         
  -9   2  11         22.09         28.07         1.79 o                         
  -8   2  11        214.98        223.81         3.58 o                         
  -7   2  11        178.04        173.79         6.26 o                         
  -6   2  11        377.70        353.05        21.83 o                         
  -5   2  11         56.34         60.21         3.28 o                         
  -4   2  11         24.54         26.90         3.84 o                         
  -3   2  11        155.45        150.63         6.89 o                         
  -2   2  11         16.69         21.56         3.40 o                         
  -1   2  11         12.86         11.06         2.24 o                         
   0   2  11          0.02          1.51         2.54 o                         
   1   2  11        110.39        102.19         3.62 o                         
 -11   3  11         11.37         12.23         2.71 o                         
 -10   3  11         45.99         44.98         1.67 o                         
  -9   3  11          3.01          5.93         1.59 o                         
  -8   3  11          1.14          4.77         1.59 o                         
  -7   3  11        584.16        575.44         8.43 o                         
  -6   3  11         82.48         86.98         4.43 o                         
  -5   3  11        146.18        163.69         6.32 o                         
  -4   3  11         73.60         80.54         5.85 o                         
  -3   3  11          1.54          3.90         2.48 o                         
  -2   3  11          9.16         13.02         2.49 o                         
  -1   3  11         87.11         93.22         4.22 o                         
   0   3  11        338.11        336.38         8.82 o                         
 -11   4  11         51.44         37.06         4.77 o                         
 -10   4  11          3.60          9.28         1.36 o                         
  -9   4  11         26.93         32.10         2.47 o                         
  -8   4  11         83.62         88.37         2.19 o                         
  -7   4  11          0.63          1.55         1.88 o                         
  -6   4  11        384.77        372.59        14.74 o                         
  -5   4  11          1.85          6.08         4.58 o                         
  -4   4  11          7.29         16.24         2.52 o                         
  -3   4  11         11.93         10.56         2.00 o                         
  -2   4  11        175.54        168.12         4.66 o                         
  -1   4  11         29.82         29.59         2.39 o                         
   0   4  11         54.24         56.07         3.04 o                         
 -10   5  11         19.54         16.73         1.59 o                         
  -9   5  11          5.48          7.82         1.68 o                         
  -8   5  11          1.80          4.13         1.86 o                         
  -7   5  11         12.11         19.30         1.92 o                         
  -6   5  11          2.59          2.86         2.64 o                         
  -5   5  11        172.81        174.28         5.07 o                         
  -4   5  11        115.30        122.61         3.15 o                         
  -3   5  11        175.82        188.69         3.92 o                         
  -2   5  11          0.55          4.07         2.28 o                         
  -1   5  11         13.86         17.64         2.15 o                         
   0   5  11         14.66         14.82         1.74 o                         
 -10   6  11          8.56         12.16         2.83 o                         
  -9   6  11          2.53          7.90         1.48 o                         
  -8   6  11         27.30         25.43         1.77 o                         
  -7   6  11         35.32         27.35         2.35 o                         
  -6   6  11         58.73         56.57         2.71 o                         
  -5   6  11          4.87          2.75         2.57 o                         
  -4   6  11         68.17         74.17         2.83 o                         
  -3   6  11         12.27         17.92         2.94 o                         
  -2   6  11         41.09         43.96         2.47 o                         
  -1   6  11         57.06         55.38         3.84 o                         
   0   6  11          1.63          7.58         2.85 o                         
 -10   7  11          5.95          3.79         5.75 o                         
  -9   7  11        127.37        115.07        14.90 o                         
  -8   7  11         42.60         44.99         3.12 o                         
  -7   7  11         97.69         99.62         4.32 o                         
  -6   7  11         25.75         32.36         2.55 o                         
  -5   7  11         15.85         21.47         2.94 o                         
  -4   7  11         11.20         17.73         2.45 o                         
  -3   7  11          9.60          9.49         1.98 o                         
  -2   7  11          9.79         11.23         2.38 o                         
  -1   7  11         22.09         21.03         2.27 o                         
 -10   8  11          7.54          3.37         5.33 o                         
  -9   8  11         57.65         43.18         5.38 o                         
  -8   8  11          0.37          2.14         2.36 o                         
  -7   8  11         76.52         88.16         4.30 o                         
  -6   8  11          7.33          3.93         3.88 o                         
  -5   8  11         43.11         48.14         5.01 o                         
  -4   8  11         41.35         45.38         5.01 o                         
  -3   8  11          7.31          5.52         4.02 o                         
  -2   8  11          6.15         16.84         3.93 o                         
  -1   8  11          1.84          4.73         3.27 o                         
  -9   9  11         11.92          9.59         5.85 o                         
  -8   9  11         59.96         67.23         5.24 o                         
  -7   9  11         95.82         98.44         5.52 o                         
  -6   9  11          0.78          2.90         3.60 o                         
  -5   9  11          0.48          0.23         3.79 o                         
  -4   9  11         15.05         10.67         3.70 o                         
  -3   9  11          1.00          4.63         3.56 o                         
  -2   9  11         38.12         40.80         4.21 o                         
  -1   9  11          5.33          2.34         2.90 o                         
  -7  10  11         14.69         14.74         2.90 o                         
  -6  10  11         56.21         55.96         4.30 o                         
  -5  10  11          0.10         -2.15         3.32 o                         
  -4  10  11        223.76        198.08         5.89 o                         
  -3  10  11        136.77        120.30         6.13 o                         
  -2  10  11        114.54        119.41         5.90 o                         
  -6  11  11         40.02         33.64         3.32 o                         
  -5  11  11        125.61        117.87         5.76 o                         
  -4  11  11         68.68         47.78         4.77 o                         
  -3  11  11        373.43        347.35        12.45 o                         
  -4  12  11        244.27        222.55         8.47 o                         
 -10   0  12          4.25          4.24         5.54 o                         
  -9   0  12         49.31         39.64         3.95 o                         
  -8   0  12          0.74          2.81         4.12 o                         
  -7   0  12        100.37         88.10         6.22 o                         
  -6   0  12         92.39         92.18         4.12 o                         
  -5   0  12        818.46        818.36        60.25 o                         
  -4   0  12        279.83        311.43         8.59 o                         
  -3   0  12         26.61         36.87         4.16 o                         
  -2   0  12        273.36        305.11        11.37 o                         
  -1   0  12         11.51          7.67         2.81 o                         
 -10   1  12          0.06          1.86         4.20 o                         
  -9   1  12          3.72         12.56         2.58 o                         
  -8   1  12         51.23         59.75         3.66 o                         
  -7   1  12         46.82         35.62         2.63 o                         
  -6   1  12         13.79         10.95         2.81 o                         
  -5   1  12        187.93        193.00         6.30 o                         
  -4   1  12         49.64         48.68         2.27 o                         
  -3   1  12        149.34        145.48         8.52 o                         
  -2   1  12        116.49        107.60         8.59 o                         
  -1   1  12         15.26         17.54         2.08 o                         
 -10   2  12          0.41          4.55         3.99 o                         
  -9   2  12          0.69         10.80         3.51 o                         
  -8   2  12          6.41         -0.09         2.84 o                         
  -7   2  12         21.89         30.65         2.52 o                         
  -6   2  12         23.16         16.06         2.46 o                         
  -5   2  12        208.11        212.94         6.45 o                         
  -4   2  12         67.53         87.78         3.49 o                         
  -3   2  12         19.62         25.55         3.93 o                         
  -2   2  12          0.44          4.05         2.81 o                         
 -10   3  12         59.13         46.29         3.82 o                         
  -9   3  12          0.18         -2.67         3.33 o                         
  -8   3  12         20.78         17.54         2.86 o                         
  -7   3  12         77.44         69.33         3.53 o                         
  -6   3  12         11.02         15.02         2.44 o                         
  -5   3  12         34.85         35.26         2.63 o                         
  -4   3  12         41.45         42.18         2.55 o                         
  -3   3  12         79.95         83.31         2.87 o                         
  -2   3  12         23.32         20.70         2.25 o                         
  -9   4  12          0.07         -0.96         3.10 o                         
  -8   4  12         21.26         21.26         2.75 o                         
  -7   4  12         87.68         89.85         4.13 o                         
  -6   4  12         48.60         48.15         2.70 o                         
  -5   4  12        101.24        107.83         3.53 o                         
  -4   4  12         36.93         47.16         3.32 o                         
  -3   4  12          0.35          3.47         1.75 o                         
  -2   4  12          4.62          6.41         1.85 o                         
  -9   5  12         36.76         42.61         3.00 o                         
  -8   5  12         13.79          7.62         2.38 o                         
  -7   5  12          0.06          1.87         1.94 o                         
  -6   5  12          0.40          3.30         3.14 o                         
  -5   5  12         18.84         26.97         3.02 o                         
  -4   5  12        126.91        120.96         6.18 o                         
  -3   5  12         50.61         51.61         4.12 o                         
  -8   6  12          7.75         10.71         3.04 o                         
  -7   6  12          9.23         10.94         2.22 o                         
  -6   6  12          1.93          4.94         1.85 o                         
  -5   6  12          2.49          8.89         1.93 o                         
  -4   6  12         10.30          4.54         3.23 o                         
  -3   6  12         29.05         23.25         3.32 o                         
  -7   7  12          0.34          7.75         4.16 o                         
  -6   7  12          1.00          3.57         1.92 o                         
  -5   7  12         16.60         14.97         3.32 o                         
  -4   7  12         78.15         87.92         5.01 o                         
  -3   7  12        149.26        150.21         6.50 o                         
  -6   8  12          0.83          2.99         2.81 o                         
  -5   8  12         44.53         31.53         3.42 o                         
  -4   8  12         14.59         11.84         2.90 o                         
  -8   1  13         54.73         33.65         4.14 o                         
  -7   1  13         38.34         38.72         4.13 o                         
  -6   1  13          0.13          3.59         3.74 o                         
  -8   2  13          5.73          9.17         3.69 o                         
  -7   2  13        253.74        255.24         7.56 o                         
  -6   2  13          1.95          5.13         3.65 o                         
  -8   3  13         14.38         15.27         5.12 o                         
  -7   3  13          0.88          5.18         3.57 o                         
  -6   3  13         68.05         76.95         4.73 o                         
  -7   4  13         38.52         32.65         3.35 o                         
                                                                                
